# Supplementary material for: Transcriptome Sequencing and Differential Analysis of Testes of 1-Year-Old and 3-Year-Old Kazakh Horses
Source: Biology (Basel). 2026 Jan 4;15(1):100. doi: 10.3390/biology15010100 (PMC12784889; doi:10.3390/biology15010100)
Supplement: Supplementary file 1 [file biology-15-00100-s001.zip]

Archive with 5 entries (4 files):
- Supplementary Table/
- Supplementary Table/Supplementary Table S1.xlsx
- Supplementary Table/Supplementary Table S2.xlsx
- Supplementary Table/Supplementary Table S3.xlsx
- Supplementary Table/Supplementary Table S4.xlsx
