# Supplementary material for: Transcriptome Sequencing and Differential Analysis of Testes of 1-Year-Old and 3-Year-Old Kazakh Horses
Source: Biology (Basel). 2026 Jan 4;15(1):100. doi: 10.3390/biology15010100 (PMC12784889; doi:10.3390/biology15010100)
Supplement: Supplementary file 1 [file biology-15-00100-s001.zip › Supplementary Table/Supplementary Table S1.xlsx]

## Sheet: Primer information
Primer information	Primer name	Primer sequence (5'-3')	Fragment length (bp)	Annealing temperature（℃）
NM_001082523.1	Equine-CYP17A1-S	CCCACAGCGGTCTTTCTGAT	116	60
	Equine-CYP17A1-A	GGAGTCAGGGGTGCTAGGTA		60
NM_001081805.4	Equine-CYP19A1-S	AAGTACCTTCCACATCATGAAACAC	215	60
	Equine-CYP19A1-A	CCAGATGGTTGTTGACGGATT		60
XM_023620697.2	Equine-RPL14-S	AACAGGGCTTTGGTTGATGGA	201	60
	Equine-RPL14-A	CCTTTCCCTGGCTTCAATCTTC		60
NM_001163948.1	Equine-TMSB4X-S	TGCAACCATGTCTGACAAACCC	191	60
	Equine-TMSB4X-A	AAGGCAATGCTTGTGGAATGTA		60
XM_001495636.5	Equine-PGAM2-S	GTCTCAATGAGCGGCACTATG	286	60
	Equine-PGAM2-A	ACTCTCTTGCCAGCCTTGATTT		60
XM_070272411.1	Equine-IZUMO4-S	ATGGCACAAACAGAACACCAAGAC	96	60
	Equine-IZUMO4-A	GGGGAGAGGGACGCATAGTTATT		60
NM_001163950.1	Equine-RPS4X-S	GTCCTCTTTTCGTGCCTAGC	234	60
	Equine-RPS4X-A	TGAACCGCTGCATGCAAATC		60
XM_023638009.2	Equine-CABS1-S	TTGGATACTATTGGCTCAGGGGA	242	60
	Equine-CABS1-A	GTGGTTATGTCTGGAATAGTGGTGA		60
