# Supplementary material for: Transcriptome Sequencing and Differential Analysis of Testes of 1-Year-Old and 3-Year-Old Kazakh Horses
Source: Biology (Basel). 2026 Jan 4;15(1):100. doi: 10.3390/biology15010100 (PMC12784889; doi:10.3390/biology15010100)
Supplement: Supplementary file 1 [file biology-15-00100-s001.zip › Supplementary Table/Supplementary Table S2.xlsx]

## Sheet: G1-vs-G3.filter.annot
Id	G-1-1_count	G-1-2_count	G-1-3_count	G-1-4_count	G-3-1_count	G-3-2_count	G-3-3_count	G-3-4_count	G-1-1_fpkm	G-1-2_fpkm	G-1-3_fpkm	G-1-4_fpkm	G-3-1_fpkm	G-3-2_fpkm	G-3-3_fpkm	G-3-4_fpkm	G1_mean	G3_mean	log2(fc)	PValue	FDR	Symbol	Description
ENSECAG00000011260	2877	2868	2952	3170	313	283	287	305	17.127	17.847	18.888	19.634	1.732	1.447	1.78	1.557	18.374	1.629	-3.49561	0	0	NRK	Nik related kinase [Source:NCBI gene;Acc:100054959]
ENSECAG00000013100	3119	2933	3094	3393	311	325	302	321	21.343	20.881	21.825	23.206	1.922	2.006	2.14	1.943	21.8137	2.00275	-3.44518	0	0	PI15	peptidase inhibitor 15 [Source:VGNC Symbol;Acc:VGNC:21407]
ENSECAG00000018104	3493	3372	3496	3613	383	350	363	429	62.003	62.031	63.889	63.789	6.183	5.658	6.708	6.845	62.928	6.3485	-3.30921	0	0	IGFBP3	insulin like growth factor binding protein 3 [Source:VGNC Symbol;Acc:VGNC:56030]
ENSECAG00000020789	3188	2880	3187	3362	373	361	352	406	36.946	37.655	38.681	42.675	10.098	12.188	13.241	15.422	38.9892	12.7372	-1.61402	0	0	SPON1	spondin 1 [Source:VGNC Symbol;Acc:VGNC:56788]
ENSECAG00000024769	9678	9080	9626	10210	1595	1596	1507	1696	88.225	86.086	90.438	92.738	13.175	13.178	14.239	13.692	89.3718	13.571	-2.71929	0	0	COL3A1	collagen type III alpha 1 chain [Source:HGNC Symbol;Acc:HGNC:2201]
ENSECAG00000025060	2749	2995	2802	3172	326	344	315	279	97.706	110.872	103.155	112.615	10.434	10.913	11.506	8.706	106.087	10.3897	-3.35202	0	0	MYH3	myosin heavy chain 3 [Source:VGNC Symbol;Acc:VGNC:20480]
ENSECAG00000028346	9338	7643	8893	9623	528	486	446	532	106.178	90.796	103.28	108.12	5.685	5.229	5.533	5.529	102.094	5.494	-4.21589	0	0	IGF2	insulin like growth factor 2 [Source:NCBI gene;Acc:100034182]
ENSECAG00000029428	1870	1484	1749	1803	97	103	111	124	36.32	29.995	35.047	35.083	1.958	2.008	2.334	2.289	34.1112	2.14725	-3.98969	0	0	DLK1	delta like non-canonical Notch ligand 1 [Source:NCBI gene;Acc:100054933]
ENSECAG00000035776	1707	2007	1739	1907	26	32	23	25	72.313	86.383	76.457	79.613	1.119	1.251	0.914	1.089	78.6915	1.09325	-6.16951	0	0	-	tachykinin precursor 3 [Source:NCBI gene;Acc:100052673]
ENSECAG00000024740	9367	8532	9318	9949	2169	2010	1952	2206	90.045	86.148	93.255	94.36	18.936	17.844	19.301	18.488	90.952	18.6423	-2.28653	7.42037705846755e-258	1.41484329373801e-254	COL1A2	collagen type I alpha 2 chain [Source:VGNC Symbol;Acc:VGNC:16731]
ENSECAG00000017191	3938	4384	3650	3791	577	618	485	634	138.69	160.534	132.456	133.018	18.412	19.715	17.698	19.763	141.174	18.897	-2.90125	2.9501241649005e-251	5.11363795019617e-248	SPP1	secreted phosphoprotein 1 [Source:VGNC Symbol;Acc:VGNC:23533]
ENSECAG00000009864	2146	2116	2273	2507	353	355	323	374	10.185	10.468	10.787	12.275	1.58	1.633	1.727	1.602	10.9288	1.6355	-2.74032	3.61927638439586e-251	5.75072856843965e-248	PTPRD	protein tyrosine phosphatase receptor type D [Source:VGNC Symbol;Acc:VGNC:22029]
ENSECAG00000030691	12468	12907	12231	13035	42878	45128	41083	46603	252.827	271.023	254.799	262.073	749.134	790.361	824.709	796.671	260.18	790.219	1.60273923937824	4.19114630170813e-247	6.14712204112838e-244	GSTA3	glutathione S-transferase alpha 3 [Source:NCBI gene;Acc:100056418]
ENSECAG00000019436	2427	2266	2537	2648	479	501	455	477	33.461	32.21	35.685	36.229	5.867	6.344	6.468	5.704	34.3963	6.09575	-2.49638	1.45809576607182e-236	1.98582228369225e-233	COL6A2	collagen type VI alpha 2 chain [Source:VGNC Symbol;Acc:VGNC:16747]
ENSECAG00000022731	3081	2786	2927	3172	537	509	552	629	29.233	27.453	28.546	30.058	4.604	4.386	5.429	5.318	28.8225	4.93425	-2.54629	2.81253921960485e-235	3.57511235334705e-232	COL6A1	collagen type VI alpha 1 chain [Source:VGNC Symbol;Acc:VGNC:16746]
ENSECAG00000021211	2979	2732	2955	3135	691	626	621	651	30.971	29.539	31.663	32.48	6.505	5.895	6.693	5.991	31.1633	6.271	-2.31308	3.66255738963117e-229	4.3646238592561e-226	COL15A1	collagen type XV alpha 1 chain [Source:VGNC Symbol;Acc:VGNC:16725]
ENSECAG00000018949	3610	3348	3431	3519	901	903	837	952	161.299	149.356	134.497	145.773	29.723	23.788	17.439	33.286	147.731	26.059	-2.50312	1.28632993204297e-221	1.44273251848608e-218	DBI	diazepam binding inhibitor, acyl-CoA binding protein [Source:VGNC Symbol;Acc:VGNC:17017]
ENSECAG00000013693	2621	2114	2583	2712	426	425	432	408	23.743	19.913	24.112	24.479	3.497	3.486	4.056	3.273	23.0617	3.578	-2.68828	4.71717259265068e-211	4.99679610133725e-208	COL1A1	collagen type I alpha 1 chain [Source:VGNC Symbol;Acc:VGNC:16730]
ENSECAG00000023844	7629	7504	7658	8294	2510	2407	2379	2462	37.486	37.335	37.889	40.38	14.483	14.734	16.077	14.562	38.2725	14.964	-1.35481	7.54787083102227e-211	7.57448700711061e-208	LAMA2	laminin subunit alpha 2 [Source:VGNC Symbol;Acc:VGNC:19563]
ENSECAG00000019596	1839	1743	1916	2041	373	360	376	378	10.042	9.935	10.816	11.352	4.467	4.926	5.585	5.539	10.5363	5.12925	-1.03854	8.20504436843033e-211	7.82227904864305e-208	VCAN	versican [Source:NCBI gene;Acc:100065275]
ENSECAG00000015626	586	653	608	608	3197	3441	2801	3515	12.698	14.078	12.513	12.962	55.693	59.149	55.629	58.862	13.0627	57.3332	2.13391341383395	2.47765116351455e-209	2.24958927308247e-206	BHMT	betaine--homocysteine S-methyltransferase [Source:VGNC Symbol;Acc:VGNC:55403]
ENSECAG00000017494	545	571	537	611	2847	2900	2486	3046	14.908	16.241	15.137	16.653	70.563	71.836	70.483	73.788	15.7348	71.6675	2.18736477270442	8.66003826417733e-204	7.50549770832132e-201	CYP11A1	cytochrome P450 family 11 subfamily A member 1 [Source:VGNC Symbol;Acc:VGNC:50388]
ENSECAG00000022448	1568	1521	1506	1530	291	313	261	322	13.774	13.537	13.434	13.21	2.639	2.342	2.32	2.583	13.4887	2.471	-2.44859	9.42725914980426e-200	7.81519783518773e-197	INHBA	inhibin subunit beta A [Source:VGNC Symbol;Acc:VGNC:49475]
ENSECAG00000034852	2461	2391	2483	2563	676	651	589	630	17.008	17.184	17.653	17.652	4.234	4.09	4.233	3.869	17.3742	4.1065	-2.08097	6.99855282744567e-197	5.56005861503778e-194	COL4A5	collagen type IV alpha 5 chain [Source:NCBI gene;Acc:100054545]
ENSECAG00000016101	1769	1732	1803	1881	386	387	366	430	56.601	58.074	59.645	60.398	11.157	11.434	12.146	12.182	58.6795	11.7297	-2.32268	8.28610543103345e-197	6.31964689014059e-194	DPT	dermatopontin [Source:VGNC Symbol;Acc:VGNC:17300]
ENSECAG00000022715	1790	1777	1814	1919	412	441	378	433	16.551	17.103	17.269	17.733	3.444	3.68	3.644	3.547	17.164	3.57875	-2.26186	1.83922349999261e-189	1.34878747978304e-186	PCDH18	protocadherin 18 [Source:VGNC Symbol;Acc:VGNC:21191]
ENSECAG00000013233	1469	1503	1526	1702	354	343	309	353	3.817	4.023	4.053	4.406	0.821	0.765	0.836	0.79	4.07475	0.803	-2.34324	9.42098421895357e-165	6.65295948528844e-162	FAT4	FAT atypical cadherin 4 [Source:VGNC Symbol;Acc:VGNC:17926]
ENSECAG00000021274	1070	1025	1118	1183	221	191	189	200	6.719	6.71	7.247	7.412	1.26	1.082	1.243	1.107	7.022	1.173	-2.58168	6.10394668447667e-164	4.15656969403274e-161	COL4A6	collagen type IV alpha 6 chain [Source:VGNC Symbol;Acc:VGNC:16743]
ENSECAG00000008303	4223	3959	4237	4789	1107	1033	1027	1212	30.966	30.189	32.01	34.984	7.356	6.856	7.8	7.872	32.0373	7.471	-2.10038	1.07696899089902e-161	7.08088543085228e-159	LAMB1	laminin subunit beta 1 [Source:VGNC Symbol;Acc:VGNC:19565]
ENSECAG00000018176	11315	11160	11359	12339	4039	4206	3897	4298	67.531	66.364	68.854	72.638	22.629	23.16	24.859	23.512	68.8468	23.54	-1.54827	1.04041455573707e-160	6.6125281114129e-158	PDGFRA	platelet derived growth factor receptor alpha [Source:VGNC Symbol;Acc:VGNC:21261]
ENSECAG00000017905	1972	1767	1957	2066	446	503	423	472	16.91	15.568	17.292	17.496	3.449	3.897	3.741	3.497	16.8165	3.646	-2.20549	1.09390157396576e-160	6.72820042284035e-158	LTBP4	latent transforming growth factor beta binding protein 4 [Source:VGNC Symbol;Acc:VGNC:51048]
ENSECAG00000043642	1501	1616	1577	1658	416	417	382	417	63.902	31.785	65.188	62.822	6.21	29.112	6.523	18.466	55.9243	15.0777	-1.89105	3.09527463008931e-160	1.84430004287228e-157	NREP	neuronal regeneration related protein [Source:NCBI gene;Acc:100629522]
ENSECAG00000017896	1120	1049	1087	1124	213	219	177	231	28.192	27.041	28.148	27.329	4.964	5.034	4.779	5.247	27.6775	5.006	-2.46698	2.79490748753363e-157	1.61486366863041e-154	PDLIM3	PDZ and LIM domain 3 [Source:VGNC Symbol;Acc:VGNC:21274]
ENSECAG00000019838	2372	2277	2511	2355	708	742	662	727	17.128	15.891	18.984	16.048	5.313	5.327	4.869	4.503	17.0128	5.003	-1.76575	1.67767201043096e-156	9.40828594790797e-154	COL4A1	collagen type IV alpha 1 chain [Source:VGNC Symbol;Acc:VGNC:16738]
ENSECAG00000021314	1757	1558	1667	1783	432	461	421	432	13.187	12.171	12.898	13.32	2.931	3.133	3.267	2.877	12.894	3.052	-2.07887	4.29243013845502e-153	2.3383932985692e-150	COL4A2	collagen type IV alpha 2 chain [Source:VGNC Symbol;Acc:VGNC:16739]
ENSECAG00000010811	1106	1228	1225	1284	207	250	180	228	10.065	11.375	10.888	11.618	1.648	1.809	1.722	1.823	10.9865	1.7505	-2.64989	2.6410405280855e-152	1.39879777080573e-149	HHLA2	HERV-H LTR-associating 2 [Source:VGNC Symbol;Acc:VGNC:58172]
ENSECAG00000021122	959	844	910	1022	160	146	162	157	7.274	6.668	7.146	7.782	1.118	1.012	1.3	1.072	7.2175	1.1255	-2.68093	2.98336746460446e-152	1.53740182290846e-149	THBS2	thrombospondin 2 [Source:VGNC Symbol;Acc:VGNC:24073]
ENSECAG00000017891	3812	3784	3675	3910	1330	1338	1245	1400	45.356	47.059	45.063	46.31	14.325	14.61	15.339	14.744	45.947	14.7545	-1.63882	4.1218872893423e-151	2.06821118278657e-148	FSTL1	follistatin like 1 [Source:VGNC Symbol;Acc:VGNC:18146]
ENSECAG00000016339	1121	1077	1109	1160	197	233	227	257	8.981	9.036	9.15	9.297	1.487	1.745	1.964	1.883	9.116	1.76975	-2.36486	4.63814769548208e-151	2.26757851563479e-148	ADAMTS1	ADAM metallopeptidase with thrombospondin type 1 motif 1 [Source:VGNC Symbol;Acc:VGNC:15061]
ENSECAG00000012166	5796	5333	5862	6315	1895	1645	1649	1635	16.835	16.155	17.569	18.271	4.977	4.348	4.989	4.235	17.2075	4.63725	-1.8917	1.3975206812766e-150	6.66163170747522e-148	LRP1	LDL receptor related protein 1 [Source:VGNC Symbol;Acc:VGNC:19758]
ENSECAG00000036610	668	614	642	668	86	90	76	88	14.319	13.646	14.224	14.28	1.626	1.761	1.687	1.673	14.1173	1.68675	-3.06514	1.70506347659292e-146	7.74058221623743e-144	CALY	calcyon neuron specific vesicular protein [Source:NCBI gene;Acc:100066671]
ENSECAG00000042356	1444	1219	1362	1435	317	329	308	308	8.119	6.873	8.025	7.817	2.35	2.366	2.516	2.038	7.7085	2.3175	-1.73388	1.06760653976738e-145	4.73396602180109e-143	COL5A1	collagen type V alpha 1 chain [Source:NCBI gene;Acc:100069057]
ENSECAG00000010369	1550	1501	1565	1609	437	431	362	405	17.791	18.476	18.939	19.16	7.289	7.229	7.333	6.935	18.5915	7.1965	-1.36928	3.57589910776314e-144	1.54958337017545e-141	DNM3	dynamin 3 [Source:VGNC Symbol;Acc:VGNC:17253]
ENSECAG00000013391	1304	1315	1295	1477	328	339	294	329	4.891	5.226	5.272	6.272	1.247	1.729	1.181	1.334	5.41525	1.37275	-1.97996	1.27976597639441e-142	5.42251063820272e-140	KLF12	Kruppel like factor 12 [Source:VGNC Symbol;Acc:VGNC:19442]
ENSECAG00000014820	2178	2188	2215	2499	672	567	570	609	13.953	14.487	14.35	15.371	5.599	4.796	5.108	4.852	14.5403	5.08875	-1.51467	1.42361892280079e-142	5.90090043500927e-140	DSP	desmoplakin [Source:VGNC Symbol;Acc:VGNC:17328]
ENSECAG00000015385	717	720	729	847	119	101	104	115	4.935	5.858	5.023	6.007	0.762	0.642	0.957	0.818	5.45575	0.79475	-2.7792	6.01058208277117e-142	2.43837805472762e-139	RNF150	ring finger protein 150 [Source:VGNC Symbol;Acc:VGNC:22445]
ENSECAG00000000953	1584	1335	1567	1695	343	344	326	366	24.37	21.638	24.886	26.158	4.781	4.898	5.289	4.985	24.263	4.98825	-2.28215	2.05902990776033e-140	8.17906734401381e-138	MMP2	matrix metallopeptidase 2 [Source:VGNC Symbol;Acc:VGNC:20229]
ENSECAG00000024578	2166	1984	2133	2155	631	676	605	685	13.486	13.041	12.804	14.19	3.162	4.179	3.356	3.616	13.3803	3.57825	-1.90278	1.1538996850457e-138	4.49008271321761e-136	NFIB	nuclear factor I B [Source:VGNC Symbol;Acc:VGNC:20710]
ENSECAG00000010109	6113	5942	6071	6688	2138	2170	1914	2206	49.947	58.52	55.923	59.211	21.668	18.596	22.5	21.186	55.9002	20.9875	-1.41332	2.97659798168265e-138	1.13509587433486e-135	IGF1	insulin like growth factor 1 [Source:VGNC Symbol;Acc:VGNC:18967]
ENSECAG00000012669	1799	1787	1795	1998	539	540	464	523	6.908	6.916	7.132	7.947	1.961	2.145	2.047	1.958	7.22575	2.02775	-1.83327	2.18072091151439e-136	8.15290306271467e-134	TANC2	tetratricopeptide repeat, ankyrin repeat and coiled-coil containing 2 [Source:VGNC Symbol;Acc:VGNC:23865]
ENSECAG00000012663	2976	2895	2974	3095	1048	992	950	1094	22.686	25.381	26.056	25.012	8.306	8.327	8.582	8.808	24.7838	8.50575	-1.54288	8.27983096209812e-136	3.03599109527548e-133	CCND2	cyclin D2 [Source:VGNC Symbol;Acc:VGNC:16208]
ENSECAG00000021775	903	822	870	947	171	187	183	184	18.495	17.507	18.363	19.312	3.171	3.467	3.879	3.333	18.4193	3.4625	-2.41133	3.68614420856663e-135	1.32610776650453e-132	KRT4	keratin 4 [Source:NCBI gene;Acc:100061857]
ENSECAG00000010022	13476	13283	13080	14268	37618	39633	34203	40802	306.608	314.056	306.594	323.295	775.084	816.311	806.341	821.796	312.638	804.883	1.36428478743892	3.882406465923e-135	1.370848964551e-132	CYP17A1	cytochrome P450 family 17 subfamily A member 1 [Source:VGNC Symbol;Acc:VGNC:50389]
ENSECAG00000020887	7705	7191	7641	8590	2783	2675	2627	2793	35.257	34.239	36.039	39.077	11.384	10.97	12.354	11.229	36.153	11.4842	-1.65446	2.03520467507318e-134	7.05549955265823e-132	COL6A3	collagen type VI alpha 3 chain [Source:VGNC Symbol;Acc:VGNC:16748]
ENSECAG00000017718	1892	1853	1838	2013	523	609	537	583	9.371	9.116	9.091	9.604	2.661	2.507	3.413	2.598	9.2955	2.79475	-1.73381	4.64377925152303e-134	1.5811239105141e-131	FRRS1L	ferric chelate reductase 1 like [Source:VGNC Symbol;Acc:VGNC:18133]
ENSECAG00000007192	1077	1038	1106	1200	259	279	240	255	9.965	9.972	10.484	11.012	2.178	2.335	2.269	2.087	10.3582	2.21725	-2.22394	1.76358518112189e-132	5.89934713130719e-130	PTPRC	protein tyrosine phosphatase receptor type C [Source:VGNC Symbol;Acc:VGNC:22027]
ENSECAG00000012210	2322	2449	2267	2502	6860	7151	6481	7767	76.997	88.928	78.717	84.097	207.866	221.596	235.968	235.282	82.1847	225.178	1.45412326138528	1.63885722768545e-131	5.38760185522041e-129	CAPNS1	calpain small subunit 1 [Source:VGNC Symbol;Acc:VGNC:51007]
ENSECAG00000017671	2355	2345	2403	2502	833	802	706	792	15.104	15.476	15.86	15.995	4.723	4.543	4.581	4.374	15.6088	4.55525	-1.77675	5.2991283913856e-131	1.71251662777202e-128	ROBO1	roundabout guidance receptor 1 [Source:VGNC Symbol;Acc:VGNC:22492]
ENSECAG00000034383	28511	28253	28489	31550	12157	11618	11382	12195	67.134	69.107	69.747	73.823	25.984	24.888	27.908	25.459	69.9527	26.0598	-1.42456	1.4892717383716e-130	4.73265737258856e-128	AHNAK	AHNAK nucleoprotein [Source:NCBI gene;Acc:100063459]
ENSECAG00000011293	7018	7078	6862	7327	2616	2705	2312	2701	55.566	58.101	55.546	57.822	18.632	20.217	19.255	19.398	56.7587	19.3755	-1.55061	2.34895710544734e-129	7.34222379173186e-127	PTPRZ1	protein tyrosine phosphatase receptor type Z1 [Source:VGNC Symbol;Acc:VGNC:22039]
ENSECAG00000010052	1291	1212	1270	1284	365	306	310	350	6.157	6.058	6.235	6.094	1.584	1.329	1.536	1.478	6.136	1.48175	-2.05	3.55144926452784e-129	1.09218521172181e-126	FLNC	filamin C [Source:VGNC Symbol;Acc:VGNC:18062]
ENSECAG00000020474	15789	16654	16139	17376	42564	43442	38910	44934	118.527	137.585	125.505	129.063	420.303	443.712	441.169	448.409	127.67	438.398	1.77982248013857	1.49247534390102e-128	4.51698847335884e-126	CYP19A1	cytochrome P450 family 19 subfamily A member 1 [Source:VGNC Symbol;Acc:VGNC:50557]
ENSECAG00000015058	913	886	921	923	210	240	221	210	10.094	10.273	11.47	10.558	2.274	2.804	2.531	2.473	10.5988	2.5205	-2.07211	3.3162130602755e-125	9.87972412816766e-123	ARHGEF3	Rho guanine nucleotide exchange factor 3 [Source:VGNC Symbol;Acc:VGNC:15491]
ENSECAG00000015592	117	123	117	85	816	854	666	864	3.568	3.9	3.676	2.582	22.548	23.587	21.06	23.331	3.4315	22.6315	2.72142094879848	3.62515369399723e-125	1.06339700743762e-122	GLIPR1L1	GLIPR1 like 1 [Source:VGNC Symbol;Acc:VGNC:18376]
ENSECAG00000018248	1022	1058	1027	1108	234	257	180	203	24.291	26.148	25.154	26.239	5.039	5.532	4.434	4.273	25.458	4.8195	-2.40116	1.05426599731528e-124	3.04571057133492e-122	LUM	lumican [Source:VGNC Symbol;Acc:VGNC:19838]
ENSECAG00000014260	914	870	1014	1041	194	211	207	217	25.66	24.485	28.993	27.925	4.482	5.324	5.789	4.303	26.7658	4.9745	-2.42776	8.15693150556429e-124	2.32131661218797e-121	FOS	Fos proto-oncogene, AP-1 transcription factor subunit [Source:VGNC Symbol;Acc:VGNC:18095]
ENSECAG00000039093	416	481	430	475	1605	1733	1495	1756	20.219	24.847	22.699	22.551	71.66	76.011	77.502	76.574	22.579	75.4368	1.74028593042491	1.10908714537265e-122	3.10984773541476e-120	-	glutathione S-transferase A1 [Source:NCBI gene;Acc:100146315]
ENSECAG00000027990	11803	14045	12806	13263	37631	40854	35987	43642	731.587	888.622	811.913	813.194	2093.49	2261.67	2275.11	2366.12	811.329	2249.1	1.4709885253802	7.12975028206817e-122	1.97018766127817e-119	-	insulin like 3 [Source:NCBI gene;Acc:100146149]
ENSECAG00000015063	662	621	716	733	121	127	105	107	4.615	4.533	5.127	5.281	0.758	0.815	0.717	0.652	4.889	0.7355	-2.73274	1.05327695560966e-121	2.86897595894419e-119	ADGRG6	adhesion G protein-coupled receptor G6 [Source:VGNC Symbol;Acc:VGNC:15111]
ENSECAG00000021653	1474	1328	1487	1574	356	362	368	434	5.966	5.592	6.211	6.363	1.305	1.352	1.543	1.563	6.033	1.44075	-2.06606	2.65524619957036e-120	7.13064497002929e-118	SVEP1	sushi, von Willebrand factor type A, EGF and pentraxin domain containing 1 [Source:VGNC Symbol;Acc:VGNC:23782]
ENSECAG00000024782	1123	1132	1271	1187	3275	3287	3078	3440	21.574	22.755	25.171	22.793	57.084	57.187	61.236	58.398	23.0733	58.4763	1.3416295660145	4.45796990460457e-120	1.18055711348744e-117	HYAL4	hyaluronidase 4 [Source:VGNC Symbol;Acc:VGNC:56029]
ENSECAG00000011455	1645	1482	1588	1682	442	446	475	517	21.3	19.896	21.169	21.657	5.167	5.25	6.381	5.935	21.0055	5.68325	-1.88598	1.28160188754761e-119	3.34743879313292e-117	PHEX	phosphate regulating endopeptidase homolog X-linked [Source:VGNC Symbol;Acc:VGNC:55515]
ENSECAG00000018218	2207	2120	2165	2244	831	776	723	778	22.066	22.066	21.983	22.218	7.711	7.078	7.401	7.058	22.0832	7.312	-1.59461	1.41588865953258e-118	3.64820933396051e-116	SYNPO2	synaptopodin 2 [Source:VGNC Symbol;Acc:VGNC:23809]
ENSECAG00000018963	902	936	888	1004	240	226	236	231	7.836	8.153	8.261	8.708	1.922	1.886	2.034	1.93	8.2395	1.943	-2.08427	2.62483132233726e-118	6.67302117640059e-116	COLEC12	collectin subfamily member 12 [Source:VGNC Symbol;Acc:VGNC:16756]
ENSECAG00000013685	1476	1237	1459	1554	365	317	337	379	5.797	5.231	5.931	5.49	1.093	1.301	1.604	1.528	5.61225	1.3815	-2.02234	7.14863583200067e-118	1.79346104485206e-115	TNXB	tenascin XB [Source:VGNC Symbol;Acc:VGNC:56698]
ENSECAG00000028150	133	96	102	99	709	824	673	902	4.881	3.617	3.852	3.532	24.229	28.199	26.302	30.075	3.9705	27.2013	2.77628034960868	3.00396775688181e-117	7.43852639226824e-115	-	kallikrein-4 [Source:NCBI gene;Acc:100067532]
ENSECAG00000024375	483	518	496	517	72	64	51	72	5.695	6.433	6.253	6.228	0.918	0.671	0.772	0.817	6.15225	0.7945	-2.953	7.67771114950249e-117	1.87680664727646e-114	HS6ST2	heparan sulfate 6-O-sulfotransferase 2 [Source:VGNC Symbol;Acc:VGNC:55479]
ENSECAG00000017802	1476	1523	1500	1602	340	380	278	411	23.163	24.853	24.257	25.049	4.835	5.4	4.522	5.712	24.3305	5.11725	-2.24933	8.39584212851824e-117	2.0263736944868e-114	OGN	osteoglycin [Source:VGNC Symbol;Acc:VGNC:21018]
ENSECAG00000014338	407	383	448	454	35	28	24	27	8.974	8.762	10.18	9.975	0.699	0.559	0.549	0.527	9.47275	0.5835	-4.02098	2.63327747067445e-115	6.27608769166872e-113	EGR1	early growth response 1 [Source:VGNC Symbol;Acc:VGNC:17462]
ENSECAG00000023721	3138	3314	3243	3374	1227	1216	1064	1252	22.694	25.632	24.356	23.616	9.265	9.989	9.316	9.316	24.0745	9.4715	-1.34584	8.01380594644821e-115	1.88641034544355e-112	OGT	O-linked N-acetylglucosamine (GlcNAc) transferase [Source:VGNC Symbol;Acc:VGNC:55501]
ENSECAG00000026813	15950	16012	15628	16479	7547	7668	7225	7781	895.801	932.597	907.472	916.633	374.367	384.87	413.964	381.726	913.126	388.732	-1.23204	5.99277247821673e-114	1.39346576636778e-111	RPL14	ribosomal protein L14 [Source:VGNC Symbol;Acc:VGNC:22523]
ENSECAG00000009190	13917	14473	13806	14185	6405	6589	6135	6759	780.357	844.161	797.855	792.636	325.419	334.661	356.931	335.708	803.752	338.18	-1.24896	2.8603426108796e-112	6.57086175441463e-110	TMSB4X	thymosin beta 4 X-linked [Source:NCBI gene;Acc:100034015]
ENSECAG00000020413	6806	7025	6667	7170	2876	3048	2778	3073	214.833	228.936	216.976	225.173	80.955	86.328	89.978	84.506	221.48	85.4417	-1.37416	1.10826384875362e-111	2.51562700049825e-109	DCN	decorin [Source:VGNC Symbol;Acc:VGNC:17046]
ENSECAG00000024074	2734	2605	2840	3039	978	982	842	949	8.28	8.092	8.713	8.918	2.957	2.88	2.685	2.731	8.50075	2.81325	-1.59535	3.01348382714239e-111	6.75977601554399e-109	-	cationic amino acid transporter 4 [Source:NCBI gene;Acc:100052208]
ENSECAG00000016615	1449	1373	1530	1631	424	431	351	428	10.864	10.839	11.821	12.264	2.88	2.926	2.728	2.842	11.447	2.844	-2.00898	1.42094139606739e-110	3.15035925567638e-108	NID1	nidogen 1 [Source:VGNC Symbol;Acc:VGNC:20736]
ENSECAG00000012746	6092	6463	5999	6477	17641	18421	15154	18794	95.784	118.814	99.739	108.045	293.558	309.379	314.11	307.351	105.596	306.099	1.5354523333837	7.30575575016318e-110	1.60113614814208e-107	STAR	steroidogenic acute regulatory protein [Source:VGNC Symbol;Acc:VGNC:49272]
ENSECAG00000000357	1869	1958	1875	2107	604	611	515	649	11.383	12.426	11.918	12.891	3.256	3.285	3.165	3.455	12.1545	3.29025	-1.88522	9.14380665128202e-110	1.98119274340903e-107	DOCK10	dedicator of cytokinesis 10 [Source:VGNC Symbol;Acc:VGNC:17263]
ENSECAG00000005539	2853	2710	2830	2687	6574	6773	6115	6976	162.227	160.235	165.824	152.234	338.705	348.76	360.394	351.288	160.13	349.787	1.12723202179605	3.85121011663476e-107	8.15900258820832e-105	PGAM2	phosphoglycerate mutase 2 [Source:VGNC Symbol;Acc:VGNC:21345]
ENSECAG00000032767	2962	2826	2679	2845	988	1083	903	1056	36.543	36.257	34.56	34.609	11.011	12.173	11.853	11.559	35.4922	11.649	-1.6073	1.19797387420398e-106	2.51008438015904e-104	FMR1	FMRP translational regulator 1 [Source:NCBI gene;Acc:111771604]
ENSECAG00000005671	1099	1170	1117	1274	3030	3138	2878	3104	23.555	25.98	24.506	27	59.001	60.909	64.177	59.251	25.2602	60.8345	1.26802080850834	3.32017689080914e-103	6.80707664269439e-101	ZBTB32	zinc finger and BTB domain containing 32 [Source:VGNC Symbol;Acc:VGNC:25143]
ENSECAG00000012990	907	910	926	974	268	277	272	286	8.929	9.776	9.491	8.792	2.051	2.549	2.39	2.643	9.247	2.40825	-1.941	1.53713987503993e-102	3.08512063130382e-100	CALCRL	calcitonin receptor like receptor [Source:VGNC Symbol;Acc:VGNC:16008]
ENSECAG00000024808	742	762	764	778	207	200	195	212	5.491	5.531	5.635	5.433	1.485	1.393	1.568	1.295	5.5225	1.43525	-1.94402	3.4499999844767e-102	6.85220309416847e-100	CHL1	cell adhesion molecule L1 like [Source:VGNC Symbol;Acc:VGNC:16502]
ENSECAG00000020142	921	959	893	957	236	220	170	247	14.347	16.195	15.647	14.51	3.969	3.406	2.601	4.093	15.1747	3.51725	-2.10915	4.69061431751742e-102	9.22020032908295e-100	ELAVL2	ELAV like RNA binding protein 2 [Source:VGNC Symbol;Acc:VGNC:17515]
ENSECAG00000013979	1023	1102	1064	1113	271	308	280	345	8.285	9.123	9.033	9.06	1.975	2.41	2.476	2.457	8.87525	2.3295	-1.92977	3.69024210342145e-101	7.17978022305478e-99	BICC1	BicC family RNA binding protein 1 [Source:VGNC Symbol;Acc:VGNC:15823]
ENSECAG00000008499	1696	1614	1749	1739	646	605	558	620	16.33	16.16	17.354	16.683	5.636	5.275	5.569	5.287	16.6318	5.44175	-1.6118	4.47038685106956e-101	8.60978445346902e-99	COL5A2	collagen type V alpha 2 chain [Source:VGNC Symbol;Acc:VGNC:16745]
ENSECAG00000007848	1974	2035	2007	2207	775	808	776	799	12.435	13.613	13.058	14.218	4.436	4.605	5.256	4.635	13.331	4.733	-1.49396	5.20271149228233e-101	9.92001000233471e-99	ITGA9	integrin subunit alpha 9 [Source:VGNC Symbol;Acc:VGNC:56829]
ENSECAG00000017218	951	906	906	1014	233	268	215	268	7.006	6.662	6.602	7.252	1.564	1.714	1.642	1.645	6.8805	1.64125	-2.06772	8.35959947479218e-101	1.57814339787983e-98	EPB41L1	erythrocyte membrane protein band 4.1 like 1 [Source:VGNC Symbol;Acc:VGNC:17609]
ENSECAG00000037580	1814	1873	1729	1792	4433	4711	4168	4894	50.178	57.736	50.828	46.054	109.939	114.557	114.627	114.878	51.199	113.5	1.14850793782985	8.49802549263543e-101	1.5885475692949e-98	TEX49	testis expressed 49 [Source:NCBI gene;Acc:111773976]
ENSECAG00000000701	1464	1375	1538	1665	461	497	425	469	7.794	7.654	8.495	8.858	2.26	2.402	2.387	2.216	8.20025	2.31625	-1.82388	3.70970075978489e-100	6.80123696027101e-98	FN1	fibronectin 1 [Source:VGNC Symbol;Acc:VGNC:56555]
ENSECAG00000021591	1292	1362	1191	1326	3523	3839	3229	3817	21.499	23.1	20.175	21.61	52.231	57.239	54.306	55.246	21.596	54.7555	1.34223976380394	2.48471315905147e-99	4.51200245748899e-97	B4GALNT1	beta-1,4-N-acetyl-galactosaminyltransferase 1 [Source:VGNC Symbol;Acc:VGNC:58495]
ENSECAG00000004249	1252	1223	1114	1322	379	369	387	400	11.313	11.618	10.409	11.731	3.073	3.03	3.598	3.148	11.2677	3.21225	-1.81054	8.56904621016653e-99	1.54137739706835e-96	FAM117B	family with sequence similarity 117 member B [Source:NCBI gene;Acc:100067299]
ENSECAG00000020359	1619	1598	1716	1750	595	543	530	625	10.003	10.308	10.857	10.876	3.379	3.053	3.428	3.464	10.511	3.331	-1.65787	1.92399354648769e-98	3.42848457484866e-96	GATA4	GATA binding protein 4 [Source:VGNC Symbol;Acc:VGNC:50696]
ENSECAG00000005172	1032	999	991	1049	2566	2626	2362	2690	16.938	17.593	16.76	17.154	38.159	40.001	40.18	39.098	17.1112	39.3595	1.20176673913731	6.73793358259303e-98	1.18955721869723e-95	SMIM33	small integral membrane protein 33 [Source:VGNC Symbol;Acc:VGNC:55511]
ENSECAG00000010025	576	600	644	605	127	141	119	142	10.391	11.627	11.131	10.171	2.095	2.226	2.169	2.174	10.83	2.166	-2.32193	7.29740829088062e-98	1.27651086130478e-95	GPC3	glypican 3 [Source:VGNC Symbol;Acc:VGNC:18485]
ENSECAG00000013635	2325	2250	2351	2515	911	973	868	945	97.9	98.517	102.013	105.517	34.758	37.102	37.883	35.239	100.987	36.2455	-1.47829	1.43543471638507e-96	2.48813033975582e-94	SLC25A5	solute carrier family 25 member 5 [Source:VGNC Symbol;Acc:VGNC:49266]
ENSECAG00000009462	1958	1860	1888	2158	684	666	587	706	13.408	12.715	13.415	14.622	4.025	3.957	3.894	4.021	13.54	3.97425	-1.76847	2.95869154665147e-96	5.08228574054086e-94	COL14A1	collagen type XIV alpha 1 chain [Source:VGNC Symbol;Acc:VGNC:56239]
ENSECAG00000023918	7	8	8	13	395	378	388	459	0.065	0.077	0.077	0.121	3.331	3.186	3.742	3.783	0.085	3.5105	5.36806987653208	4.35702880757848e-96	7.41745252447311e-94	DUOX1	dual oxidase 1 [Source:VGNC Symbol;Acc:VGNC:17339]
ENSECAG00000013596	2726	2908	2621	2794	6450	6697	5947	6778	73.608	81.599	72.909	75.113	157.735	163.794	166.46	162.095	75.8072	162.521	1.10021841113296	8.37157776922807e-95	1.41257410022895e-92	PNPLA5	patatin like phospholipase domain containing 5 [Source:VGNC Symbol;Acc:VGNC:21635]
ENSECAG00000006844	2434	2471	2524	2790	964	946	889	1031	24.388	25.746	25.979	27.786	8.854	8.47	9.137	9.031	25.9748	8.873	-1.54962	2.1027495320107e-94	3.48635872407375e-92	CALD1	caldesmon 1 [Source:VGNC Symbol;Acc:VGNC:16009]
ENSECAG00000019690	609	595	637	626	123	157	124	150	7.293	7.338	7.597	6.794	1.274	1.851	1.803	1.653	7.2555	1.64525	-2.14077	1.86732731221867e-93	3.04310511641654e-91	NFIX	nuclear factor I X [Source:VGNC Symbol;Acc:VGNC:20711]
ENSECAG00000020605	1220	1166	1142	1289	393	342	309	385	8.853	8.999	8.697	9.165	4.796	3.66	4.967	4.087	8.9285	4.3775	-1.02831	3.49755536506011e-93	5.65151594454247e-91	TRIM2	tripartite motif containing 2 [Source:VGNC Symbol;Acc:VGNC:24494]
ENSECAG00000018338	1117	1031	1219	1201	321	331	299	373	6.792	6.831	7.487	7.289	1.86	1.826	1.837	2.136	7.09975	1.91475	-1.89061	3.45769211221959e-92	5.54015256333537e-90	KIRREL1	kirre like nephrin family adhesion molecule 1 [Source:VGNC Symbol;Acc:VGNC:19429]
ENSECAG00000018874	729	788	750	848	219	191	189	218	6.059	6.59	6.679	6.972	1.721	1.472	1.808	1.414	6.575	1.60375	-2.03554	9.95826423096627e-92	1.58228520076528e-89	PRICKLE1	prickle planar cell polarity protein 1 [Source:VGNC Symbol;Acc:VGNC:21832]
ENSECAG00000009443	1898	1977	1906	2049	727	772	655	776	16.888	18.614	17.571	18.965	5.95	6.312	6.118	6.358	18.0095	6.1845	-1.54203	1.6492785265422e-91	2.59890856740331e-89	MAP3K21	mitogen-activated protein kinase kinase kinase 21 [Source:VGNC Symbol;Acc:VGNC:51570]
ENSECAG00000009516	7538	7684	7476	7806	16063	17799	15887	18199	328.951	348.309	336.17	339.295	634.198	702.553	717.665	702.119	338.181	689.134	1.02698734077706	1.96955254813753e-91	3.07815233076543e-89	IZUMO4	IZUMO family member 4 [Source:VGNC Symbol;Acc:VGNC:19206]
ENSECAG00000015514	1949	1884	1928	2123	742	734	676	792	5.761	5.853	5.944	6.318	2.019	1.962	2.082	2.08	5.969	2.03575	-1.55193	2.84562761068533e-91	4.41118550023879e-89	PLEC	plectin [Source:VGNC Symbol;Acc:VGNC:21553]
ENSECAG00000005833	1268	1276	1291	1303	429	488	433	485	10.279	10.986	11.058	10.913	3.31	3.764	3.954	3.705	10.809	3.68325	-1.55318	5.5930240769309e-91	8.60017661893883e-89	PTPRK	protein tyrosine phosphatase receptor type K [Source:VGNC Symbol;Acc:VGNC:22034]
ENSECAG00000010749	352	318	333	319	27	33	37	30	3.272	3.039	3.182	2.948	0.225	0.275	0.363	0.262	3.11025	0.28125	-3.46711	6.3583102137583e-91	9.69871206765837e-89	EMILIN3	elastin microfibril interfacer 3 [Source:VGNC Symbol;Acc:VGNC:51535]
ENSECAG00000038623	3021	3159	3037	3169	1326	1371	1233	1407	21.357	23.222	22.354	22.322	8.494	8.777	9.035	8.809	22.3137	8.77875	-1.34585	9.34361742303822e-91	1.4031881712381e-88	MTURN	maturin, neural progenitor differentiation regulator homolog [Source:NCBI gene;Acc:100630214]
ENSECAG00000000686	969	956	965	1066	282	303	306	334	18.887	19.376	19.382	20.702	4.98	5.348	6.182	5.765	19.5867	5.56875	-1.81445	9.3462473250768e-91	1.4031881712381e-88	LAPTM5	lysosomal protein transmembrane 5 [Source:VGNC Symbol;Acc:VGNC:19583]
ENSECAG00000014870	597	484	550	588	103	107	79	113	9.045	7.093	9.133	9.21	1.63	1.689	1.258	1.531	8.62025	1.527	-2.49703	1.80525847184535e-90	2.68912994395901e-88	CPNE8	copine 8 [Source:VGNC Symbol;Acc:VGNC:16828]
ENSECAG00000024257	6607	6495	6481	6630	2993	3040	2657	3084	271.207	279.792	277.435	267.736	115.291	116.944	116.72	117.689	274.043	116.661	-1.23208	3.46193047795451e-90	5.11694793977974e-88	RBM3	RNA binding motif protein 3 [Source:VGNC Symbol;Acc:VGNC:52426]
ENSECAG00000031389	1446	1262	1310	1401	411	462	409	486	46.778	42.861	44.62	45.296	11.186	13.145	13.181	13.66	44.8888	12.793	-1.811	1.91925340100347e-89	2.81495419976409e-87	CDKN1C	cyclin dependent kinase inhibitor 1C [Source:NCBI gene;Acc:100630277]
ENSECAG00000018120	2059	1982	1988	2120	4920	4934	4401	5261	36.164	33.452	35.334	36.581	76.6	73.784	80.05	77.829	35.3828	77.0657	1.12304365102686	3.82272055566225e-89	5.56395517822993e-87	-	putative spermatogenesis-associated protein 31D4 [Source:NCBI gene;Acc:111770098]
ENSECAG00000023852	1718	1796	1586	1610	4322	4798	4008	4860	34.832	37.807	33.128	32.651	79.6	88.072	84.456	87.398	34.6045	84.8815	1.29449049193551	5.28051057506635e-89	7.62753751021138e-87	TLCD3B	TLC domain containing 3B [Source:VGNC Symbol;Acc:VGNC:17882]
ENSECAG00000013597	922	977	1001	1032	328	328	328	329	9.251	9.883	10.673	10.307	3.03	2.909	3.508	3.11	10.0285	3.13925	-1.67561	1.20919091801175e-88	1.73350701005489e-86	DAB2	DAB adaptor protein 2 [Source:VGNC Symbol;Acc:VGNC:16995]
ENSECAG00000008615	1454	1323	1550	1646	519	481	442	475	12.034	11.386	13.22	13.574	3.892	3.605	3.792	3.482	12.5535	3.69275	-1.76532	2.77631651380719e-87	3.89235492417365e-85	-	complement C4-A [Source:NCBI gene;Acc:100059239]
ENSECAG00000018860	1413	1273	1448	1380	493	504	414	453	30.734	27.663	30.927	29.331	8.137	8.964	8.074	8.427	29.6638	8.4005	-1.82015	1.87837544821785e-86	2.61423245774961e-84	ZFP36L1	ZFP36 ring finger protein like 1 [Source:VGNC Symbol;Acc:VGNC:25217]
ENSECAG00000016735	4145	4419	4129	4473	2012	1944	2011	2076	58.021	64.197	60.227	62.88	24.757	24.634	29.762	26.021	61.3312	26.2935	-1.22192	2.298593216523e-86	3.17588962749594e-84	VCAM1	vascular cell adhesion molecule 1 [Source:VGNC Symbol;Acc:VGNC:24891]
ENSECAG00000023009	1362	1435	1458	1460	553	568	504	561	16.854	17.494	18.993	18.591	6.763	6.782	6.351	6.537	17.983	6.60825	-1.44429	3.27803809432787e-86	4.49657211111867e-84	LCP1	lymphocyte cytosolic protein 1 [Source:VGNC Symbol;Acc:VGNC:19611]
ENSECAG00000018717	985	906	1038	1091	283	306	237	299	18.431	17.683	20.042	20.43	4.748	5.232	4.6	4.936	19.1465	4.879	-1.97242	3.99571672250744e-86	5.44188076771781e-84	BGN	biglycan [Source:VGNC Symbol;Acc:VGNC:15820]
ENSECAG00000018311	647	604	675	718	181	158	172	166	4.674	4.537	5.22	5.168	1.282	1.034	1.288	1.077	4.89975	1.17025	-2.06589	5.50038545735959e-86	7.43800351173583e-84	CBX6	chromobox 6 [Source:NCBI gene;Acc:100055293]
ENSECAG00000020716	2551	2434	2558	2799	1028	916	866	1037	14.645	14.544	15.166	16.025	5.354	4.76	5.52	5.27	15.095	5.226	-1.53029	6.81331189146221e-86	9.14855055172605e-84	MYH9	myosin heavy chain 9 [Source:VGNC Symbol;Acc:VGNC:20481]
ENSECAG00000010852	16398	16801	15930	16974	7824	8252	7658	8567	753.451	802.723	754.252	777.091	325.734	343.359	364.703	348.601	771.879	345.599	-1.15928	1.01460551571396e-85	1.3528310047635e-83	RPS4X	ribosomal protein S4 X-linked [Source:VGNC Symbol;Acc:VGNC:55531]
ENSECAG00000008636	807	706	779	867	2128	2149	1959	2199	15.261	13.79	15.486	16.729	40.878	41.308	43.126	41.586	15.3165	41.7245	1.44580809917091	1.87335009005846e-85	2.48049765049616e-83	EYA1	EYA transcriptional coactivator and phosphatase 1 [Source:VGNC Symbol;Acc:VGNC:17745]
ENSECAG00000009142	306	302	329	291	19	33	27	29	12.056	12.012	12.914	11.244	0.638	1.135	1.084	0.983	12.0565	0.96	-3.65063	2.94262095191359e-85	3.86944508207838e-83	DQA	MHC class II DQ-alpha chain [Source:NCBI gene;Acc:100052125]
ENSECAG00000016676	1091	1015	1074	1129	361	385	315	362	8.189	8.066	8.448	8.568	2.51	2.567	2.511	2.581	8.31775	2.54225	-1.71009	3.21825712026386e-85	4.20291154192267e-83	SEMA6D	semaphorin 6D [Source:VGNC Symbol;Acc:VGNC:22822]
ENSECAG00000042557	452	416	400	491	77	84	62	66	2.133	2.042	1.946	2.309	0.329	0.359	0.303	0.276	2.1075	0.31675	-2.73412	3.77095098727494e-85	4.89120561050145e-83	-	-
ENSECAG00000022236	3103	3196	3100	3408	1412	1446	1294	1426	32.131	33.848	32.826	33.681	13.693	14.408	15.088	13.383	33.1215	14.143	-1.22768	3.80884518615874e-85	4.90697643003301e-83	PLEKHA5	pleckstrin homology domain containing A5 [Source:VGNC Symbol;Acc:VGNC:21560]
ENSECAG00000022555	90	87	70	90	479	471	415	534	1.68	1.644	1.335	1.591	9.341	9.29	9.219	10.258	1.5625	9.527	2.60816579912479	2.10242572989027e-84	2.69039942226965e-82	KLC3	kinesin light chain 3 [Source:VGNC Symbol;Acc:VGNC:19438]
ENSECAG00000010447	2690	2628	2470	2672	1011	1094	955	1144	50.296	51.174	47.617	49.784	17.128	18.544	18.538	19.006	49.7178	18.304	-1.4416	7.35771027899445e-84	9.35263079263915e-82	EFEMP1	EGF containing fibulin extracellular matrix protein 1 [Source:VGNC Symbol;Acc:VGNC:17442]
ENSECAG00000024824	2093	2211	2164	2403	883	870	731	832	16.669	18.111	17.687	18.597	6.3	6.067	6.472	5.921	17.766	6.19	-1.52111	1.19334180988653e-83	1.49693738744121e-81	ADGRL2	adhesion G protein-coupled receptor L2 [Source:VGNC Symbol;Acc:VGNC:15113]
ENSECAG00000000050	1390	1502	1439	1632	576	549	517	519	12.264	13.778	13.083	14.349	4.605	4.432	4.729	4.056	13.3685	4.4555	-1.58518	1.46855108217253e-83	1.83012179632573e-81	WASF3	WASP family member 3 [Source:VGNC Symbol;Acc:VGNC:24966]
ENSECAG00000041931	4226	4860	4216	4523	10738	11267	9630	11243	155.703	186.196	160.07	166.042	358.478	375.925	367.752	366.848	167.003	367.251	1.13689357760042	6.02679826917999e-83	7.46188068821136e-81	CABS1	calcium binding protein, spermatid associated 1 [Source:NCBI gene;Acc:100066621]
ENSECAG00000012362	3567	3584	3527	3981	1624	1633	1507	1661	39.377	40.153	39.63	43.259	15.687	15.669	16.81	15.771	40.6048	15.9842	-1.345	7.69347095725431e-83	9.45389172406412e-81	C7	complement C7 [Source:VGNC Symbol;Acc:VGNC:15955]
ENSECAG00000032184	7	4	9	19	377	341	276	360	0.124	0.041	0.09	0.181	3.748	3.127	3.333	3.383	0.109	3.39775	4.96217966554775	7.73486709473961e-83	9.45389172406412e-81	-	cytochrome P450 11B1, mitochondrial [Source:NCBI gene;Acc:100063645]
ENSECAG00000024385	1099	1148	1024	1090	266	300	188	300	21.768	23.614	20.339	21.323	10.435	11.241	8.485	11.945	21.761	10.5265	-1.04772	3.96200887963484e-82	4.75117127723255e-80	PIWIL4	piwi like RNA-mediated gene silencing 4 [Source:VGNC Symbol;Acc:VGNC:21484]
ENSECAG00000003002	630	701	685	694	179	199	147	183	27.352	31.647	30.646	30.021	7.042	7.824	6.615	7.036	29.9165	7.12925	-2.06912	5.67157201084081e-82	6.71676170998147e-80	CD9	CD9 molecule [Source:VGNC Symbol;Acc:VGNC:16283]
ENSECAG00000024055	488	380	490	483	78	89	72	80	20.669	16.736	21.386	20.383	2.993	3.414	3.161	3.001	19.7935	3.14225	-2.65516	6.02320947071687e-82	7.08916882581226e-80	JUN	Jun proto-oncogene, AP-1 transcription factor subunit [Source:HGNC Symbol;Acc:HGNC:6204]
ENSECAG00000020312	583	657	551	669	115	150	146	146	7.498	8.786	7.302	8.573	1.34	1.747	1.946	1.663	8.03975	1.674	-2.26385	6.12273787474829e-82	7.1621008010936e-80	LRIG3	leucine rich repeats and immunoglobulin like domains 3 [Source:VGNC Symbol;Acc:VGNC:19755]
ENSECAG00000009629	536	461	513	523	117	119	110	120	4.503	4.049	4.458	4.395	0.89	0.927	0.977	0.894	4.35125	0.922	-2.23859	7.0582963621562e-82	8.20613028885562e-80	LTBP3	latent transforming growth factor beta binding protein 3 [Source:VGNC Symbol;Acc:VGNC:19833]
ENSECAG00000015984	607	571	573	615	162	139	147	168	5.92	5.908	5.808	5.967	1.437	1.226	1.518	1.435	5.90075	1.404	-2.07136	1.21251800720178e-81	1.39271571345279e-79	WIPF1	WAS/WASL interacting protein family member 1 [Source:VGNC Symbol;Acc:VGNC:25034]
ENSECAG00000009754	1539	1501	1403	1528	531	540	425	544	23.05	22.869	21.287	22.753	10.197	10.409	9.533	10.614	22.4898	10.1883	-1.14236	2.20912300229625e-81	2.52223642423848e-79	NETO2	neuropilin and tolloid like 2 [Source:VGNC Symbol;Acc:VGNC:20690]
ENSECAG00000006249	884	852	886	949	310	280	307	301	6.841	6.904	7.022	7.481	2.111	1.919	2.474	2.02	7.062	2.131	-1.72855	5.9653956813944e-81	6.77036901530637e-79	AFF3	AF4/FMR2 family member 3 [Source:NCBI gene;Acc:100059904]
ENSECAG00000036148	843	920	893	943	287	314	267	304	20.585	23.368	22.485	22.962	6.355	6.939	6.754	6.573	22.35	6.65525	-1.74771	8.09104752014129e-81	9.12852089151089e-79	AMH	anti-Mullerian hormone [Source:NCBI gene;Acc:102148318]
ENSECAG00000022349	822	668	721	734	186	179	183	223	9.682	8.673	8.748	8.589	2.182	1.929	2.509	2.453	8.923	2.26825	-1.97595	9.45322173062242e-81	1.06026222786928e-78	SEPTIN8	septin 8 [Source:VGNC Symbol;Acc:VGNC:22835]
ENSECAG00000018714	3504	3357	3426	3694	1633	1631	1492	1641	55.236	55.75	56.87	58.132	23.801	23.261	24.702	23.138	56.497	23.7255	-1.25174	1.00219709850205e-80	1.11747906883852e-78	GSN	gelsolin [Source:VGNC Symbol;Acc:VGNC:58721]
ENSECAG00000010500	814	717	786	813	236	243	247	252	7.621	6.98	7.583	7.584	2.002	2.06	2.397	2.089	7.442	2.137	-1.8001	1.52921440844757e-80	1.69520529801569e-78	ITGA4	integrin subunit alpha 4 [Source:VGNC Symbol;Acc:VGNC:19165]
ENSECAG00000007655	1494	1625	1545	1656	613	528	504	615	6.219	6.856	6.327	6.839	2.297	2	2.238	2.33	6.56025	2.21625	-1.56563	4.47636683076712e-80	4.90522335415153e-78	QSER1	glutamine and serine rich 1 [Source:NCBI gene;Acc:100057700]
ENSECAG00000000658	1031	919	1037	1069	298	328	295	362	15.506	14.372	16.071	16.019	4.061	4.467	4.598	4.821	15.492	4.48675	-1.78778	1.15421794425111e-79	1.25756991674491e-77	GPNMB	glycoprotein nmb [Source:VGNC Symbol;Acc:VGNC:18503]
ENSECAG00000040469	7777	8809	7987	8464	18037	18690	16739	19475	149.746	173.573	158.019	163.006	317.571	322.698	335.146	329.898	161.086	326.328	1.01849277117392	2.05358770400404e-79	2.21218964701949e-77	-	-
ENSECAG00000009952	1273	1242	1230	1301	526	469	499	498	5.105	5.282	5.114	5.566	2.156	1.791	2.554	1.684	5.26675	2.04625	-1.36393	3.26662854826206e-79	3.49914643425352e-77	EGFR	epidermal growth factor receptor [Source:VGNC Symbol;Acc:VGNC:17460]
ENSECAG00000039508	2619	2663	2516	2552	6519	6667	5439	6790	67.405	71.148	66.478	66.05	148.256	152.408	142.575	151.643	67.7703	148.72	1.13387952715337	3.49523476013769e-79	3.72310844533772e-77	PGRMC1	progesterone receptor membrane component 1 [Source:NCBI gene;Acc:100058718]
ENSECAG00000011401	561	607	523	586	1571	1569	1405	1685	10.315	11.629	9.928	10.758	26.619	26.659	27.265	27.802	10.6575	27.0862	1.34569161579837	4.72441507837007e-79	5.00446790551567e-77	CATSPERD	cation channel sperm associated auxiliary subunit delta [Source:VGNC Symbol;Acc:VGNC:16084]
ENSECAG00000020759	644	648	571	569	1632	1731	1540	1858	10.385	11.061	9.488	9.468	23.977	25.836	27.043	26.533	10.1005	25.8472	1.35558408242419	6.53184029052722e-79	6.88080656461229e-77	CATSPER2	cation channel sperm associated 2 [Source:VGNC Symbol;Acc:VGNC:16081]
ENSECAG00000022544	3135	3103	3168	3546	1397	1438	1259	1390	7.991	8.2	8.325	8.983	3.23	3.337	3.33	3.14	8.37475	3.25925	-1.36151	8.31088464638844e-79	8.70679327212574e-77	KMT2C	lysine methyltransferase 2C [Source:NCBI gene;Acc:100064812]
ENSECAG00000002491	949	903	825	913	286	284	230	293	13.171	14.103	13.026	14.318	3.791	4.491	3.778	3.694	13.6545	3.9385	-1.79366	1.03069541433002e-78	1.07389450628582e-76	WTIP	WT1 interacting protein [Source:NCBI gene;Acc:100057361]
ENSECAG00000022556	14454	14412	14328	15647	7193	7297	6471	7311	112.712	116.814	116.197	122.213	52.898	54.035	54.659	52.813	116.984	53.6013	-1.12597	8.47842934416951e-78	8.73828174623135e-76	ABCA9	ATP binding cassette subfamily A member 9 [Source:VGNC Symbol;Acc:VGNC:14906]
ENSECAG00000015884	1012	995	1017	1096	337	390	309	352	7.748	7.922	8.024	8.361	2.338	2.704	2.452	2.387	8.01375	2.47025	-1.69782	8.86115756806568e-78	9.08363931990905e-76	ZNF395	zinc finger protein 395 [Source:VGNC Symbol;Acc:VGNC:25316]
ENSECAG00000017094	936	849	887	1009	273	315	243	279	8.126	7.376	7.919	8.906	1.913	2.424	2.197	2.061	8.08175	2.14875	-1.91117	2.68703475724422e-77	2.73976961050137e-75	CPED1	cadherin like and PC-esterase domain containing 1 [Source:VGNC Symbol;Acc:VGNC:16816]
ENSECAG00000018069	2099	2184	2104	2330	904	922	793	935	12.091	13.487	12.743	14.039	4.788	4.915	4.888	5.207	13.09	4.9495	-1.40311	3.64870690158246e-77	3.70052630279111e-75	ARAP2	ArfGAP with RhoGAP domain, ankyrin repeat and PH domain 2 [Source:VGNC Symbol;Acc:VGNC:15440]
ENSECAG00000009159	598	548	612	623	172	168	156	166	4.409	4.222	4.668	4.587	1.152	1.13	1.197	1.091	4.4715	1.1425	-1.96856	4.72016940200904e-77	4.76187671894742e-75	PLXND1	plexin D1 [Source:VGNC Symbol;Acc:VGNC:21607]
ENSECAG00000010963	1689	1579	1569	1703	687	703	639	703	37.017	35.985	35.435	37.188	13.643	13.952	14.515	13.645	36.4062	13.9388	-1.38508	1.41104942264446e-76	1.41602522850325e-74	SERPING1	serpin family G member 1 [Source:VGNC Symbol;Acc:VGNC:22861]
ENSECAG00000014758	312	407	356	318	1106	1306	1121	1394	9.828	13.4	11.535	9.981	31.51	37.263	36.617	38.884	11.186	36.0685	1.68904519080664	2.16321763389343e-76	2.15948013745791e-74	DUOXA2	dual oxidase maturation factor 2 [Source:VGNC Symbol;Acc:VGNC:17342]
ENSECAG00000038375	468	453	476	522	87	119	94	114	5.267	4.919	4.73	6.844	0.781	1.344	1.066	1.011	5.44	1.0505	-2.37253	4.1075103661878e-76	4.05792228767372e-74	NEBL	nebulette [Source:NCBI gene;Acc:100055848]
ENSECAG00000005768	624	580	593	630	167	167	118	158	12.559	11.455	12.224	12.124	3.082	3.121	2.65	2.869	12.0905	2.9305	-2.04466	4.30292794909842e-76	4.22906841265256e-74	SEPTIN11	septin 11 [Source:VGNC Symbol;Acc:VGNC:22829]
ENSECAG00000033952	3922	4117	3713	4012	1785	1818	1563	1810	45.543	49.676	44.398	46.44	18.768	19.104	18.798	18.6	46.5142	18.8175	-1.3056	5.36832496739702e-76	5.22233939557954e-74	TMEM123	transmembrane protein 123 [Source:NCBI gene;Acc:100068925]
ENSECAG00000021609	1734	1693	1617	1642	656	704	605	724	21.279	21.216	19.764	20.926	7.099	7.879	8.126	7.934	20.7963	7.7595	-1.42229	5.90892287480735e-76	5.71905748497217e-74	SLC40A1	solute carrier family 40 member 1 [Source:VGNC Symbol;Acc:VGNC:23212]
ENSECAG00000013283	1425	1385	1430	1527	513	524	467	599	6.51	6.783	7.022	7.244	2.234	2.261	2.285	2.498	6.88975	2.3195	-1.57064	7.8777814043709e-76	7.5861443453101e-74	DLG5	discs large MAGUK scaffold protein 5 [Source:VGNC Symbol;Acc:VGNC:17211]
ENSECAG00000020208	7583	8003	7799	8508	3499	3684	3097	3694	39.526	43.372	42.979	45.299	16.669	17.696	17.697	17.566	42.794	17.407	-1.29774	9.47466193101439e-76	9.07805924817344e-74	LIFR	LIF receptor subunit alpha [Source:VGNC Symbol;Acc:VGNC:19662]
ENSECAG00000008850	1252	1226	1219	1230	2865	3103	2622	3185	40.28	40.804	40.289	39.409	85.933	92.839	90.27	93.445	40.1955	90.6218	1.17282335440709	2.04461393795749e-75	1.94923269775177e-73	OSCP1	organic solute carrier partner 1 [Source:VGNC Symbol;Acc:VGNC:21070]
ENSECAG00000018642	611	605	583	644	170	165	185	189	3.195	3.303	3.096	3.354	0.794	0.77	0.988	0.863	3.237	0.85375	-1.92277	2.7006728397085e-75	2.56187706640407e-73	PRICKLE2	prickle planar cell polarity protein 2 [Source:VGNC Symbol;Acc:VGNC:21833]
ENSECAG00000014483	2354	2533	2321	2553	5214	5652	4999	5746	64.759	72.439	65.766	70.022	129.904	140.921	142.649	140.073	68.2465	138.387	1.01987885218891	4.03003574332358e-75	3.80399462960152e-73	HSD3B2	hydroxy-delta-5-steroid dehydrogenase, 3 beta- and steroid delta-isomerase 2 [Source:NCBI gene;Acc:100034078]
ENSECAG00000007120	708	743	736	822	235	229	205	249	21.896	23.894	23.456	25.33	6.585	6.414	6.571	6.82	23.644	6.5975	-1.84148	4.6181635471599e-75	4.33766129821172e-73	NRN1	neuritin 1 [Source:VGNC Symbol;Acc:VGNC:20890]
ENSECAG00000007576	749	762	716	742	239	219	194	254	4.407	5.007	4.693	4.401	1.391	1.33	1.31	1.538	4.627	1.39225	-1.73266	9.75185179796206e-75	9.11463520743837e-73	SLC38A1	solute carrier family 38 member 1 [Source:VGNC Symbol;Acc:VGNC:23188]
ENSECAG00000017520	6701	6903	6939	7487	3189	3271	2790	3300	35.721	36.732	36.146	40.243	15.586	16.028	16.1	15.755	37.2105	15.8673	-1.22966	2.54618571993561e-74	2.35670500592293e-72	PLXDC2	plexin domain containing 2 [Source:VGNC Symbol;Acc:VGNC:55384]
ENSECAG00000015071	2525	2330	2509	2653	1152	1102	1119	1177	37.804	36.274	38.71	39.635	15.628	14.993	17.365	15.606	38.1058	15.898	-1.26116	3.62315534031543e-74	3.3373286412461e-72	CAVIN1	caveolae associated protein 1 [Source:VGNC Symbol;Acc:VGNC:16088]
ENSECAG00000016817	1119	1002	1110	1151	403	394	419	424	16.947	15.779	17.323	17.368	5.53	5.404	6.577	5.687	16.8543	5.7995	-1.53911	3.87720052630266e-74	3.55416261706793e-72	JAZF1	JAZF zinc finger 1 [Source:VGNC Symbol;Acc:VGNC:19218]
ENSECAG00000017795	1487	1420	1520	1617	616	539	472	549	16.853	16.974	18.23	18.37	10.788	8.376	6.776	8.285	17.6068	8.55625	-1.04108	6.82376533856808e-74	6.22529826365921e-72	ZFP36L2	ZFP36 ring finger protein like 2 [Source:NCBI gene;Acc:100069189]
ENSECAG00000007999	1334	1374	1345	1499	582	571	536	564	13.399	14.521	13.696	15.195	5.235	5.243	5.821	5.129	14.2027	5.357	-1.40667	1.06931756444793e-73	9.70889428634701e-72	FRMD6	FERM domain containing 6 [Source:VGNC Symbol;Acc:VGNC:18130]
ENSECAG00000011471	2169	2218	2164	2326	977	974	811	853	20.157	21.518	20.906	21.427	8.25	7.947	7.785	7.011	21.002	7.74825	-1.43858	1.09258414227631e-73	9.87312883449407e-72	AXL	AXL receptor tyrosine kinase [Source:VGNC Symbol;Acc:VGNC:15718]
ENSECAG00000022423	2928	2875	2847	3001	1254	1336	1182	1412	46.545	47.066	49.307	48.421	18.815	20.081	20.287	20.304	47.8347	19.8717	-1.26734	1.30112749778155e-73	1.17021688680193e-71	PLPP3	phospholipid phosphatase 3 [Source:VGNC Symbol;Acc:VGNC:21591]
ENSECAG00000000296	2256	2253	2362	2623	997	1045	954	1031	20.094	20.875	21.736	23.266	8.052	8.42	8.756	8.108	21.4928	8.334	-1.36677	2.9612411910913e-73	2.6261388739785e-71	LAMC3	laminin subunit gamma 3 [Source:VGNC Symbol;Acc:VGNC:19569]
ENSECAG00000011347	1878	1828	1696	1821	726	803	699	794	66.048	66.851	61.456	63.811	23.135	25.574	25.472	24.73	64.5415	24.7278	-1.3841	5.07856531523705e-73	4.48300948451967e-71	TCEAL8	transcription elongation factor A like 8 [Source:NCBI gene;Acc:100059862]
ENSECAG00000000387	776	845	838	943	259	248	273	296	23.349	26.438	25.984	28.271	7.061	6.758	8.514	7.888	26.0105	7.55525	-1.78354	7.72289108494951e-73	6.78582324040241e-71	FGL2	fibrinogen like 2 [Source:VGNC Symbol;Acc:VGNC:18031]
ENSECAG00000023111	2460	2410	2493	2760	1131	1168	1109	1165	28.558	26.125	31.333	29.122	14.597	13.66	12.004	12.62	28.7845	13.2203	-1.12254	1.42068433222768e-72	1.2425774386507e-70	CLSTN1	calsyntenin 1 [Source:VGNC Symbol;Acc:VGNC:16637]
ENSECAG00000019442	545	479	525	549	136	139	128	150	9.414	8.617	9.373	9.483	2.261	2.359	2.437	2.429	9.22175	2.3715	-1.95924	1.49150212361131e-72	1.2926577723135e-70	CYP1B1	cytochrome P450 family 1 subfamily B member 1 [Source:VGNC Symbol;Acc:VGNC:50559]
ENSECAG00000018448	1136	1227	1151	1224	2791	2706	2477	2942	21.825	24.545	22.679	24.28	49.851	47.996	50.903	49.819	23.3322	49.6422	1.08924306857458	1.96408911950181e-72	1.68690483070004e-70	TTLL9	tubulin tyrosine ligase like 9 [Source:VGNC Symbol;Acc:VGNC:24650]
ENSECAG00000013320	1412	1425	1395	1427	599	588	555	644	12.129	12.326	12.286	10.994	4.961	4.911	5.299	4.81	11.9337	4.99525	-1.25642	2.30388966693119e-72	1.96987732194516e-70	PLEKHA2	pleckstrin homology domain containing A2 [Source:VGNC Symbol;Acc:VGNC:21557]
ENSECAG00000022873	403	354	339	417	73	73	65	54	4.543	4.153	3.938	4.684	0.747	0.746	0.76	0.539	4.3295	0.698	-2.6329	3.29656709573625e-72	2.80605557207156e-70	ATP8A1	ATPase phospholipid transporting 8A1 [Source:VGNC Symbol;Acc:VGNC:15686]
ENSECAG00000016820	955	834	977	982	311	330	335	289	8.422	7.661	8.874	8.61	2.48	2.63	3.055	2.252	8.39175	2.60425	-1.6881	4.98664825351046e-72	4.2257965444304e-70	KANK2	KN motif and ankyrin repeat domains 2 [Source:VGNC Symbol;Acc:VGNC:59402]
ENSECAG00000006772	377	375	387	443	79	77	85	84	2.46	2.546	2.601	2.883	0.466	0.454	0.576	0.486	2.6225	0.4955	-2.40399	5.2653474290936e-72	4.44222917834193e-70	DYSF	dysferlin [Source:VGNC Symbol;Acc:VGNC:17379]
ENSECAG00000008660	1743	1689	1754	1800	708	706	630	790	17.761	17.604	18.506	18.272	6.567	6.461	6.497	7.343	18.0358	6.717	-1.42497	7.23107838678819e-72	6.07378729519341e-70	YAP1	Yes associated protein 1 [Source:VGNC Symbol;Acc:VGNC:25092]
ENSECAG00000017154	13758	15179	13979	15391	6965	7463	7152	7561	726.696	819.814	751.876	816.134	333.581	353.329	376.574	348.352	778.63	352.959	-1.14144	8.73371357085552e-72	7.30375950243431e-70	RPL10	ribosomal protein L10 [Source:VGNC Symbol;Acc:VGNC:59005]
ENSECAG00000000354	846	952	876	859	323	325	282	303	14.033	16.724	15.207	14.587	5.102	5.299	5.046	4.574	15.1378	5.00525	-1.59664	9.31830166043502e-72	7.75860514233688e-70	PLK2	polo like kinase 2 [Source:VGNC Symbol;Acc:VGNC:21580]
ENSECAG00000022178	345	355	335	386	931	958	948	934	14.599	15.619	14.579	16.249	35.695	36.662	41.647	34.825	15.2615	37.2073	1.28568699770006	1.03037228914585e-71	8.54178627701913e-70	EBP	EBP cholestenol delta-isomerase [Source:VGNC Symbol;Acc:VGNC:54879]
ENSECAG00000016619	641	645	666	691	210	179	187	225	5.261	5.468	5.826	5.63	1.546	1.43	1.585	1.679	5.54625	1.56	-1.82997	2.31330898491511e-71	1.90943127339291e-69	PARD3	par-3 family cell polarity regulator [Source:VGNC Symbol;Acc:VGNC:21160]
ENSECAG00000017393	1866	1794	1851	2018	800	761	694	834	12.171	12.954	12.591	13.594	5.391	4.734	5.646	5.437	12.8275	5.302	-1.27463	2.40901120072927e-71	1.97985416225453e-69	PRKCB	protein kinase C beta [Source:VGNC Symbol;Acc:VGNC:51219]
ENSECAG00000019665	288	320	298	325	30	46	48	50	4.324	4.996	4.61	4.862	0.408	0.625	0.747	0.665	4.698	0.61125	-2.94221	2.66970146874071e-71	2.18468660534245e-69	THBS4	thrombospondin 4 [Source:VGNC Symbol;Acc:VGNC:24075]
ENSECAG00000017457	2321	2404	2167	2254	935	1029	807	905	36.392	37.387	36.068	34.987	13.882	15.044	13.026	13.261	36.2085	13.8033	-1.39132	2.70239154195966e-71	2.20198715942499e-69	CYTIP	cytohesin 1 interacting protein [Source:VGNC Symbol;Acc:VGNC:50473]
ENSECAG00000016075	1913	1799	1840	1944	772	763	655	826	38.038	36.371	36.504	37.42	12.957	13.083	13.443	14.001	37.0832	13.371	-1.47166	3.52632131868612e-71	2.86112206737822e-69	SERPINE2	serpin family E member 2 [Source:VGNC Symbol;Acc:VGNC:22857]
ENSECAG00000017143	1736	1557	1588	1663	653	672	605	727	65.898	63.92	63.421	65.369	24.732	26.751	26.457	27.832	64.652	26.443	-1.28981	5.48377510701362e-71	4.41177805761303e-69	DQB	MHC class II DQ-beta chain [Source:NCBI gene;Acc:100060320]
ENSECAG00000013874	19812	19784	20399	22259	9859	9674	8685	10249	362.843	373.918	382.931	404.94	163.621	160.419	162.598	166.352	381.158	163.248	-1.22333	1.35101517861172e-70	1.07332526710791e-68	SPARC	secreted protein acidic and cysteine rich [Source:VGNC Symbol;Acc:VGNC:23478]
ENSECAG00000023234	667	678	661	704	1497	1484	1486	1526	15.996	18.224	16.666	15.938	33.582	32.895	41.106	33.652	16.706	35.3088	1.0796594045713	1.62710939743151e-70	1.28730684152808e-68	CPTP	ceramide-1-phosphate transfer protein [Source:VGNC Symbol;Acc:VGNC:16843]
ENSECAG00000020665	17869	17609	17121	18412	9014	9040	8109	9441	596.028	610.756	588.486	611.915	272.43	273.061	280.346	278.882	601.796	276.18	-1.12367	2.00874327637303e-70	1.58267388638862e-68	RPL3	ribosomal protein L3 [Source:VGNC Symbol;Acc:VGNC:22528]
ENSECAG00000030432	1839	1893	1829	1962	821	805	686	827	10.798	11.578	11.086	11.512	4.362	4.288	4.181	4.294	11.2435	4.28125	-1.39299	2.6383975146389e-70	2.07021915274156e-68	AGRN	agrin [Source:NCBI gene;Acc:100066334]
ENSECAG00000013957	2722	2740	2631	2812	1250	1330	1164	1331	18.291	19.793	17.165	18.592	7.766	8.537	8.708	8.106	18.4602	8.27925	-1.15685	2.95688013330135e-70	2.31060793039577e-68	PDE5A	phosphodiesterase 5A [Source:VGNC Symbol;Acc:VGNC:21247]
ENSECAG00000024391	717	685	701	735	252	244	227	246	5.229	4.916	5.022	5.09	1.545	1.731	1.929	1.544	5.06425	1.68725	-1.58567	3.88391836367906e-70	3.0103524975719e-68	CD58	CD58 molecule [Source:VGNC Symbol;Acc:VGNC:50818]
ENSECAG00000028144	8089	8196	8151	8496	4169	4207	3795	4405	162.239	171.322	168.44	169.167	75.84	76.48	78.842	78.368	167.792	77.3825	-1.11659	4.84084336309321e-70	3.7217887259717e-68	TXNIP	thioredoxin interacting protein [Source:NCBI gene;Acc:111773538]
ENSECAG00000010726	2064	2028	2249	2341	875	897	737	895	10.154	10.681	11.943	12.342	4.899	4.973	5.007	4.87	11.28	4.93725	-1.19199	6.02516971271548e-70	4.61373136194161e-68	DDR2	discoidin domain receptor tyrosine kinase 2 [Source:VGNC Symbol;Acc:VGNC:17081]
ENSECAG00000017604	1938	1826	1848	2035	878	824	775	859	10.621	10.562	10.804	11.103	4.8	4.402	4.762	4.481	10.7725	4.61125	-1.22412	6.8903919589159e-70	5.25516413922598e-68	SOS1	SOS Ras/Rac guanine nucleotide exchange factor 1 [Source:VGNC Symbol;Acc:VGNC:23454]
ENSECAG00000009528	475	531	562	525	152	134	136	145	6.928	7.933	8.064	7.714	2.46	2.371	2.771	2.238	7.65975	2.46	-1.63864	1.35560198710549e-69	1.02977143777452e-67	CDH3	cadherin 3 [Source:VGNC Symbol;Acc:VGNC:51152]
ENSECAG00000015006	688	731	749	822	197	214	163	242	7.931	8.213	9.693	9.907	1.934	2.277	2.319	2.298	8.936	2.207	-2.01754	2.44630967253384e-69	1.85094390976995e-67	FGFR1	fibroblast growth factor receptor 1 [Source:VGNC Symbol;Acc:VGNC:18022]
ENSECAG00000005666	1420	1472	1452	1582	603	573	551	661	20.885	22.512	22.006	23.183	8.036	7.632	8.4	8.61	22.1465	8.1695	-1.43876	3.90427205264851e-69	2.94240139240511e-67	ZBED6	zinc finger BED-type containing 6 [Source:HGNC Symbol;Acc:HGNC:33273]
ENSECAG00000000336	2110	2295	2060	2269	4831	5110	4469	5414	33.535	37.384	33.14	35.403	68.127	72.801	72.071	75.234	34.8655	72.0583	1.04736344382295	3.96200644326487e-69	2.97415656904454e-67	COMP	cartilage oligomeric matrix protein [Source:VGNC Symbol;Acc:VGNC:16765]
ENSECAG00000018012	637	627	645	702	1489	1589	1451	1595	15.422	15.784	16.08	16.922	32.629	34.827	36.384	34.167	16.052	34.5018	1.10391647898754	4.68261921937283e-69	3.50131375120713e-67	SELENBP1	selenium binding protein 1 [Source:VGNC Symbol;Acc:VGNC:22800]
ENSECAG00000013880	1206	1254	1274	1410	2893	2969	2678	3047	12.922	12.466	13.436	14.459	26.989	28.21	28.716	27.473	13.3208	27.847	1.06384659923711	6.58231253534318e-69	4.88346121055986e-67	-	-
ENSECAG00000017881	1665	1710	1645	1802	744	740	647	761	8.827	9.458	9.234	9.529	3.955	3.62	3.771	3.727	9.262	3.76825	-1.29743	6.61185221968639e-69	4.88636380902172e-67	CDC42BPA	CDC42 binding protein kinase alpha [Source:VGNC Symbol;Acc:VGNC:16296]
ENSECAG00000021890	1275	1198	1206	1425	511	446	456	491	9.849	9.623	9.6	10.968	3.577	3.12	3.651	3.359	10.01	3.42675	-1.54653	9.52856558266384e-69	7.0147166009518e-67	LHFPL2	LHFPL tetraspan subfamily member 2 [Source:VGNC Symbol;Acc:VGNC:55448]
ENSECAG00000018633	533	499	479	478	131	146	142	133	21.463	20.894	19.876	19.179	4.78	5.324	5.927	4.743	20.353	5.1935	-1.97046	6.02986837903205e-68	4.4219807839617e-66	ECRG4	ECRG4 augurin precursor [Source:VGNC Symbol;Acc:VGNC:51279]
ENSECAG00000001496	5511	5621	5627	6244	2631	2464	2272	2776	33.277	35.377	34.876	37.876	16.512	15.795	16.742	16.587	35.3515	16.409	-1.10728	6.63710280217063e-68	4.84864517735584e-66	ZNF407	zinc finger protein 407 [Source:NCBI gene;Acc:100052274]
ENSECAG00000013366	10239	10453	10623	11757	5324	4805	4734	5355	21.693	23.066	23.171	25.016	10.341	9.248	10.554	10.16	23.2365	10.0757	-1.20551	7.4940812653814e-68	5.45380333919951e-66	MACF1	microtubule actin crosslinking factor 1 [Source:VGNC Symbol;Acc:VGNC:55163]
ENSECAG00000009545	2414	2362	2402	2606	1138	964	952	1102	11.966	12.101	12.048	12.302	6.138	4.697	6.013	6.302	12.1043	5.7875	-1.0645	1.52723048259866e-67	1.10301907620108e-65	SH3PXD2A	SH3 and PX domains 2A [Source:VGNC Symbol;Acc:VGNC:22945]
ENSECAG00000018101	973	868	982	990	353	364	320	368	17.032	15.692	17.876	17.126	5.741	5.73	5.861	5.618	16.9315	5.7375	-1.56122	3.72299193571737e-67	2.65866244338289e-65	FBLN1	fibulin 1 [Source:VGNC Symbol;Acc:VGNC:17930]
ENSECAG00000009550	7736	7378	7810	8645	4045	3670	3667	3808	40.034	39.655	41.61	44.521	18.955	17.131	19.586	17.375	41.455	18.2617	-1.18272	4.65373443855418e-67	3.31092367686241e-65	FLNA	filamin A [Source:VGNC Symbol;Acc:VGNC:18060]
ENSECAG00000015145	4630	4565	4662	5066	2423	2405	2250	2454	140.785	144.348	146.094	153.479	66.764	66.222	70.914	66.089	146.177	67.4972	-1.11481	6.58651048143993e-67	4.66858718771804e-65	ACTA2	actin alpha 2, smooth muscle [Source:VGNC Symbol;Acc:VGNC:15013]
ENSECAG00000007743	1397	1356	1377	1552	601	563	586	623	5.087	5.134	5.167	5.63	1.983	1.856	2.212	2.009	5.2545	2.015	-1.38277	7.06412068494903e-67	4.98857737407123e-65	KMT2A	lysine methyltransferase 2A [Source:VGNC Symbol;Acc:VGNC:19493]
ENSECAG00000015444	1138	1211	1121	1083	2492	2536	2283	2605	19.251	20.779	19.599	17.786	38.907	38.869	40.348	40.099	19.3538	39.5558	1.03127429517595	7.34673146594749e-67	5.1690084450635e-65	SLC37A1	solute carrier family 37 member 1 [Source:VGNC Symbol;Acc:VGNC:23184]
ENSECAG00000035060	1328	1317	1283	1435	433	499	416	555	19.246	19.717	19.246	20.714	6.512	7.477	7.202	8.219	19.7308	7.3525	-1.42414	2.08623335496159e-66	1.45175953938148e-64	-	-
ENSECAG00000010856	1081	1083	1075	1178	397	377	410	473	19.395	15.725	20.656	22.08	8.901	6.528	11.307	10.315	19.464	9.26275	-1.0713	3.41701890587089e-66	2.36059056080581e-64	TSHZ2	teashirt zinc finger homeobox 2 [Source:VGNC Symbol;Acc:VGNC:55265]
ENSECAG00000014829	396	398	405	446	85	110	79	98	3.074	3.586	3.881	2.198	0.603	0.848	0.405	1.191	3.18475	0.76175	-2.06379	3.70329266446172e-66	2.54912206618381e-64	FGF2	fibroblast growth factor 2 [Source:VGNC Symbol;Acc:VGNC:58628]
ENSECAG00000021300	1355	1303	1260	1365	568	542	468	557	10.006	10.714	10.819	11.077	4.742	4.625	4.334	4.705	10.654	4.6015	-1.21122	4.53244027367773e-66	3.10863448554724e-64	CFLAR	CASP8 and FADD like apoptosis regulator [Source:VGNC Symbol;Acc:VGNC:16466]
ENSECAG00000007964	469	504	506	564	133	148	139	147	5.351	5.95	5.64	6.672	1.268	1.503	1.592	1.504	5.90325	1.46675	-2.00889	6.31974279644778e-66	4.31894393906344e-64	EBF1	EBF transcription factor 1 [Source:VGNC Symbol;Acc:VGNC:17396]
ENSECAG00000028314	643	621	545	587	1560	1608	1352	1593	26.93	38.723	29.37	26.203	65.233	74.716	67.192	66.467	30.3065	68.402	1.17441125901785	9.90853047338855e-66	6.74735537628927e-64	ETFRF1	electron transfer flavoprotein regulatory factor 1 [Source:NCBI gene;Acc:100629790]
ENSECAG00000016613	595	629	535	622	158	197	160	176	4.468	4.879	4.19	4.792	1.155	1.398	1.16	1.18	4.58225	1.22325	-1.90534	1.03526997518573e-65	7.02473046863572e-64	PHLDB2	pleckstrin homology like domain family B member 2 [Source:VGNC Symbol;Acc:VGNC:21396]
ENSECAG00000022400	2746	2832	2847	2802	1455	1379	1384	1500	42.258	45.486	45.59	43.262	20.504	19.348	22.052	20.69	44.149	20.6485	-1.09634	1.26310507146508e-65	8.5402923395832e-64	CDCA7L	cell division cycle associated 7 like [Source:VGNC Symbol;Acc:VGNC:16312]
ENSECAG00000008571	771	731	803	767	289	258	218	260	5.395	5.811	5.79	5.67	1.853	1.737	1.77	1.878	5.6665	1.8095	-1.64687	1.39900797567189e-65	9.39256516624508e-64	ARHGEF17	Rho guanine nucleotide exchange factor 17 [Source:VGNC Symbol;Acc:VGNC:59145]
ENSECAG00000019712	935	922	872	908	2189	2487	1948	2365	27.81	28.596	26.722	26.947	58.979	66.992	60.309	62.273	27.5188	62.1382	1.17506667223848	2.8530106371805e-65	1.90871416909195e-63	ZFPL1	zinc finger protein like 1 [Source:VGNC Symbol;Acc:VGNC:25223]
ENSECAG00000034051	4093	4251	4042	4121	2028	2092	1932	2234	104.064	112.368	105.869	104.398	46.507	48.008	50.854	50.174	106.675	48.8858	-1.12573	3.19117121783213e-65	2.12748467169249e-63	SULT1E1	sulfotransferase family 1E member 1 [Source:NCBI gene;Acc:100034106]
ENSECAG00000020093	1518	1635	1456	1706	683	631	640	694	10.649	11.887	10.985	12.273	4.451	4.179	4.602	4.531	11.4485	4.44075	-1.36628	3.42698181192866e-65	2.27673387484473e-63	NPR3	natriuretic peptide receptor 3 [Source:VGNC Symbol;Acc:VGNC:49504]
ENSECAG00000012066	737	741	721	881	231	225	194	264	12.634	13.181	12.749	15.035	3.589	3.49	3.434	4.023	13.3997	3.634	-1.88258	3.76887867684721e-65	2.49518089345298e-63	FBLN5	fibulin 5 [Source:VGNC Symbol;Acc:VGNC:17932]
ENSECAG00000020163	1893	1881	1916	1833	4296	4433	3623	4393	49.172	52.56	54.562	48.944	132.972	135.344	121.983	126.686	51.3095	129.246	1.33282455028444	6.09038177946954e-65	4.01817679547217e-63	CFAP44	cilia and flagella associated protein 44 [Source:VGNC Symbol;Acc:VGNC:57079]
ENSECAG00000000480	818	680	749	838	270	239	236	257	8.046	6.784	7.387	7.986	2.287	2.078	2.201	2.018	7.55075	2.146	-1.81497	8.39611069052287e-65	5.52029801848964e-63	ABI3BP	ABI family member 3 binding protein [Source:NCBI gene;Acc:100062052]
ENSECAG00000015266	2527	2554	2753	2872	1304	1162	1134	1231	11.074	11.881	12.705	12.74	5.514	5.058	5.424	5.234	12.1	5.3075	-1.1889	1.31255759793862e-64	8.6001840961841e-63	NOTCH2	notch receptor 2 [Source:VGNC Symbol;Acc:VGNC:58672]
ENSECAG00000009060	1602	1688	1607	1640	649	620	523	715	19.765	22.9	20.896	21.53	7.524	7.351	6.786	8.158	21.2727	7.45475	-1.51277	1.33872720327054e-64	8.74161355642444e-63	DIPK2A	divergent protein kinase domain 2A [Source:VGNC Symbol;Acc:VGNC:56717]
ENSECAG00000016464	3904	3780	3962	4343	1934	1804	1695	1960	20.865	21.007	21.82	23.128	9.366	8.731	9.388	9.277	21.705	9.1905	-1.23981	1.5082146885076e-64	9.81471995418923e-63	TLN1	talin 1 [Source:VGNC Symbol;Acc:VGNC:24135]
ENSECAG00000001466	2840	2766	2692	2825	1347	1268	1199	1424	62.245	62.86	60.786	61.09	26.338	25.142	26.946	27.367	61.7452	26.4483	-1.22316	1.77899470550988e-64	1.1498336288121e-62	PLEKHB1	pleckstrin homology domain containing B1 [Source:VGNC Symbol;Acc:VGNC:21563]
ENSECAG00000011271	1023	920	974	997	400	387	371	409	24.419	22.77	24.095	23.591	8.581	8.382	9.113	8.522	23.7188	8.6495	-1.45534	2.14854432809422e-64	1.38399644269501e-62	IGFBP4	insulin like growth factor binding protein 4 [Source:VGNC Symbol;Acc:VGNC:56436]
ENSECAG00000020912	639	670	609	733	204	224	187	218	5.59	5.712	5.038	6.164	1.631	2.136	1.998	2.152	5.626	1.97925	-1.50716	3.1087426876246e-64	1.99577093686661e-62	DTNA	dystrobrevin alpha [Source:VGNC Symbol;Acc:VGNC:17332]
ENSECAG00000018025	996	1080	1036	1026	2341	2576	2246	2831	19.677	22.309	21.316	19.844	40.777	45.151	44.808	48.434	20.7865	44.7925	1.10761032965989	4.57123942129246e-64	2.92482624314709e-62	SIGLEC15	sialic acid binding Ig like lectin 15 [Source:VGNC Symbol;Acc:VGNC:50973]
ENSECAG00000017966	570	605	607	633	1429	1504	1320	1576	8.887	9.748	10.173	10.539	21.459	21.543	21.677	22.072	9.83675	21.6878	1.14062674600236	4.70142233023865e-64	2.99806085520603e-62	TTC12	tetratricopeptide repeat domain 12 [Source:VGNC Symbol;Acc:VGNC:24609]
ENSECAG00000008777	5601	5482	5706	6163	2865	2642	2416	2827	24.636	24.004	25.551	26.407	11.8	10.585	12.034	11.424	25.1495	11.4608	-1.13383	5.47796295417426e-64	3.48161065490802e-62	MAP1B	microtubule associated protein 1B [Source:VGNC Symbol;Acc:VGNC:19922]
ENSECAG00000006343	518	483	502	571	151	153	124	151	6.941	6.768	6.902	7.664	1.817	1.857	1.735	1.792	7.06875	1.80025	-1.97326	6.06034403488393e-64	3.82624436136198e-62	L3MBTL3	L3MBTL histone methyl-lysine binding protein 3 [Source:VGNC Symbol;Acc:VGNC:50599]
ENSECAG00000010884	2069	2239	2128	2161	1028	898	875	1022	17.226	22.743	20.198	18.895	10.449	7.818	9.634	7.93	19.7655	8.95775	-1.14178	6.69391888150919e-64	4.2123086242157e-62	CYP20A1	cytochrome P450 family 20 subfamily A member 1 [Source:VGNC Symbol;Acc:VGNC:50391]
ENSECAG00000005548	242062	153950	209459	202261	42252	38609	34827	37999	10778.2	7124.51	9608.69	8970.2	1697.45	1550.5	1601.56	1491.01	9120.39	1585.13	-2.52449	8.02853468049874e-64	5.03552864319307e-62	PARP2	poly(ADP-ribose) polymerase 2 [Source:VGNC Symbol;Acc:VGNC:49058]
ENSECAG00000043412	227	169	185	187	602	713	620	709	15.899	12.275	13.347	12.994	38.157	45.405	45.064	44.078	13.6288	43.176	1.66357634513694	1.07851275885684e-63	6.742295991188e-62	C19orf71	chromosome 7 C19orf71 homolog [Source:NCBI gene;Acc:111774444]
ENSECAG00000019861	1122	1060	1029	1232	436	426	386	442	14.631	14.076	13.791	15.972	5.031	4.978	5.111	5.04	14.6175	5.04	-1.5362	1.16207213754646e-63	7.24092465575109e-62	CCDC80	coiled-coil domain containing 80 [Source:VGNC Symbol;Acc:VGNC:16178]
ENSECAG00000008196	1170	1205	1161	1214	479	505	425	523	10.437	10.884	10.286	11.059	3.961	4.839	4.069	4.663	10.6665	4.383	-1.2831	1.26544005446862e-63	7.85933078780234e-62	GNB4	G protein subunit beta 4 [Source:VGNC Symbol;Acc:VGNC:18427]
ENSECAG00000013362	4137	4509	4201	4290	2004	1982	1770	2186	95.505	108.703	102.387	102.476	41.381	41.582	44.387	44.754	102.268	43.026	-1.24907	1.65283132904147e-63	1.02319918671538e-61	CRYM	crystallin mu [Source:VGNC Symbol;Acc:VGNC:16888]
ENSECAG00000002233	2213	2211	2009	2128	1004	1031	903	1025	23.348	23.595	21.686	22.839	10.039	9.789	10.184	9.711	22.867	9.93075	-1.20329	8.28427675016072e-63	5.03045556672976e-61	SLC44A1	solute carrier family 44 member 1 [Source:VGNC Symbol;Acc:VGNC:23218]
ENSECAG00000011704	1371	1502	1438	1479	3275	3218	2844	3495	19.547	22.17	21.589	21.333	43.374	43.098	44.444	45.763	21.1597	44.1698	1.06173608449537	1.68492325176443e-62	1.00709817057656e-60	TNFAIP2	TNF alpha induced protein 2 [Source:VGNC Symbol;Acc:VGNC:52030]
ENSECAG00000008823	637	578	698	704	168	223	169	192	7.385	6.646	8.463	8.202	1.845	2.425	1.986	2.022	7.674	2.0695	-1.8907	1.88645369867933e-62	1.12403164602246e-60	CDH11	cadherin 11 [Source:VGNC Symbol;Acc:VGNC:16317]
ENSECAG00000007607	2073	2150	2173	2343	972	1000	804	942	12.644	13.646	13.867	14.474	5.829	6.052	5.309	5.533	13.6578	5.68075	-1.26557	2.37107978097217e-62	1.40425758693288e-60	PTPRG	protein tyrosine phosphatase receptor type G [Source:VGNC Symbol;Acc:VGNC:22031]
ENSECAG00000011249	1022	1160	1081	1018	445	429	392	442	28.235	31.275	31.267	25.617	11.469	12.64	9.427	13.138	29.0985	11.6685	-1.31833	2.37148446526663e-62	1.40425758693288e-60	AP1S2	adaptor related protein complex 1 subunit sigma 2 [Source:VGNC Symbol;Acc:VGNC:49470]
ENSECAG00000018828	360	349	397	374	94	92	84	78	4.187	3.878	4.049	3.851	0.843	0.846	1.294	0.942	3.99125	0.98125	-2.02415	2.43992630085203e-62	1.44031191264228e-60	STEAP4	STEAP4 metalloreductase [Source:VGNC Symbol;Acc:VGNC:23675]
ENSECAG00000024766	1801	1707	1924	2067	824	755	741	831	9.379	9.128	10.3	10.802	3.737	3.378	4.068	3.677	9.90225	3.715	-1.41439	3.52628863578809e-62	2.07517732773369e-60	CREBBP	CREB binding protein [Source:VGNC Symbol;Acc:VGNC:16858]
ENSECAG00000023813	939	966	968	1103	361	365	363	414	6.183	6.334	6.443	7.055	1.997	2.185	2.285	2.215	6.50375	2.1705	-1.58324	3.7272395416066e-62	2.18642485601549e-60	DOCK1	dedicator of cytokinesis 1 [Source:NCBI gene;Acc:100055697]
ENSECAG00000024827	918	968	981	954	417	351	336	367	6.859	7.401	7.544	7.001	2.751	2.326	2.564	2.411	7.20125	2.513	-1.51884	3.73826245901847e-62	2.18642485601549e-60	ATP1A2	ATPase Na+/K+ transporting subunit alpha 2 [Source:VGNC Symbol;Acc:VGNC:50802]
ENSECAG00000015848	459	486	472	528	1132	1131	1115	1138	7.845	8.638	8.313	8.992	17.531	17.506	19.753	17.226	8.447	18.004	1.09180651369594	4.19276870335923e-62	2.444755989815e-60	HHIPL2	HHIP like 2 [Source:VGNC Symbol;Acc:VGNC:18777]
ENSECAG00000023279	679	749	649	658	213	245	191	234	3.275	3.619	3.197	3.047	0.897	1.031	0.92	1.029	3.2845	0.96925	-1.76073	5.4659722201761e-62	3.16777180310327e-60	GATA6	GATA binding protein 6 [Source:VGNC Symbol;Acc:VGNC:58689]
ENSECAG00000009887	2022	2115	1804	1950	832	772	665	854	20.663	22.974	18.592	20.57	7.785	7.377	7.346	7.781	20.6998	7.57225	-1.45082	5.5996905936015e-62	3.23543334994545e-60	COL21A1	collagen type XXI alpha 1 chain [Source:VGNC Symbol;Acc:VGNC:16732]
ENSECAG00000022072	914	751	837	872	295	276	261	323	32.923	28.117	31.072	31.308	9.641	8.989	9.754	10.289	30.855	9.66825	-1.67418	7.99917227580645e-62	4.60786156443509e-60	DRB	MHC class II DR-beta chain [Source:NCBI gene;Acc:100052006]
ENSECAG00000014934	668	659	646	723	216	182	203	251	11.121	10.046	10.02	11.706	3.471	2.831	3.747	3.942	10.7233	3.49775	-1.61624	1.16743914208736e-61	6.70468738619869e-60	ARHGEF9	Cdc42 guanine nucleotide exchange factor 9 [Source:VGNC Symbol;Acc:VGNC:15497]
ENSECAG00000025056	1919	2015	1947	2094	893	895	828	996	10.751	11.441	10.89	11.735	4.525	4.483	4.751	4.984	11.2043	4.68575	-1.25769	1.44100487905622e-61	8.25094295164111e-60	TNRC6A	trinucleotide repeat containing adaptor 6A [Source:VGNC Symbol;Acc:VGNC:24398]
ENSECAG00000011753	1958	1957	1976	1959	944	909	809	971	15.498	15.867	16.819	15.146	7.904	7.761	7.397	8.449	15.8325	7.87775	-1.00703	1.62762506459662e-61	9.29159494211488e-60	SESTD1	SEC14 and spectrin domain containing 1 [Source:VGNC Symbol;Acc:VGNC:22872]
MSTRG.23162	710	671	722	803	1683	1587	1580	1660	2.033	1.996	2.137	2.296	4.359	4.105	4.677	4.203	2.1155	4.336	1.03536607099752	2.46700105946156e-61	1.40412863285832e-59	Pol	XP_023500856.1 taxid=9796 nuclear envelope pore membrane protein POM 121C-like [Equus caballus]
ENSECAG00000029531	907	923	962	1057	368	389	359	390	11.169	12.15	12.562	12.833	3.936	4.329	4.881	4.432	12.1785	4.3945	-1.47057	2.50897720020133e-61	1.42376988917378e-59	RAB43	RAB43, member RAS oncogene family [Source:NCBI gene;Acc:100050283]
ENSECAG00000016096	6578	7088	6326	6235	14195	15225	12570	15493	202.879	229.391	198.679	192.981	408.679	436.124	408.151	431.662	205.982	421.154	1.03182609531419	2.78699990482607e-61	1.57684650401539e-59	CYB5R2	cytochrome b5 reductase 2 [Source:VGNC Symbol;Acc:VGNC:50464]
ENSECAG00000010289	728	745	734	723	275	291	243	279	17.558	18.627	18.305	17.38	5.991	6.336	6.056	5.941	17.9675	6.081	-1.56301	4.22633703832575e-61	2.37709641031732e-59	CITED2	Cbp/p300 interacting transactivator with Glu/Asp rich carboxy-terminal domain 2 [Source:HGNC Symbol;Acc:HGNC:1987]
ENSECAG00000013731	338	334	319	407	74	72	70	77	3.941	4.05	3.833	4.718	0.782	0.76	0.846	0.795	4.1355	0.79575	-2.37767	4.268686355686e-61	2.39385419834897e-59	STC1	stanniocalcin 1 [Source:VGNC Symbol;Acc:VGNC:23672]
ENSECAG00000024711	8931	9768	8738	9196	4367	4657	3927	4679	148.233	167.887	150.365	153.92	64.969	69.963	69.266	69.772	155.101	68.4925	-1.17919	5.06682094619086e-61	2.82482675383103e-59	PRPS2	phosphoribosyl pyrophosphate synthetase 2 [Source:NCBI gene;Acc:100054319]
ENSECAG00000015878	1524	1428	1449	1585	722	666	667	679	8.606	8.321	8.347	8.852	3.681	3.381	3.872	3.373	8.5315	3.57675	-1.25415	7.21887781834682e-61	4.01289630794224e-59	AMOT	angiomotin [Source:VGNC Symbol;Acc:VGNC:15281]
ENSECAG00000011454	806	777	780	804	293	301	227	291	6.699	6.899	6.865	6.925	2.434	2.473	2.006	2.186	6.847	2.27475	-1.58976	1.25134934936241e-60	6.93589478031773e-59	TRAF1	TNF receptor associated factor 1 [Source:VGNC Symbol;Acc:VGNC:24454]
ENSECAG00000017487	773	810	847	818	307	264	272	332	3.746	4.081	4.229	3.949	1.348	1.158	1.366	1.425	4.00125	1.32425	-1.59528	1.4881176316083e-60	8.22433011068855e-59	MXRA5	matrix remodeling associated 5 [Source:VGNC Symbol;Acc:VGNC:20457]
ENSECAG00000016121	281	263	257	286	46	51	45	51	2.538	2.493	2.392	2.589	0.376	0.417	0.421	0.408	2.503	0.4055	-2.62588	2.62031888049772e-60	1.44397745937717e-58	ADAMTS12	ADAM metallopeptidase with thrombospondin type 1 motif 12 [Source:VGNC Symbol;Acc:VGNC:15062]
ENSECAG00000010127	363	402	416	418	97	112	102	104	2.957	3.413	3.501	3.399	0.718	0.827	0.864	0.752	3.3175	0.79025	-2.06972	2.76770453595112e-60	1.52080179789568e-58	INSR	insulin receptor [Source:VGNC Symbol;Acc:VGNC:19083]
ENSECAG00000033595	536	552	576	601	195	176	185	195	11.742	13.284	12.729	12.717	3.641	2.881	4.558	3.589	12.618	3.66725	-1.78271	3.58063035769257e-60	1.96183560431391e-58	CYGB	cytoglobin [Source:NCBI gene;Acc:100058726]
ENSECAG00000022585	878	824	896	919	334	328	283	362	10.389	9.836	10.659	10.579	3.734	3.937	5.058	4.354	10.3658	4.27075	-1.27926	4.46154667662729e-60	2.43052315666436e-58	PRKACB	protein kinase cAMP-activated catalytic subunit beta [Source:VGNC Symbol;Acc:VGNC:21838]
ENSECAG00000018147	1350	1293	1405	1455	528	571	551	645	14.414	14.309	15.423	15.379	5.105	5.489	6.082	6.118	14.8812	5.6985	-1.38484	5.4049494259045e-60	2.93607323942225e-58	AOX1	aldehyde oxidase 1 [Source:NCBI gene;Acc:100070976]
ENSECAG00000014110	2838	2729	2960	3101	1467	1408	1298	1447	26.285	26.12	27.946	28.485	12.612	12.263	12.851	11.899	27.209	12.4062	-1.13302	5.61565306970178e-60	3.04186525795466e-58	-	TRPM8 channel associated factor 2 [Source:NCBI gene;Acc:100057014]
ENSECAG00000008236	3873	3457	3763	3760	1859	1896	1666	1893	138.003	128.088	138.171	133.491	60.019	61.179	61.529	59.735	134.438	60.6155	-1.14919	6.46871899506466e-60	3.49402450648436e-58	APOE	apolipoprotein E [Source:VGNC Symbol;Acc:VGNC:50996]
ENSECAG00000020438	413	382	373	347	84	102	95	90	4.829	4.364	4.812	4.291	0.867	1.084	1.343	0.873	4.574	1.04175	-2.13445	8.24293036559801e-60	4.42726628960161e-58	RASGEF1B	RasGEF domain family member 1B [Source:VGNC Symbol;Acc:VGNC:22197]
ENSECAG00000009955	373	308	339	346	1040	1014	838	1096	39.905	34.264	37.373	36.882	100.815	98.239	92.923	103.841	37.106	98.9545	1.41511282803073	8.41343760807977e-60	4.50615210318138e-58	TEX43	testis expressed 43 [Source:VGNC Symbol;Acc:VGNC:58257]
ENSECAG00000019837	1828	1836	1908	1917	850	921	834	954	15.208	16.777	17.107	16.781	5.681	5.832	6.489	6.662	16.4683	6.166	-1.41728	9.06924354646886e-60	4.84378898320789e-58	PIK3R1	phosphoinositide-3-kinase regulatory subunit 1 [Source:VGNC Symbol;Acc:VGNC:21451]
ENSECAG00000004055	465	458	469	516	153	141	137	144	5.873	6.367	5.939	6.924	1.647	1.915	2.171	1.515	6.27575	1.812	-1.7922	9.6134993364827e-60	5.12012826393061e-58	F2R	coagulation factor II thrombin receptor [Source:VGNC Symbol;Acc:VGNC:17758]
ENSECAG00000020155	2405	2552	2329	2486	1077	1098	922	1181	65.818	72.542	65.702	67.575	26.624	27.171	26.07	28.53	67.9093	27.0987	-1.32538	1.22051249697313e-59	6.48231525899349e-58	SGCE	sarcoglycan epsilon [Source:VGNC Symbol;Acc:VGNC:22914]
ENSECAG00000016629	1349	1336	1442	1540	605	632	575	643	20.17	21.366	22.413	23.541	8.435	8.391	9.082	8.449	21.8725	8.58925	-1.34851	1.24349389918915e-59	6.58602727106653e-58	ARHGAP10	Rho GTPase activating protein 10 [Source:VGNC Symbol;Acc:VGNC:15457]
ENSECAG00000024499	2009	1968	2029	2155	848	854	701	943	11.66	11.794	12.052	12.398	4.419	4.473	4.202	4.825	11.976	4.47975	-1.41866	1.88696729601689e-59	9.96642809782659e-58	FOXO3	forkhead box O3 [Source:VGNC Symbol;Acc:VGNC:51029]
ENSECAG00000012064	505	511	549	562	179	166	153	178	5.036	5.203	5.852	5.713	1.592	1.532	1.487	1.658	5.451	1.56725	-1.79829	2.69656141373342e-59	1.4164004538748e-57	CP	ceruloplasmin [Source:VGNC Symbol;Acc:VGNC:16809]
ENSECAG00000024659	743	656	703	734	255	265	256	275	6.39	5.638	5.988	6.376	1.91	1.984	2.553	2.013	6.098	2.115	-1.52768	3.25279749095421e-59	1.70387609230835e-57	PRRC1	proline rich coiled-coil 1 [Source:VGNC Symbol;Acc:VGNC:21905]
ENSECAG00000023905	208	223	188	186	592	565	622	636	5.131	5.72	4.783	4.571	13.227	12.616	15.901	13.888	5.05125	13.908	1.46120262065681	3.63420419870374e-59	1.89844853305984e-57	CYP2J2	cytochrome P450 2J2 [Source:NCBI gene;Acc:100067247]
ENSECAG00000016802	13375	13200	13339	14430	6876	6523	5689	6980	68.002	69.364	69.798	73.203	31.036	29.361	29.449	30.832	70.0918	30.1695	-1.21615	3.72198692225463e-59	1.93899247668385e-57	PEG3	paternally expressed 3 [Source:VGNC Symbol;Acc:VGNC:21304]
ENSECAG00000008400	341	334	337	372	77	92	82	78	6.385	6.633	6.561	6.872	1.78	2.51	2.509	1.423	6.61275	2.0555	-1.68576	5.25992539083755e-59	2.73272472553405e-57	CRISPLD1	cysteine rich secretory protein LCCL domain containing 1 [Source:VGNC Symbol;Acc:VGNC:16867]
ENSECAG00000022378	1225	1227	1222	1449	459	456	421	550	6.926	7.082	7.111	7.942	2.409	2.295	2.52	2.712	7.26525	2.484	-1.54835	1.08112368490928e-58	5.60157209243622e-57	IGSF3	immunoglobulin superfamily member 3 [Source:VGNC Symbol;Acc:VGNC:18981]
ENSECAG00000024436	1179	1189	1155	1227	548	559	517	550	5.901	6.155	5.947	6.12	2.501	2.56	2.7	2.452	6.03075	2.55325	-1.24	1.24851985366354e-58	6.45136261512269e-57	ANK2	ankyrin 2 [Source:NCBI gene;Acc:100064198]
ENSECAG00000013757	882	896	987	999	402	329	338	360	27.161	28.692	31.321	30.653	11.217	9.175	10.788	9.818	29.4567	10.2495	-1.52304	1.53132992250055e-58	7.87004518391318e-57	ERO1A	endoplasmic reticulum oxidoreductase 1 alpha [Source:VGNC Symbol;Acc:VGNC:55280]
ENSECAG00000024349	2177	2124	2088	2332	1046	1044	934	1090	17.941	17.878	17.862	19.641	8.072	7.745	8.213	7.945	18.3305	7.99375	-1.1973	4.02028330880055e-58	2.044126449304e-56	MBNL1	muscleblind like splicing regulator 1 [Source:VGNC Symbol;Acc:VGNC:20014]
ENSECAG00000011829	557	547	619	670	149	165	183	203	8.932	9.121	10.229	10.705	2.165	2.396	3.042	2.883	9.74675	2.6215	-1.89453	4.56516167314504e-58	2.31499834100682e-56	PID1	phosphotyrosine interaction domain containing 1 [Source:VGNC Symbol;Acc:VGNC:56594]
ENSECAG00000017900	292	300	329	298	803	795	766	739	5.135	5.509	5.926	5.066	12.987	12.895	14.203	11.725	5.409	12.9525	1.25979678098395	5.35504178787947e-58	2.70834434401851e-56	CCDC88B	coiled-coil domain containing 88B [Source:VGNC Symbol;Acc:VGNC:58141]
ENSECAG00000004861	905	1094	913	1058	2286	2467	2130	2457	39.134	49.192	40.684	45.584	89.568	96.605	95.466	94.091	43.6485	93.9325	1.10569233097639	5.59228244094871e-58	2.82084786512087e-56	FNDC11	fibronectin type III domain containing 11 [Source:VGNC Symbol;Acc:VGNC:18087]
ENSECAG00000013425	261	241	251	220	37	42	32	38	5.192	4.985	5.146	4.361	0.667	0.757	0.66	0.669	4.921	0.68825	-2.83795	6.00662909458181e-58	3.01390518279977e-56	IGFBP5	insulin like growth factor binding protein 5 [Source:VGNC Symbol;Acc:VGNC:18974]
ENSECAG00000022823	1027	1080	1098	1235	430	446	468	474	4.883	5.345	5.506	5.958	1.786	1.906	2.359	1.988	5.423	2.00975	-1.43208	1.5246433187909e-57	7.6300194644058e-56	PLCE1	phospholipase C epsilon 1 [Source:VGNC Symbol;Acc:VGNC:51637]
ENSECAG00000009895	957	1004	921	1085	394	416	357	406	9.666	10.673	9.631	10.981	3.588	3.84	3.747	3.623	10.2378	3.6995	-1.4685	1.55095065518954e-57	7.74135501112537e-56	ARMCX5	armadillo repeat containing X-linked 5 [Source:VGNC Symbol;Acc:VGNC:55422]
ENSECAG00000029581	1673	1628	1588	1675	743	766	670	817	17.696	17.664	17.032	17.063	6.92	7.71	8.129	7.636	17.3637	7.59875	-1.19224	1.64634782733437e-57	8.19606110281577e-56	-	solute carrier family 28 member 3 [Source:NCBI gene;Acc:100054260]
ENSECAG00000010160	1631	1601	1667	1735	835	826	772	815	10.928	11.072	11.824	11.401	5.066	4.83	5.275	4.872	11.3063	5.01075	-1.17402	1.86201967967286e-57	9.24560657091729e-56	AR	androgen receptor [Source:VGNC Symbol;Acc:VGNC:58990]
ENSECAG00000009797	285	262	253	236	32	48	16	24	8.25	8.5	7.841	6.869	1.003	1.375	0.531	0.675	7.865	0.896	-3.13388	2.79089006685555e-57	1.37859846903458e-55	PRTFDC1	phosphoribosyl transferase domain containing 1 [Source:VGNC Symbol;Acc:VGNC:55385]
ENSECAG00000043404	848	857	821	938	1750	1941	1817	2002	30.73	33.367	26.921	29.57	53.913	72.107	72.96	66.341	30.147	66.3303	1.13765252019351	2.95397669164904e-57	1.45277844052775e-55	SMIM22	small integral membrane protein 22 [Source:NCBI gene;Acc:102150140]
ENSECAG00000022471	1438	1391	1522	1430	610	615	567	707	9.612	9.669	10.484	9.524	3.695	3.723	3.928	4.555	9.82225	3.97525	-1.30501	2.95630164642979e-57	1.45277844052775e-55	SFT2D2	SFT2 domain containing 2 [Source:VGNC Symbol;Acc:VGNC:22902]
ENSECAG00000004216	8950	8675	8674	9285	4646	4592	3991	4788	207.759	209.433	207.518	214.746	97.729	96.547	96.035	98.454	209.864	97.1912	-1.11056	3.21089466048726e-57	1.5738336373139e-55	VIM	vimentin [Source:VGNC Symbol;Acc:VGNC:55389]
MSTRG.6943	226	222	215	176	630	717	611	776	9.52	9.542	8.702	6.675	24.262	29.414	28.056	30.717	8.60975	28.1122	1.70715567426138	3.66752273073456e-57	1.79304245915169e-55	YBX1	XP_012420023.1 taxid=9708 PREDICTED: nuclease-sensitive element-binding protein 1 [Odobenus rosmarus divergens]
ENSECAG00000013087	6086	6199	5837	6091	3053	3229	2781	3307	258.528	273.819	255.509	257.803	117.509	124.213	122.444	124.407	261.415	122.143	-1.09777	3.89861260091883e-57	1.90114696833042e-55	IGFBP7	insulin like growth factor binding protein 7 [Source:VGNC Symbol;Acc:VGNC:58463]
ENSECAG00000040154	668	635	629	683	233	256	212	244	8.935	8.722	8.53	9.057	2.816	2.947	2.889	2.82	8.811	2.868	-1.61926	4.01731317784515e-57	1.95403342760136e-55	-	elastin [Source:NCBI gene;Acc:102150882]
ENSECAG00000021243	7238	7931	7375	7922	4008	3930	3386	3882	39.215	45.015	41.535	43.522	19.888	19.79	19.37	19.008	42.3218	19.514	-1.11689	5.02861482430321e-57	2.43970989452899e-55	PTBP3	polypyrimidine tract binding protein 3 [Source:VGNC Symbol;Acc:VGNC:52423]
ENSECAG00000009501	732	664	748	770	292	249	229	260	4.752	4.445	5.059	4.925	1.656	1.464	1.511	1.436	4.79525	1.51675	-1.66062	6.63862544404567e-57	3.21265663303601e-55	DAAM2	dishevelled associated activator of morphogenesis 2 [Source:VGNC Symbol;Acc:VGNC:16993]
MSTRG.20432	975	920	947	1025	2071	2247	1959	2395	17.634	17.278	17.669	18.466	33.892	37.004	36.689	38.512	17.7617	36.5243	1.04008091646127	7.10041698088977e-57	3.41877905491478e-55	--	-
ENSECAG00000003398	2718	2786	2685	2858	1216	1048	967	1311	42.074	44.313	42.349	43.148	17.421	14.753	15.616	18.067	42.971	16.4642	-1.38403	7.23487431273507e-57	3.47474429523727e-55	MARCKS	myristoylated alanine rich protein kinase C substrate [Source:NCBI gene;Acc:111775348]
ENSECAG00000023417	365	310	318	330	79	77	82	69	8.426	8.701	9.438	10.212	1.994	2.049	2.564	1.996	9.19425	2.15075	-2.09589	8.00386747423204e-57	3.83353573066012e-55	KLF6	Kruppel like factor 6 [Source:VGNC Symbol;Acc:VGNC:19447]
ENSECAG00000016433	5989	5933	6191	6922	3158	2993	2847	3259	36.527	37.926	39.174	41.98	17.923	16.732	18.721	18.103	38.9017	17.8697	-1.12232	8.02213644796449e-57	3.83353573066012e-55	GLG1	golgi glycoprotein 1 [Source:VGNC Symbol;Acc:VGNC:18372]
ENSECAG00000015269	2698	2788	2613	2912	1373	1461	1259	1338	25.648	27.546	25.637	27.521	11.835	12.535	12.404	11.186	26.588	11.99	-1.14894	1.08212762533605e-56	5.15823185807059e-55	TGFBR2	transforming growth factor beta receptor 2 [Source:VGNC Symbol;Acc:VGNC:24056]
ENSECAG00000000593	304	320	259	275	37	49	28	61	10.306	8.937	9.125	8.732	0.904	1.619	1.543	2.253	9.275	1.57975	-2.55365	1.35339524750919e-56	6.4352087741291e-55	PTN	pleiotrophin [Source:VGNC Symbol;Acc:VGNC:56050]
ENSECAG00000018673	3996	4132	4044	4578	2141	2066	2037	2247	34.798	37.726	36.783	39.438	16.635	16.612	17.937	16.938	37.1863	17.0305	-1.12665	1.51135613125695e-56	7.16786211075987e-55	JAK1	Janus kinase 1 [Source:VGNC Symbol;Acc:VGNC:19212]
ENSECAG00000016328	520	461	507	508	161	163	134	165	3.227	2.952	3.181	3.139	0.973	0.899	0.846	0.961	3.12475	0.91975	-1.76443	1.51499891468832e-56	7.16786211075987e-55	ADAMTS2	ADAM metallopeptidase with thrombospondin type 1 motif 2 [Source:VGNC Symbol;Acc:VGNC:55397]
ENSECAG00000015652	931	814	922	1037	369	300	304	338	4.819	4.381	4.918	5.348	1.73	1.406	1.631	1.549	4.8665	1.579	-1.62387	1.67295781893184e-56	7.89561552811225e-55	ABCA2	ATP binding cassette subfamily A member 2 [Source:VGNC Symbol;Acc:VGNC:14901]
ENSECAG00000022037	855	920	877	965	395	320	350	356	10.168	11.366	10.831	11.552	4.276	3.465	4.318	3.715	10.9793	3.9435	-1.47723	2.02783776193539e-56	9.54685990291901e-55	SOX9	SRY-box transcription factor 9 [Source:VGNC Symbol;Acc:VGNC:56489]
ENSECAG00000013988	839	805	774	883	326	297	232	290	5.09	5.005	4.834	5.276	1.844	1.716	1.503	1.597	5.05125	1.665	-1.60112	2.36714426166983e-56	1.11168324229701e-54	DLC1	DLC1 Rho GTPase activating protein [Source:VGNC Symbol;Acc:VGNC:17207]
ENSECAG00000011771	1431	1441	1383	1339	3024	3307	2710	3420	60.971	63.85	60.749	56.844	116.764	127.604	119.691	129.066	60.6035	123.281	1.02448037475035	3.57568501683476e-56	1.66693364831267e-54	GSTT4	glutathione S-transferase theta-4 [Source:NCBI gene;Acc:100050390]
ENSECAG00000011101	1743	1814	1763	1789	870	849	751	899	18.675	20.17	19.45	19.048	8.413	8.229	8.304	8.504	19.3358	8.3625	-1.20926	4.08485833599386e-56	1.89965838761939e-54	PTK7	protein tyrosine kinase 7 (inactive) [Source:VGNC Symbol;Acc:VGNC:58740]
ENSECAG00000018555	2172	2243	2005	2256	1006	1058	869	1017	24.807	26.561	23.507	26.653	11.303	12.401	11.473	10.745	25.382	11.4805	-1.14462	4.38099147840024e-56	2.03241762819118e-54	UBP1	upstream binding protein 1 [Source:VGNC Symbol;Acc:VGNC:56858]
ENSECAG00000026996	692	768	784	749	1554	1535	1510	1560	16.552	17.717	18.59	16.965	39.092	38.581	44.075	38.125	17.456	39.9682	1.19513139931938	6.78305888118503e-56	3.12397545139022e-54	-	synaptonemal complex central element protein 1 like [Source:NCBI gene;Acc:100629542]
ENSECAG00000043365	513	595	560	532	1329	1545	1306	1716	6.54	8.034	7.361	6.815	15.475	18.931	17.766	20.931	7.1875	18.2757	1.34636865663662	1.83327415475493e-55	8.38250319153769e-54	-	uncharacterized protein C5orf52 [Source:NCBI gene;Acc:100630784]
ENSECAG00000021434	423	415	410	396	112	111	133	125	3.326	3.393	3.324	3.104	0.797	0.786	1.082	0.869	3.28675	0.8835	-1.89536	2.08369132239976e-55	9.48203876949793e-54	ARHGEF40	Rho guanine nucleotide exchange factor 40 [Source:VGNC Symbol;Acc:VGNC:15494]
ENSECAG00000004780	437	496	445	467	1053	1021	1018	1038	10.048	12.022	10.224	10.598	23.421	21.879	25.418	21.386	10.723	23.026	1.1025552241244	4.19238836490924e-55	1.9032444988982e-53	MAPK11	mitogen-activated protein kinase 11 [Source:VGNC Symbol;Acc:VGNC:19956]
ENSECAG00000007173	467	452	444	539	137	148	152	135	1.197	1.204	1.172	1.376	0.318	0.343	0.404	0.306	1.23725	0.34275	-1.85191	4.70772011443739e-55	2.13211637581895e-53	HMCN1	hemicentin 1 [Source:VGNC Symbol;Acc:VGNC:18801]
ENSECAG00000024549	744	809	746	878	313	251	248	299	2.526	2.867	2.645	2.994	0.973	0.824	0.879	0.891	2.758	0.89175	-1.62891	6.12405109792634e-55	2.76699721052515e-53	USF3	upstream transcription factor family member 3 [Source:VGNC Symbol;Acc:VGNC:49124]
ENSECAG00000000149	364	374	395	392	103	115	107	110	4.819	5.083	5.376	5.134	1.212	1.369	1.434	1.25	5.103	1.31625	-1.95491	1.00400950995952e-54	4.50434101797606e-53	CNKSR2	connector enhancer of kinase suppressor of Ras 2 [Source:VGNC Symbol;Acc:VGNC:16669]
ENSECAG00000015134	1922	1902	1887	2033	882	969	766	908	18.685	20.151	18.127	20.883	8.871	9.004	8.681	8.471	19.4615	8.75675	-1.15216	2.32052721839915e-54	1.03377318862656e-52	PELI2	pellino E3 ubiquitin protein ligase family member 2 [Source:VGNC Symbol;Acc:VGNC:21306]
ENSECAG00000001603	11188	11004	10878	11727	6075	6019	5103	5918	71.604	73.257	71.769	74.782	35.229	34.885	33.851	33.566	72.853	34.3828	-1.0833	2.73334148100437e-54	1.21483967408649e-52	PEG10	paternally expressed 10 [Source:VGNC Symbol;Acc:VGNC:56045]
ENSECAG00000019343	11334	11913	11055	11888	5723	5751	5530	6640	235.602	258.631	237.239	246.755	107.827	108.091	119.342	122.365	244.557	114.406	-1.096	2.7685983407643e-54	1.22764801310123e-52	ALDH1A1	aldehyde dehydrogenase 1 family member A1 [Source:VGNC Symbol;Acc:VGNC:15228]
ENSECAG00000021691	271	319	305	293	767	755	706	789	6.976	8.493	7.947	7.296	17.363	16.634	18.846	17.208	7.678	17.5128	1.18960318042988	3.34271026319294e-54	1.47878089532018e-52	RHOV	ras homolog family member V [Source:VGNC Symbol;Acc:VGNC:51668]
ENSECAG00000022536	4018	4116	3979	4192	2220	2106	1881	2196	32.245	33.907	29.997	34.729	15.796	15.845	17.362	15.464	32.7195	16.1167	-1.02159	3.75726763905385e-54	1.65832921467222e-52	REST	RE1 silencing transcription factor [Source:VGNC Symbol;Acc:VGNC:22308]
ENSECAG00000018059	774	757	726	792	1504	1605	1506	1645	15.429	16.253	14.163	14.952	28.616	31.107	33.569	30.066	15.1992	30.8395	1.02077923876391	4.3071705760569e-54	1.89664714488861e-52	SC5D	sterol-C5-desaturase [Source:VGNC Symbol;Acc:VGNC:22708]
ENSECAG00000006717	1052	1200	1180	1219	492	479	425	527	27.812	32.871	31.998	31.43	11.531	11.119	11.471	12.304	31.0278	11.6062	-1.41866	4.4284612154301e-54	1.9455638247605e-52	ASS1	argininosuccinate synthase 1 [Source:VGNC Symbol;Acc:VGNC:15595]
ENSECAG00000016800	2345	2189	2451	2571	1212	1159	1149	1212	10.181	9.884	10.919	11.169	4.735	4.544	5.178	4.643	10.5382	4.775	-1.14206	4.65723679136e-54	2.04136859542209e-52	PRRC2C	proline rich coiled-coil 2C [Source:VGNC Symbol;Acc:VGNC:21908]
ENSECAG00000007536	801	765	838	916	339	333	328	328	5.36	5.323	5.779	6.107	2.055	2.018	2.275	1.944	5.64225	2.073	-1.44455	5.04795109861844e-54	2.20755237608619e-52	HELB	DNA helicase B [Source:VGNC Symbol;Acc:VGNC:18741]
ENSECAG00000009519	3189	3124	3044	3417	1705	1618	1537	1718	45.453	46.537	45.44	48.046	22.637	20.521	21.9	21.501	46.369	21.6397	-1.09948	6.42962563454591e-54	2.79894228250883e-52	C1S	complement C1s [Source:VGNC Symbol;Acc:VGNC:15946]
ENSECAG00000008527	680	609	657	650	248	250	229	260	7.162	6.67	7.721	6.821	2.477	2.384	2.5	2.425	7.0935	2.4465	-1.53578	6.54385102519365e-54	2.84217784732044e-52	FAM3C	family with sequence similarity 3 member C [Source:VGNC Symbol;Acc:VGNC:17872]
ENSECAG00000014097	608	637	684	662	1544	1629	1313	1599	19.37	19.635	21.661	21.175	58.75	61.351	56.234	59.504	20.4602	58.9597	1.52690663394407	7.28870079294824e-54	3.15849222770782e-52	TMEM247	transmembrane protein 247 [Source:VGNC Symbol;Acc:VGNC:51419]
ENSECAG00000021398	930	1034	1011	1038	454	438	402	447	7.453	8.629	8.348	8.392	3.303	3.163	3.362	3.18	8.2055	3.252	-1.33526	9.31967300927481e-54	4.02943776117557e-52	HDAC5	histone deacetylase 5 [Source:VGNC Symbol;Acc:VGNC:50594]
ENSECAG00000013393	564	504	496	522	169	158	136	189	7.19	6.681	6.515	6.63	1.952	1.824	1.797	2.134	6.754	1.92675	-1.80957	1.28970198955263e-53	5.56351760968327e-52	-	aryl hydrocarbon receptor [Source:NCBI gene;Acc:100066186]
ENSECAG00000010405	1121	1221	1106	1199	562	506	472	503	10.758	12.681	11.085	12.158	4.986	4.873	4.996	4.72	11.6705	4.89375	-1.25385	1.91496647224006e-53	8.20509342161827e-52	TRIB2	tribbles pseudokinase 2 [Source:VGNC Symbol;Acc:VGNC:24492]
ENSECAG00000012534	330	387	350	426	91	90	61	94	2.406	2.934	2.63	3.095	0.601	0.594	0.461	0.607	2.76625	0.56575	-2.28969	2.13437404899969e-53	9.12468833907558e-52	SMAD9	SMAD family member 9 [Source:VGNC Symbol;Acc:VGNC:23315]
ENSECAG00000018314	3477	3400	3504	3662	1785	1933	1753	1973	38.712	39.607	40.102	41.099	18.551	20.115	20.867	19.66	39.88	19.7982	-1.01029	2.45073110640565e-53	1.04071469946184e-51	TIMP3	TIMP metallopeptidase inhibitor 3 [Source:VGNC Symbol;Acc:VGNC:24109]
ENSECAG00000013788	733	788	852	799	296	293	260	338	23.355	25.716	27.741	25.253	8.446	8.485	8.51	9.401	25.5162	8.7105	-1.55059	2.54356486984027e-53	1.07773669718321e-51	ARHGDIB	Rho GDP dissociation inhibitor beta [Source:VGNC Symbol;Acc:VGNC:15481]
MSTRG.4595	157	138	150	185	482	562	484	579	6.795	6.294	6.451	8.484	20.471	23.959	24.837	24.386	7.006	23.4133	1.74066231601337	2.62010826185048e-53	1.10770741083599e-51	OR4A47	XP_008508381.1 taxid=9798 PREDICTED: olfactory receptor 4C46-like [Equus przewalskii]
ENSECAG00000012229	2397	2645	2342	2469	1243	1198	1045	1223	26.953	31.357	27.173	27.477	12.389	12.076	11.293	12.585	28.24	12.0858	-1.22443	3.12319885200198e-53	1.3174785953788e-51	BIRC3	baculoviral IAP repeat containing 3 [Source:VGNC Symbol;Acc:VGNC:15833]
ENSECAG00000024147	63	68	53	92	303	343	313	344	0.962	0.96	0.762	1.295	3.748	4.391	4.457	4.254	0.99475	4.2125	2.08227078726285	3.35517148815593e-53	1.41220871445186e-51	SOX10	SRY-box transcription factor 10 [Source:VGNC Symbol;Acc:VGNC:23457]
MSTRG.15183	448	505	470	519	1106	1165	1031	1120	4.805	5.68	5.356	5.726	10.663	10.992	11.32	10.443	5.39175	10.8545	1.00946776185611	4.43357138950308e-53	1.84574029876977e-51	Pol	AAS66287.1 taxid=10116 LRRGT00196 [Rattus norvegicus]
ENSECAG00000018699	537	579	580	589	1323	1362	1157	1412	6.467	7.297	7.214	7.248	14.916	15.118	14.407	15.253	7.0565	14.9235	1.08056123554944	4.46223526168222e-53	1.85362613800642e-51	CHTF18	chromosome transmission fidelity factor 18 [Source:VGNC Symbol;Acc:VGNC:51120]
ENSECAG00000008852	3244	3194	3167	3724	1580	1608	1416	1675	18.162	19.16	18.607	20.327	9.12	9.455	9.329	9.482	19.064	9.3465	-1.02835	4.54391825497839e-53	1.88345411668854e-51	ABCA1	ATP binding cassette subfamily A member 1 [Source:VGNC Symbol;Acc:VGNC:14898]
ENSECAG00000024274	449	433	449	507	1045	1001	1042	1107	28.421	28.508	29.324	31.982	59.996	57.432	68.436	62.129	29.5587	61.9982	1.06864223256332	5.03061732293615e-53	2.08066768972719e-51	-	-
ENSECAG00000007609	477	404	502	458	141	104	143	131	4.769	4.2	5.172	4.562	1.277	0.942	1.482	1.16	4.67575	1.21525	-1.94394	1.08001915635836e-52	4.43808733928554e-51	CREB3L2	cAMP responsive element binding protein 3 like 2 [Source:VGNC Symbol;Acc:VGNC:16855]
ENSECAG00000000386	406	480	438	426	999	1041	950	1021	13.702	17.728	14.93	13.905	30.792	31.073	31.97	29.739	15.0663	30.8935	1.03598295283869	1.65916249104942e-52	6.75966906342721e-51	LRRC23	leucine rich repeat containing 23 [Source:VGNC Symbol;Acc:VGNC:56579]
ENSECAG00000015079	797	838	744	894	256	345	280	293	4.515	4.866	4.316	4.964	1.298	1.838	1.699	1.534	4.66525	1.59225	-1.55089	2.2906835863072e-52	9.21444386922351e-51	CRYBG1	crystallin beta-gamma domain containing 1 [Source:VGNC Symbol;Acc:VGNC:58710]
ENSECAG00000022232	1028	931	968	1139	423	429	386	429	6.209	5.801	6.153	6.983	2.335	2.331	2.448	2.346	6.2865	2.365	-1.41042	2.41650380846958e-52	9.70010065601885e-51	SASH1	SAM and SH3 domain containing 1 [Source:VGNC Symbol;Acc:VGNC:22695]
ENSECAG00000023554	420	355	401	399	123	92	104	116	7.5	6.596	7.414	7.056	1.942	1.517	1.948	1.814	7.1415	1.80525	-1.98403	3.25711882250021e-52	1.3046950543826e-50	EMID1	EMI domain containing 1 [Source:VGNC Symbol;Acc:VGNC:17562]
ENSECAG00000015517	1498	1465	1470	1557	2908	2960	2703	3213	23.993	24.203	23.3	23.879	46.328	49.393	49.812	48.92	23.8438	48.6133	1.02773843562816	4.18809088677932e-52	1.67409494629395e-50	FBXO24	F-box protein 24 [Source:VGNC Symbol;Acc:VGNC:49303]
ENSECAG00000009284	423	460	443	482	138	155	132	153	5.74	6.485	6.193	6.535	1.701	1.904	1.865	1.859	6.23825	1.83225	-1.76753	5.82515856118802e-52	2.31392288096192e-50	TRHDE	thyrotropin releasing hormone degrading enzyme [Source:VGNC Symbol;Acc:VGNC:24489]
ENSECAG00000008518	274	278	287	326	73	41	38	56	3.46	3.607	3.818	4.06	0.868	0.465	0.527	0.651	3.73625	0.62775	-2.57333	6.35695298297937e-52	2.51991730824257e-50	NPNT	nephronectin [Source:VGNC Symbol;Acc:VGNC:20843]
ENSECAG00000003271	3000	3145	3068	3193	1505	1573	1330	1660	19.562	21.325	20.472	20.876	8.807	9.375	9.477	10.037	20.5587	9.424	-1.12534	8.24189264448818e-52	3.26033541602606e-50	ERBIN	erbb2 interacting protein [Source:VGNC Symbol;Acc:VGNC:17652]
ENSECAG00000022702	3586	3861	3711	4036	2054	1890	1762	2019	19.433	21.803	20.925	22.064	10.374	9.387	10.326	9.92	21.0562	10.0017	-1.074	1.00595767645162e-51	3.96293285473202e-50	ARHGEF12	Rho guanine nucleotide exchange factor 12 [Source:VGNC Symbol;Acc:VGNC:15484]
ENSECAG00000035279	828	850	813	858	337	349	248	306	13.569	14.484	13.729	14.01	5.004	5.179	4.212	4.441	13.948	4.709	-1.56657	1.19676176560217e-51	4.68555576688638e-50	IGFBP2	insulin like growth factor binding protein 2 [Source:NCBI gene;Acc:100034061]
ENSECAG00000032667	237	236	228	250	634	674	573	639	5.521	5.717	5.473	5.803	13.382	14.218	13.835	13.183	5.6285	13.6545	1.27855408731905	1.31705220433319e-51	5.14594966803707e-50	INA	internexin neuronal intermediate filament protein alpha [Source:NCBI gene;Acc:100059769]
ENSECAG00000006648	1031	981	1000	958	440	434	366	454	8.766	8.28	8.493	7.669	3.547	3.369	3.361	3.506	8.302	3.44575	-1.26864	1.60190771805e-51	6.23338254286926e-50	ZNF180	zinc finger protein 180 [Source:VGNC Symbol;Acc:VGNC:25271]
ENSECAG00000025163	1519	1375	1357	1366	635	689	614	691	25.583	24.287	24.156	23.597	8.783	9.011	8.389	8.626	24.4058	8.70225	-1.48776	1.70619781637465e-51	6.6122101147999e-50	MAP2K4	mitogen-activated protein kinase kinase 4 [Source:VGNC Symbol;Acc:VGNC:19927]
ENSECAG00000023596	3248	3117	3158	3443	1697	1679	1495	1756	30.612	31.592	31.84	36.047	13.866	15.798	15.675	14.946	32.5228	15.0712	-1.10965	2.0027580896618e-51	7.74575831553376e-50	RASSF2	Ras association domain family member 2 [Source:VGNC Symbol;Acc:VGNC:22210]
ENSECAG00000008683	2444	2118	2215	2289	1010	1073	950	1172	146.267	131.834	136.588	136.489	54.773	58.154	58.949	62.11	137.794	58.4965	-1.2361	3.29495160573506e-51	1.26154301740061e-49	FTH1	ferritin heavy chain 1 [Source:NCBI gene;Acc:100062811]
ENSECAG00000034245	3978	4017	3935	4136	2229	2251	1969	2241	25.502	26.829	26.009	26.47	12.972	13.095	13.116	12.707	26.2025	12.9725	-1.01425	3.52976938719596e-51	1.34873973758849e-49	-	eukaryotic translation initiation factor 4E binding protein 2 [Source:NCBI gene;Acc:102150070]
ENSECAG00000011412	736	728	817	787	336	319	303	310	8.681	8.935	9.964	9.287	3.557	3.34	3.762	3.203	9.21675	3.4655	-1.41119	4.7941597754429e-51	1.82455577721297e-49	SELENON	selenoprotein N [Source:VGNC Symbol;Acc:VGNC:58648]
MSTRG.19748	537	509	513	560	185	192	187	205	13.131	12.942	12.926	13.643	4.099	4.251	4.739	4.439	13.1605	4.382	-1.58655	5.69451462218796e-51	2.1628946275151e-49	MNDA	XP_014595284.2 taxid=9796 myeloid cell nuclear differentiation antigen [Equus caballus]
ENSECAG00000000780	3005	2970	2895	2775	1439	1494	1236	1517	39.851	40.69	39.416	36.755	17.674	18.257	17.609	17.956	39.178	17.874	-1.13218	5.7164596115647e-51	2.16691322890068e-49	KCTD3	potassium channel tetramerization domain containing 3 [Source:VGNC Symbol;Acc:VGNC:19325]
ENSECAG00000021855	928	917	918	979	387	402	347	440	7.11	7.34	7.219	7.536	2.673	2.826	2.777	3.022	7.30125	2.8245	-1.37015	6.79809357148685e-51	2.56671782430772e-49	KLF3	Kruppel like factor 3 [Source:VGNC Symbol;Acc:VGNC:19445]
ENSECAG00000023820	2403	2277	2294	2405	1235	1251	1109	1273	50.37	49.652	49.564	50.254	23.457	23.745	24.107	23.634	49.96	23.7357	-1.07371	6.87132936492844e-51	2.58924183796622e-49	CTSB	cathepsin B [Source:VGNC Symbol;Acc:VGNC:16948]
ENSECAG00000009445	341	331	319	327	789	806	720	797	6.416	6.476	6.185	6.13	13.527	13.769	14.04	13.279	6.30175	13.6538	1.11547281480515	1.14923316737069e-50	4.29655466710922e-49	CCDC154	coiled-coil domain containing 154 [Source:VGNC Symbol;Acc:VGNC:16132]
ENSECAG00000025137	1360	1475	1390	1557	675	648	580	703	5.608	6.12	5.939	6.333	2.622	2.293	2.566	2.517	6	2.4995	-1.26332	1.18870143674003e-50	4.43541493039573e-49	ARHGAP32	Rho GTPase activating protein 32 [Source:NCBI gene;Acc:100072600]
ENSECAG00000022564	702	695	672	760	241	249	186	281	4.567	4.753	4.67	5.004	1.753	1.641	1.392	1.864	4.7485	1.6625	-1.51412	1.31658199620722e-50	4.90298221126621e-49	DSC3	desmocollin 3 [Source:VGNC Symbol;Acc:VGNC:17321]
ENSECAG00000014742	2775	2953	2629	2966	1388	1429	1350	1555	19.153	21.173	18.731	20.354	8.706	8.89	9.668	9.475	19.8528	9.18475	-1.11203	1.37231677863736e-50	5.10057778134084e-49	GPAM	glycerol-3-phosphate acyltransferase, mitochondrial [Source:VGNC Symbol;Acc:VGNC:18471]
ENSECAG00000019950	1403	1423	1353	1561	669	689	572	659	7.32	7.841	7.477	8.384	3.09	3.425	3.1	3.29	7.7555	3.22625	-1.26536	1.60254025838168e-50	5.92163471057433e-49	RALGAPA2	Ral GTPase activating protein catalytic alpha subunit 2 [Source:VGNC Symbol;Acc:VGNC:22162]
ENSECAG00000019509	2139	1996	2124	2384	1124	1035	1020	1031	12.475	12.095	12.766	13.839	5.933	5.471	6.166	5.313	12.7937	5.72075	-1.16116	1.69673384752396e-50	6.25756755720298e-49	IGF2R	insulin like growth factor 2 receptor [Source:VGNC Symbol;Acc:VGNC:18972]
ENSECAG00000023344	1318	1376	1300	1327	637	680	568	645	12.061	13.721	12.471	12.028	5.655	5.878	5.592	5.414	12.5702	5.63475	-1.15759	4.33579676075819e-50	1.58070051314295e-48	USP28	ubiquitin specific peptidase 28 [Source:VGNC Symbol;Acc:VGNC:24838]
ENSECAG00000006957	376	353	343	435	109	100	91	108	6.633	6.59	6.093	7.707	1.83	1.603	1.55	1.637	6.75575	1.655	-2.02928	4.55574696347853e-50	1.65771807924895e-48	BIN1	bridging integrator 1 [Source:VGNC Symbol;Acc:VGNC:15830]
ENSECAG00000008450	2226	2297	2138	2275	1105	1143	953	1162	15.75	17.473	15.508	15.777	7.217	7.094	7.302	7.476	16.127	7.27225	-1.149	4.66979260553465e-50	1.69597972589961e-48	ATP2B1	ATPase plasma membrane Ca2+ transporting 1 [Source:VGNC Symbol;Acc:VGNC:15653]
ENSECAG00000005814	1119	1087	1064	1184	487	408	441	530	10.639	11.249	10.642	11.647	4.254	3.52	4.362	4.549	11.0442	4.17125	-1.40474	6.66669996997449e-50	2.40746152135424e-48	NEDD9	neural precursor cell expressed, developmentally down-regulated 9 [Source:VGNC Symbol;Acc:VGNC:20661]
ENSECAG00000016147	2517	2472	2478	2689	1322	1259	1309	1437	13.308	13.521	13.549	14.138	6.549	6.131	7.237	6.842	13.629	6.68975	-1.02666	6.94350625076687e-50	2.50268116603728e-48	MYH10	myosin heavy chain 10 [Source:VGNC Symbol;Acc:VGNC:20477]
ENSECAG00000008751	344	349	345	374	105	107	104	100	9.613	10.075	9.645	10.436	2.71	2.684	3.025	2.477	9.94225	2.724	-1.86785	7.25819094165346e-50	2.60625097334287e-48	TNFRSF14	tumor necrosis factor receptor superfamily, member 14 [Source:NCBI gene;Acc:100034069]
ENSECAG00000010736	2877	3136	2864	3083	1477	1504	1231	1520	21.042	23.846	21.622	22.445	9.929	9.943	9.409	9.878	22.2387	9.78975	-1.18373	7.3291384357274e-50	2.62677974725591e-48	RESF1	retroelement silencing factor 1 [Source:VGNC Symbol;Acc:VGNC:19384]
ENSECAG00000019533	396	358	378	323	97	112	95	78	3.994	3.762	3.882	3.187	0.87	1.004	1.002	0.684	3.70625	0.89	-2.05808	9.99802389148563e-50	3.56989366177821e-48	FGFR3	fibroblast growth factor receptor 3 [Source:VGNC Symbol;Acc:VGNC:18026]
ENSECAG00000017946	1335	1191	1251	1446	589	591	615	581	2.6	2.425	2.529	2.834	1.03	1.042	1.234	0.997	2.597	1.07575	-1.2715	1.23320218015522e-49	4.39504036804106e-48	KMT2D	lysine methyltransferase 2D [Source:NCBI gene;Acc:100058932]
ENSECAG00000024480	391	375	364	435	93	124	80	112	4.058	3.885	3.691	4.06	0.977	1.294	1.01	0.95	3.9235	1.05775	-1.89114	1.31396018617332e-49	4.67411919212066e-48	TBX2	T-box transcription factor 2 [Source:NCBI gene;Acc:100147603]
ENSECAG00000020134	1765	1797	1691	1837	956	851	810	896	12.672	13.416	12.511	13.141	6.219	5.533	6.028	5.697	12.935	5.86925	-1.14003	1.42856683480443e-49	5.07234335925811e-48	RCAN3	RCAN family member 3 [Source:VGNC Symbol;Acc:VGNC:22264]
ENSECAG00000020871	585	660	665	760	1480	1499	1444	1628	11.306	13.269	13.252	14.631	25.932	26.242	28.928	27.87	13.1145	27.243	1.05472277688311	1.46954311421783e-49	5.20813727858576e-48	-	SUMO specific peptidase 3 [Source:NCBI gene;Acc:102148314]
ENSECAG00000038379	348	370	311	349	97	96	92	101	11.103	12.267	10.22	11.075	2.792	2.758	3.027	2.859	11.1662	2.859	-1.96556	1.5782322683409e-49	5.58296004832208e-48	-	keratin 18 [Source:NCBI gene;Acc:100063542]
ENSECAG00000020200	1931	1819	1795	2030	909	889	905	1016	16.784	15.968	15.938	17.613	7.138	7.317	8.418	8.109	16.5757	7.7455	-1.09764	1.74698720867751e-49	6.15708042659039e-48	DPYSL3	dihydropyrimidinase like 3 [Source:VGNC Symbol;Acc:VGNC:17305]
ENSECAG00000013922	2274	2135	2313	2422	1211	1133	1035	1183	10.502	9.844	10.838	11.263	5.285	4.928	4.912	4.997	10.6118	5.0305	-1.07689	1.85277617275559e-49	6.5178751450057e-48	PRRC2B	proline rich coiled-coil 2B [Source:VGNC Symbol;Acc:VGNC:21907]
ENSECAG00000016940	1082	1224	1287	1219	526	504	504	586	28.592	33.483	34.993	32.197	12.84	12.255	14.049	13.992	32.3162	13.284	-1.28257	2.79752223367791e-49	9.75143627596651e-48	SPON2	spondin 2 [Source:VGNC Symbol;Acc:VGNC:51336]
ENSECAG00000015446	1811	1970	1801	1802	861	919	737	908	25.762	29.635	26.756	25.918	11.681	12.476	11.799	11.811	27.0177	11.9418	-1.17789	2.84636513283882e-49	9.90358466931346e-48	PLP1	proteolipid protein 1 [Source:VGNC Symbol;Acc:VGNC:21588]
ENSECAG00000013058	1035	961	1033	1138	485	450	424	471	10.297	9.392	11.13	11.139	4.163	4.64	5.301	4.623	10.4895	4.68175	-1.16383	3.02263071191019e-49	1.04977230936233e-47	PBX1	PBX homeobox 1 [Source:VGNC Symbol;Acc:VGNC:21185]
ENSECAG00000009006	1682	1629	1570	1732	715	806	646	816	16.554	17.19	16.737	17.053	7.546	8.235	7.582	7.946	16.8835	7.82725	-1.10904	4.18449133786873e-49	1.44801626749806e-47	USP46	ubiquitin specific peptidase 46 [Source:VGNC Symbol;Acc:VGNC:51344]
ENSECAG00000015704	698	750	772	651	1524	1659	1470	1769	32.018	35.897	36.53	29.811	62.686	68.359	69.296	71.168	33.564	67.8773	1.01601345662145	5.1174303774896e-49	1.76444927681002e-47	-	outer dense fiber of sperm tails 4 [Source:NCBI gene;Acc:100073060]
ENSECAG00000024372	311	319	350	337	87	93	87	99	10.595	11.207	12.298	11.191	2.71	2.926	3.079	3.093	11.3227	2.952	-1.93946	5.74142127504595e-49	1.97246269281624e-47	SOHLH1	spermatogenesis and oogenesis specific basic helix-loop-helix 1 [Source:VGNC Symbol;Acc:VGNC:52025]
ENSECAG00000004854	673	701	657	654	239	272	228	292	5.83	6.318	5.858	5.637	1.872	2.139	2.044	2.233	5.91075	2.072	-1.51232	6.63713800808355e-49	2.27608471942678e-47	PLPPR4	phospholipid phosphatase related 4 [Source:VGNC Symbol;Acc:VGNC:50861]
ENSECAG00000009291	589	600	548	577	1157	1263	1193	1350	15.255	15.499	13.916	14.244	27.904	29.156	32.33	31.74	14.7285	30.2825	1.0398738043358	7.62176858476533e-49	2.60437744813119e-47	ENKD1	enkurin domain containing 1 [Source:VGNC Symbol;Acc:VGNC:17581]
ENSECAG00000017657	775	825	774	895	331	343	297	359	6.681	7.888	6.864	8.122	3.1	3.486	2.992	3.136	7.38875	3.1785	-1.21698	8.25002830167948e-49	2.80898731478791e-47	FOSL2	FOS like 2, AP-1 transcription factor subunit [Source:VGNC Symbol;Acc:VGNC:18098]
ENSECAG00000024062	1295	1211	1221	1325	508	567	467	614	8.899	8.767	8.661	9.09	3.211	3.565	3.4	3.771	8.85425	3.48675	-1.34449	8.35708841101221e-49	2.83531325147277e-47	DDX60L	DExD/H-box 60 like [Source:VGNC Symbol;Acc:VGNC:49403]
ENSECAG00000008462	2589	2780	2616	2721	1429	1509	1329	1478	41.61	47.54	44.779	45.237	21.532	22.694	23.243	21.558	44.7915	22.2568	-1.00898	8.58792252916537e-49	2.90845326578323e-47	RYK	receptor like tyrosine kinase [Source:VGNC Symbol;Acc:VGNC:22642]
ENSECAG00000023019	440	473	426	458	992	1063	923	1079	6.923	7.726	6.913	7.182	14.154	15.134	15.057	15.063	7.186	14.852	1.04739637985258	1.04976779670262e-48	3.54892244321435e-47	KIF18B	kinesin family member 18B [Source:VGNC Symbol;Acc:VGNC:19399]
MSTRG.15854	389	381	364	367	853	987	811	949	8.648	8.808	8.339	8.129	17.182	19.87	18.687	18.684	8.481	18.6058	1.13344	1.26745277019927e-48	4.25466936080802e-47	--	XP_023486196.1 taxid=9796 formin-like protein 18 [Equus caballus]
ENSECAG00000019162	1258	1149	1144	1252	463	517	432	577	13.903	13.346	12.485	13.221	4.519	5.071	5.545	5.453	13.2387	5.147	-1.36296	1.59089573092594e-48	5.32168577220438e-47	UBTF	upstream binding transcription factor [Source:NCBI gene;Acc:100064724]
ENSECAG00000008332	1209	1165	1277	1378	590	600	561	597	6.813	6.877	8.84	8.084	3.816	2.945	4.982	2.664	7.6535	3.60175	-1.08742	1.92738748752883e-48	6.43598900607921e-47	TEAD1	TEA domain transcription factor 1 [Source:VGNC Symbol;Acc:VGNC:23978]
ENSECAG00000008134	548	439	500	510	188	149	156	146	5.337	4.75	5.739	5.468	1.936	1.437	1.864	1.573	5.3235	1.7025	-1.64472	1.99151229756936e-48	6.63849038072641e-47	NFIC	nuclear factor I C [Source:VGNC Symbol;Acc:VGNC:51994]
ENSECAG00000031861	1210	1217	1138	1229	562	494	422	548	12.575	13.147	12.187	12.72	5.289	4.647	4.543	5.041	12.6572	4.88	-1.37501	2.51494477704207e-48	8.35408572541134e-47	GPRASP1	G protein-coupled receptor associated sorting protein 1 [Source:NCBI gene;Acc:102150057]
ENSECAG00000025018	2614	2692	2506	2565	1272	1388	1105	1328	25.701	27.333	25.576	25.84	10.615	11.844	10.98	11.534	26.1125	11.2432	-1.21568	2.96683697473098e-48	9.83803140820793e-47	ZFX	zinc finger protein X-linked [Source:VGNC Symbol;Acc:VGNC:55549]
ENSECAG00000022538	1590	1676	1583	1682	2991	3067	2786	3147	38.185	45.449	39.002	43.862	86.217	87.368	91.824	88.236	41.6245	88.4112	1.08679701642133	3.37399205606814e-48	1.11687337730992e-46	-	uncharacterized LOC111771063 [Source:NCBI gene;Acc:111771063]
ENSECAG00000025141	2602	2533	2544	2698	1436	1421	1255	1416	12.358	12.815	12.184	13.027	6.321	6.318	6.243	6.1	12.596	6.2455	-1.01208	3.44594517241014e-48	1.1387146724843e-46	BMPR2	bone morphogenetic protein receptor type 2 [Source:VGNC Symbol;Acc:VGNC:15853]
MSTRG.18976	2910	3037	2785	2979	1497	1551	1306	1581	37.554	40.742	37.038	38.29	17.491	18.116	17.448	18.048	38.406	17.7757	-1.11142	4.46378738604112e-48	1.4699660464533e-46	CALU	KAI4543515.1 taxid=230172 hypothetical protein MG293_006309 [Ovis ammon polii]
ENSECAG00000021413	1090	1223	1146	1139	567	570	516	542	13.172	15.364	14.271	13.709	6.206	6.235	6.46	5.798	14.129	6.17475	-1.19421	6.58098649772278e-48	2.15600806790516e-46	ADGRG1	adhesion G protein-coupled receptor G1 [Source:VGNC Symbol;Acc:VGNC:15107]
ENSECAG00000020237	794	677	805	871	308	278	248	316	5.313	4.711	5.551	5.807	1.867	1.685	1.72	1.873	5.3455	1.78625	-1.58139	7.34769792575084e-48	2.4030627161285e-46	FOXJ2	forkhead box J2 [Source:VGNC Symbol;Acc:VGNC:18104]
ENSECAG00000011325	833	824	812	915	331	287	303	389	12.565	12.768	12.43	13.6	4.462	3.941	4.769	5.247	12.8407	4.60475	-1.47953	8.34146544551295e-48	2.71874737862556e-46	CGNL1	cingulin like 1 [Source:VGNC Symbol;Acc:VGNC:16471]
ENSECAG00000018935	471	497	411	472	140	151	124	169	10.15	11.248	9.121	10.233	2.718	3.003	2.78	3.242	10.188	2.93575	-1.79507	1.06043727184211e-47	3.45040229730605e-46	SRPX	sushi repeat containing protein X-linked [Source:VGNC Symbol;Acc:VGNC:55540]
ENSECAG00000014782	2482	2652	2456	2351	1196	1213	996	1274	42.248	47.917	43.745	39.783	20.711	22.323	21.593	21.917	43.4233	21.636	-1.00503	1.06559522404592e-47	3.46127838788475e-46	RNF2	ring finger protein 2 [Source:VGNC Symbol;Acc:VGNC:22463]
ENSECAG00000013153	643	658	745	718	284	287	265	288	8.51	9.103	10.314	9.468	3.651	3.514	3.859	3.702	9.34875	3.6815	-1.34448	1.30521703816602e-47	4.21806326554433e-46	KLF10	Kruppel like factor 10 [Source:VGNC Symbol;Acc:VGNC:19440]
ENSECAG00000007444	534	620	533	575	1208	1154	1164	1210	11.165	13.635	10.781	12.174	24.259	20.774	26.629	24.162	11.9388	23.956	1.00473524464575	1.37066757209119e-47	4.42208436498523e-46	MOB3A	MOB kinase activator 3A [Source:VGNC Symbol;Acc:VGNC:20249]
ENSECAG00000027792	216	253	217	237	35	43	46	52	3.03	3.929	3.202	3.586	0.499	0.711	0.761	0.685	3.43675	0.664	-2.37179	1.50248771246541e-47	4.83101740532512e-46	-	ATP binding cassette subfamily C member 9 [Source:NCBI gene;Acc:111767477]
ENSECAG00000015977	1127	1098	1120	1168	522	567	470	548	10.398	10.991	11.984	11.439	5.336	5.796	4.728	5.074	11.203	5.2335	-1.09804	1.54664830690392e-47	4.96463691376044e-46	DYRK2	dual specificity tyrosine phosphorylation regulated kinase 2 [Source:VGNC Symbol;Acc:VGNC:17377]
ENSECAG00000016394	1571	1484	1536	1633	717	752	659	820	16.879	17.055	17.017	18.268	6.941	7.351	7.825	8.396	17.3047	7.62825	-1.18174	1.68179166249326e-47	5.38936497962335e-46	IL1R1	interleukin 1 receptor type 1 [Source:VGNC Symbol;Acc:VGNC:19008]
ENSECAG00000011023	406	402	419	368	109	135	120	136	14.633	14.901	15.215	13.086	3.692	4.46	4.557	4.436	14.4588	4.28625	-1.75415	1.85983903486277e-47	5.94992464391415e-46	-	quinone oxidoreductase-like protein 2 [Source:NCBI gene;Acc:100062369]
ENSECAG00000037575	37	63	43	58	274	321	222	304	1.765	3.233	2.132	2.893	12.379	14.296	11.389	13.552	2.50575	12.904	2.36450395509952	2.06385125668838e-47	6.59153298346353e-46	-	-
ENSECAG00000000596	1137	1144	1247	1331	527	548	478	585	6.573	6.649	6.991	7.408	2.709	2.721	2.744	2.922	6.90525	2.774	-1.31573	3.73563825513605e-47	1.17926183130263e-45	KIF13A	kinesin family member 13A [Source:VGNC Symbol;Acc:VGNC:19392]
ENSECAG00000011163	1412	1457	1451	1526	715	740	662	781	12.833	12.48	13.158	12.455	5.543	5.884	6.233	6.079	12.7315	5.93475	-1.10114	3.74364471358586e-47	1.17983592981722e-45	FCHSD2	FCH and double SH3 domains 2 [Source:VGNC Symbol;Acc:VGNC:17979]
ENSECAG00000017677	2405	2401	2549	2672	1369	1226	1187	1345	6.788	7.079	7.39	7.512	3.521	3.148	3.456	3.351	7.19225	3.369	-1.09412	3.94558428681967e-47	1.23938147605915e-45	HERC2	HECT and RLD domain containing E3 ubiquitin protein ligase 2 [Source:VGNC Symbol;Acc:VGNC:51538]
ENSECAG00000021076	17869	19561	18025	18867	9821	10168	8346	10221	79.23	90.018	82.587	82.413	39.171	40.391	38.533	39.696	83.562	39.4477	-1.0829	4.92160527457721e-47	1.54342512780203e-45	MBNL3	muscleblind like splicing regulator 3 [Source:VGNC Symbol;Acc:VGNC:20015]
ENSECAG00000015988	4260	4276	4042	4394	2345	2357	2099	2457	68.399	68.583	68.342	71.957	32.284	34.042	34.89	32.665	69.3203	33.4703	-1.0504	5.85151647397793e-47	1.83203390163115e-45	CPSF6	cleavage and polyadenylation specific factor 6 [Source:VGNC Symbol;Acc:VGNC:16837]
ENSECAG00000017297	817	776	734	769	345	297	266	334	2.553	2.629	2.516	2.486	0.9	0.838	0.843	0.979	2.546	0.89	-1.51636	5.96195769461351e-47	1.86050159350566e-45	GRIA3	glutamate ionotropic receptor AMPA type subunit 3 [Source:VGNC Symbol;Acc:VGNC:18580]
ENSECAG00000010809	566	568	509	574	226	216	185	189	3.695	3.902	3.402	3.519	1.782	1.4	1.439	1.42	3.6295	1.51025	-1.26498	6.16388308286383e-47	1.91723913117397e-45	CACNA2D1	calcium voltage-gated channel auxiliary subunit alpha2delta 1 [Source:VGNC Symbol;Acc:VGNC:15988]
ENSECAG00000029864	662	678	652	671	275	290	221	266	6.825	7.239	7.064	6.942	2.584	2.633	2.412	2.505	7.0175	2.5335	-1.46983	6.62025930093268e-47	2.05583850310885e-45	C11orf95	chromosome 12 C11orf95 homolog [Source:NCBI gene;Acc:100630504]
ENSECAG00000006268	2469	2506	2454	2684	1336	1392	1224	1399	20.697	22.759	21.196	24.656	10.631	10.853	11.563	10.524	22.327	10.8927	-1.03542	6.65082478534055e-47	2.06197197044046e-45	CCDC6	coiled-coil domain containing 6 [Source:VGNC Symbol;Acc:VGNC:16170]
ENSECAG00000022769	2154	2407	2209	2502	1119	1074	962	1202	17.772	19.384	18.65	23.088	9.736	7.955	8.187	9.428	19.7235	8.8265	-1.16	7.03806248612583e-47	2.17495522565577e-45	RAB30	RAB30, member RAS oncogene family [Source:VGNC Symbol;Acc:VGNC:22106]
ENSECAG00000017784	334	282	340	344	89	68	90	91	8.021	6.778	8.358	7.702	1.99	1.554	2.041	1.754	7.71475	1.83475	-2.07204	7.65534088842375e-47	2.36188324788957e-45	OSR2	odd-skipped related transciption factor 2 [Source:VGNC Symbol;Acc:VGNC:56329]
ENSECAG00000001415	895	896	918	940	423	418	356	432	7.396	7.49	7.694	7.574	3.281	3.028	3.194	3.017	7.5385	3.13	-1.26811	7.71426311826351e-47	2.37621736471616e-45	ATP8B2	ATPase phospholipid transporting 8B2 [Source:VGNC Symbol;Acc:VGNC:15688]
ENSECAG00000007543	559	645	604	670	1318	1480	1274	1527	13.221	15.912	15.899	15.885	28.94	32.261	31.486	32.289	15.2293	31.244	1.03673427104529	7.88213973166322e-47	2.42401223005843e-45	LRRC46	leucine rich repeat containing 46 [Source:VGNC Symbol;Acc:VGNC:52407]
ENSECAG00000020246	1793	1771	1856	1943	1020	935	872	927	27.961	28.693	29.745	30.332	14.085	13.548	14.281	12.748	29.1827	13.6655	-1.09458	7.99619238423678e-47	2.45512721723418e-45	SEPTIN9	septin 9 [Source:VGNC Symbol;Acc:VGNC:22836]
ENSECAG00000013108	470	533	481	595	164	120	145	184	5.768	7.136	6.655	8.199	1.929	1.131	2.241	1.815	6.9395	1.779	-1.96377	8.19536228986173e-47	2.51223428908028e-45	C1H1orf198	chromosome 1 C1orf198 homolog [Source:VGNC Symbol;Acc:VGNC:50582]
ENSECAG00000010441	992	1006	1011	1064	425	507	453	490	42.266	41.92	44.538	43.294	16.808	19.928	21.008	18.802	43.0045	19.1365	-1.16816	9.40378900783426e-47	2.86883272019801e-45	CIB2	calcium and integrin binding family member 2 [Source:VGNC Symbol;Acc:VGNC:16546]
ENSECAG00000012743	3440	3561	3457	3684	1903	1857	1595	1944	23.377	26.961	25.453	26.455	12.762	12.053	12.67	12.894	25.5615	12.5947	-1.02115	1.00437093545655e-46	3.05915984446487e-45	ANO6	anoctamin 6 [Source:VGNC Symbol;Acc:VGNC:15355]
ENSECAG00000034809	423	407	406	387	875	936	832	927	14.308	14.315	14.151	13.043	26.817	28.67	29.168	27.768	13.9543	28.1058	1.01016072778248	1.23852720915736e-46	3.75792723217288e-45	SPAG8	sperm associated antigen 8 [Source:NCBI gene;Acc:100067719]
ENSECAG00000022168	2508	2558	2491	2700	1340	1391	1144	1337	10.77	11.383	10.778	11.685	5.24	5.362	5.262	5.4	11.154	5.316	-1.06915	1.50169118920384e-46	4.53049776970723e-45	PRR14L	proline rich 14 like [Source:NCBI gene;Acc:100062987]
ENSECAG00000000022	942	918	950	1030	472	416	423	450	7.13	7.408	9.184	7.499	4.569	3.405	4.433	2.919	7.80525	3.8315	-1.02654	2.71414825838894e-46	8.14971099885068e-45	PLXNA1	plexin A1 [Source:VGNC Symbol;Acc:VGNC:21600]
ENSECAG00000000746	358	351	391	335	102	111	96	120	3.355	3.377	3.692	3.132	0.907	1.012	0.916	0.957	3.389	0.948	-1.8379	2.75691114684933e-46	8.26509824480756e-45	KIF3C	kinesin family member 3C [Source:VGNC Symbol;Acc:VGNC:19420]
ENSECAG00000015042	386	397	391	410	135	129	137	138	4.239	4.401	4.349	4.542	1.352	1.286	1.508	1.205	4.38275	1.33775	-1.71203	2.98111192288488e-46	8.92321209319403e-45	NFKB1	nuclear factor kappa B subunit 1 [Source:VGNC Symbol;Acc:VGNC:20712]
ENSECAG00000020172	353	341	369	379	115	87	97	121	3.961	4.137	4.137	4.071	1.284	0.963	1.243	1.349	4.0765	1.20975	-1.75262	3.26169176144497e-46	9.73250028411132e-45	ZFPM2	zinc finger protein, FOG family member 2 [Source:VGNC Symbol;Acc:VGNC:25224]
ENSECAG00000016661	270	208	235	273	42	41	45	60	4.965	3.97	4.604	5.028	0.64	0.684	0.86	1.027	4.64175	0.80275	-2.53165	3.52305605049421e-46	1.04795802987166e-44	NR4A1	nuclear receptor subfamily 4 group A member 1 [Source:VGNC Symbol;Acc:VGNC:20871]
ENSECAG00000010622	7567	7859	7584	7958	4101	4510	4130	4717	232.168	210.639	214.913	232.095	102.702	110.132	116.593	109.63	222.454	109.764	-1.0191	4.54780657606037e-46	1.34856964207999e-44	-	ribosomal protein L12 [Source:NCBI gene;Acc:100070538]
ENSECAG00000019705	1078	1052	1057	1292	2449	2805	2252	2463	25.87	26.256	26.129	30.875	53.228	60.932	56.012	52.322	27.2825	55.6235	1.0277186762126	4.62517067017933e-46	1.36938088770667e-44	CDC20	cell division cycle 20 [Source:VGNC Symbol;Acc:VGNC:16288]
ENSECAG00000018875	2043	2169	2179	2339	1172	1170	1040	1142	48.685	53.563	53.244	55.274	25.199	25.198	25.525	24.008	52.6915	24.9825	-1.07665	4.96911026732987e-46	1.46893062739812e-44	-	milk fat globule-EGF factor 8 protein [Source:NCBI gene;Acc:100033943]
ENSECAG00000000117	1214	1282	1254	1425	593	567	545	656	5.557	6.23	6.275	6.89	2.593	2.176	2.923	3.082	6.238	2.6935	-1.2116	5.1279835408632e-46	1.51354895005633e-44	ZNF483	zinc finger protein 483 [Source:VGNC Symbol;Acc:VGNC:25328]
ENSECAG00000006518	2059	2326	2138	2273	1122	1216	1059	1152	18.587	21.2	19.275	21.079	8.896	9.472	10.872	9.657	20.0353	9.72425	-1.04288	5.77682343273061e-46	1.70242182985896e-44	SLC39A10	solute carrier family 39 member 10 [Source:VGNC Symbol;Acc:VGNC:23199]
ENSECAG00000009280	4565	4823	4733	4953	2511	2710	2247	2659	68.79	75.519	73.126	74.132	34.142	36.761	35.23	35.383	72.8918	35.379	-1.04286	8.3179923330801e-46	2.43250245114783e-44	SPARCL1	SPARC like 1 [Source:VGNC Symbol;Acc:VGNC:23479]
ENSECAG00000000152	880	912	882	877	425	373	322	397	11	12.019	11.095	10.233	4.387	3.947	4.277	4.333	11.0868	4.236	-1.38806	9.08805109178568e-46	2.64552473537523e-44	KITLG	KIT ligand [Source:VGNC Symbol;Acc:VGNC:49477]
ENSECAG00000035532	494	464	511	511	173	183	155	200	15.276	14.946	16.296	15.768	4.825	5.065	5	5.514	15.5715	5.101	-1.61006	9.92881788198175e-46	2.87709377744295e-44	EQMHCC1	MHC class I heavy chain [Source:NCBI gene;Acc:100034211]
ENSECAG00000016491	546	562	580	594	200	246	190	224	4.83	5.12	5.231	5.251	1.607	1.983	1.772	1.772	5.108	1.7835	-1.51805	1.23565096056332e-45	3.56972073713042e-44	ARAP1	ArfGAP with RhoGAP domain, ankyrin repeat and PH domain 1 [Source:VGNC Symbol;Acc:VGNC:15439]
ENSECAG00000029185	1902	1931	1959	2189	1001	982	867	1043	11.774	11.573	11.666	14.929	5.782	5.544	6.732	6.296	12.4855	6.0885	-1.03609	1.34095118226778e-45	3.86806598975792e-44	-	chromodomain helicase DNA binding protein 2 [Source:NCBI gene;Acc:100629986]
ENSECAG00000008739	311	312	323	341	107	91	84	86	5.83	6.068	6.267	6.324	1.833	1.552	1.655	1.41	6.12225	1.6125	-1.92476	1.34777285049243e-45	3.88187083690925e-44	AOC3	amine oxidase copper containing 3 [Source:NCBI gene;Acc:100065767]
ENSECAG00000023141	2667	2774	2824	3112	1554	1491	1417	1556	22.017	23.811	23.951	25.737	11.576	11.12	12.106	11.485	23.879	11.5717	-1.04514	1.42318970114011e-45	4.07446817291868e-44	LAMC1	laminin subunit gamma 1 [Source:VGNC Symbol;Acc:VGNC:19567]
ENSECAG00000025086	899	823	861	1017	399	399	363	362	6.463	6.226	6.129	6.656	2.999	2.721	3.314	2.802	6.3685	2.959	-1.10584	1.45556744172751e-45	4.14847599572771e-44	DNMT3A	DNA methyltransferase 3 alpha [Source:VGNC Symbol;Acc:VGNC:17256]
ENSECAG00000022781	356	402	392	380	888	888	792	838	3.275	3.828	3.748	3.504	7.467	7.444	7.648	6.893	3.58875	7.363	1.03681227607805	1.91001491838743e-45	5.42745967941777e-44	EPHA10	EPH receptor A10 [Source:VGNC Symbol;Acc:VGNC:50689]
ENSECAG00000008371	522	492	489	547	1337	1226	1017	1250	14.498	14.272	14.12	15.236	33.917	30.97	29.499	31.01	14.5315	31.349	1.10923579185841	2.2277330373318e-45	6.32086098553653e-44	WDR88	WD repeat domain 88 [Source:VGNC Symbol;Acc:VGNC:51099]
ENSECAG00000008507	537	604	537	543	222	220	180	214	16.432	19.218	16.945	16.555	6.155	6.096	5.709	5.799	17.2875	5.93975	-1.54126	2.64133146124259e-45	7.43903500317762e-44	SNX7	sorting nexin 7 [Source:VGNC Symbol;Acc:VGNC:23432]
ENSECAG00000021129	248	217	241	223	58	47	50	43	6.186	5.629	6.195	5.542	1.311	1.062	1.293	0.95	5.888	1.154	-2.35113	2.97072925812018e-45	8.32983746537903e-44	CCDC8	coiled-coil domain containing 8 [Source:VGNC Symbol;Acc:VGNC:58140]
ENSECAG00000000587	418	422	408	446	157	150	126	149	3.516	3.643	3.428	3.584	1.219	1.19	1.052	1.121	3.54275	1.1455	-1.62889	3.23031648215648e-45	9.04441180106867e-44	PRRG3	proline rich and Gla domain 3 [Source:VGNC Symbol;Acc:VGNC:21910]
ENSECAG00000007517	115	79	95	99	328	342	327	372	3.716	2.666	3.164	3.157	9.597	9.983	10.872	10.616	3.17575	10.267	1.69284543933006	3.3334838182262e-45	9.30593498713309e-44	TULP1	TUB like protein 1 [Source:VGNC Symbol;Acc:VGNC:56699]
ENSECAG00000013924	297	282	284	302	721	740	624	769	6.145	6.068	6.056	6.226	13.518	13.866	13.383	14.092	6.12375	13.7148	1.16324103256707	3.53020621922659e-45	9.84070789210429e-44	SERPIND1	serpin family D member 1 [Source:VGNC Symbol;Acc:VGNC:22855]
ENSECAG00000008579	302	296	309	335	84	97	87	88	9.265	9.559	9.753	10.317	2.367	2.725	2.825	2.387	9.7235	2.576	-1.91634	4.0335375736755e-45	1.11946813562257e-43	LHX9	LIM homeobox 9 [Source:VGNC Symbol;Acc:VGNC:19660]
ENSECAG00000011099	311	357	301	368	90	87	99	101	2.837	3.494	2.892	3.422	0.745	0.718	0.936	0.816	3.16125	0.80375	-1.97568	4.14981492831238e-45	1.15006571567053e-43	VAV3	vav guanine nucleotide exchange factor 3 [Source:VGNC Symbol;Acc:VGNC:50906]
ENSECAG00000016439	1663	1750	1688	1806	965	930	937	929	15.957	17.405	16.597	17.17	8.343	8.036	9.267	7.85	16.7823	8.374	-1.00295	4.67019614811856e-45	1.28866324104452e-43	STAT3	signal transducer and activator of transcription 3 [Source:VGNC Symbol;Acc:VGNC:23665]
ENSECAG00000022989	178	175	164	156	441	489	443	505	3.56	4.3	3.907	3.545	8.658	10.23	10.798	10.145	3.828	9.95775	1.37922896562745	5.01125146437023e-45	1.37679440448339e-43	FEZF1	FEZ family zinc finger 1 [Source:VGNC Symbol;Acc:VGNC:18000]
ENSECAG00000023352	763	703	684	763	272	319	273	328	9.113	9.132	8.649	9.343	3.915	4.212	3.604	3.624	9.05925	3.83875	-1.23876	5.12458642959295e-45	1.40590632306545e-43	GULP1	GULP PTB domain containing engulfment adaptor 1 [Source:VGNC Symbol;Acc:VGNC:49347]
ENSECAG00000024630	623	637	540	644	1403	1475	1235	1618	16.077	17.094	14.36	16.559	32.806	34.47	33.033	36.978	16.0225	34.3218	1.09902384510045	5.14798361995698e-45	1.41029602990977e-43	EPCAM	epithelial cell adhesion molecule [Source:VGNC Symbol;Acc:VGNC:17614]
ENSECAG00000000478	2552	2759	2479	2655	1338	1372	1214	1468	36.696	39.832	35.668	38.769	17.6	18.024	18.782	19.264	37.7413	18.4175	-1.03506	5.59699343660316e-45	1.52890936756035e-43	CA5B	carbonic anhydrase 5B [Source:VGNC Symbol;Acc:VGNC:55444]
ENSECAG00000006416	387	406	389	418	134	131	119	151	3.431	3.856	3.648	3.136	0.763	1.008	0.867	1.072	3.51775	0.9275	-1.92323	6.57821174378188e-45	1.79437429640471e-43	EVC	EvC ciliary complex subunit 1 [Source:VGNC Symbol;Acc:VGNC:17709]
ENSECAG00000019071	896	986	903	1022	435	439	386	450	24.633	28.301	25.481	28.304	11.267	11.118	11.765	11.105	26.6797	11.3138	-1.23767	7.59445068532191e-45	2.06566891893057e-43	TM4SF1	transmembrane 4 L six family member 1 [Source:VGNC Symbol;Acc:VGNC:24140]
ENSECAG00000007830	1164	1268	1191	1303	616	571	571	641	10.514	11.898	11.073	11.72	5.036	4.667	5.342	5.124	11.3012	5.04225	-1.16434	8.11664737911021e-45	2.20142411916777e-43	-	aldehyde oxidase [Source:NCBI gene;Acc:100146833]
ENSECAG00000020592	936	874	938	918	427	425	409	467	15.021	14.385	14.654	14.627	6.621	6.836	7.263	7.362	14.6717	7.0205	-1.0634	1.27752184097418e-44	3.45021373114089e-43	JUP	junction plakoglobin [Source:VGNC Symbol;Acc:VGNC:19233]
ENSECAG00000003636	571	580	535	626	216	231	196	243	5.793	6.158	5.656	6.32	2.011	2.172	2.079	2.177	5.98175	2.10975	-1.5035	1.27976855212127e-44	3.45139278405889e-43	ERAP1	endoplasmic reticulum aminopeptidase 1 [Source:VGNC Symbol;Acc:VGNC:17646]
ENSECAG00000021015	413	413	417	486	155	133	101	135	3.43	3.425	3.445	3.897	1.19	0.975	0.848	0.969	3.54925	0.9955	-1.83402	1.30346994480485e-44	3.51034766067712e-43	ATP8B1	ATPase phospholipid transporting 8B1 [Source:VGNC Symbol;Acc:VGNC:15687]
ENSECAG00000016515	1019	1060	1067	1048	2021	2291	1955	2448	30.482	35.013	33.807	30.655	58.687	66.489	67.312	68.71	32.4892	65.2995	1.0071095049865	1.48470512060399e-44	3.99278879189793e-43	-	microtubule associated protein RP/EB family member 3 [Source:NCBI gene;Acc:100629914]
MSTRG.22466	291	363	315	345	782	859	731	792	17.827	23.368	19.982	20.704	42.802	47.509	47.28	43.509	20.4703	45.275	1.14518591929493	1.64503920151579e-44	4.41774119088755e-43	ACTL9	XP_005614791.1 taxid=9796 LOW QUALITY PROTEIN: actin-like protein 9 [Equus caballus]
ENSECAG00000015450	355	409	449	504	140	107	113	127	2.555	2.917	3.295	3.536	0.907	0.684	0.844	0.794	3.07575	0.80725	-1.92985	1.76296641894319e-44	4.72777506469618e-43	TET1	tet methylcytosine dioxygenase 1 [Source:NCBI gene;Acc:100072632]
ENSECAG00000006989	1390	1530	1360	1417	727	717	704	769	59.094	67.505	59.557	59.991	27.983	27.646	30.941	28.899	61.5367	28.8672	-1.09201	2.04416021927501e-44	5.4741577108029e-43	SELENOW	selenoprotein W [Source:VGNC Symbol;Acc:VGNC:22804]
ENSECAG00000025065	294	303	329	362	82	101	87	90	1.371	1.529	1.584	1.748	0.42	0.524	0.428	0.458	1.558	0.4575	-1.76785	2.34355738351031e-44	6.25834854781388e-43	COL12A1	collagen type XII alpha 1 chain [Source:VGNC Symbol;Acc:VGNC:16723]
ENSECAG00000019821	708	763	741	785	298	360	292	321	3.871	4.98	4.607	4.817	1.76	2.495	2.356	2.128	4.56875	2.18475	-1.06433	3.11772510885423e-44	8.2793404805743e-43	GPR137B	G protein-coupled receptor 137B [Source:VGNC Symbol;Acc:VGNC:18510]
ENSECAG00000022868	365	377	370	411	101	115	115	142	4.695	4.577	4.571	4.966	1.048	1.125	1.347	1.318	4.70225	1.2095	-1.95894	3.30421970177562e-44	8.76238623835269e-43	-	N-acetyllactosaminide alpha-1,3-galactosyltransferase [Source:NCBI gene;Acc:100067589]
ENSECAG00000023635	258	278	242	240	642	698	575	638	8.63	9.603	7.982	7.861	19.797	21.085	20.663	19.145	8.519	20.1725	1.2436338945842	4.6532255253452e-44	1.22545650679222e-42	C7H11orf65	chromosome 7 C11orf65 homolog [Source:VGNC Symbol;Acc:VGNC:56015]
ENSECAG00000017478	329	311	317	297	103	94	83	89	4.335	3.88	3.947	3.634	1.191	1.341	1.226	1.099	3.949	1.21425	-1.70142	5.87869848047545e-44	1.5460571576169e-42	B4GALT6	beta-1,4-galactosyltransferase 6 [Source:VGNC Symbol;Acc:VGNC:15744]
ENSECAG00000000011	479	352	457	455	130	123	97	144	3.602	2.556	3.533	3.271	0.807	0.763	0.689	0.894	3.2405	0.78825	-2.03949	8.04288373751048e-44	2.10361679318398e-42	ADGRA2	adhesion G protein-coupled receptor A2 [Source:VGNC Symbol;Acc:VGNC:15099]
ENSECAG00000018264	909	792	927	906	424	383	373	403	3.955	3.54	4.234	3.903	1.661	1.471	1.712	1.529	3.908	1.59325	-1.29446	1.2963816149438e-43	3.36758968012718e-42	TRANK1	tetratricopeptide repeat and ankyrin repeat containing 1 [Source:VGNC Symbol;Acc:VGNC:56855]
ENSECAG00000014498	3728	4051	3814	4162	2032	2148	1813	2207	32.259	36.181	32.623	34.425	16.72	16.146	16.931	17.432	33.872	16.8072	-1.01101	1.34525206440811e-43	3.48504362935727e-42	SLC38A2	solute carrier family 38 member 2 [Source:VGNC Symbol;Acc:VGNC:23191]
ENSECAG00000004819	264	269	270	308	81	69	76	59	0.813	0.861	0.857	0.945	0.226	0.192	0.242	0.161	0.869	0.20525	-2.08197	1.46610625246529e-43	3.78783847096961e-42	DNAH11	dynein axonemal heavy chain 11 [Source:VGNC Symbol;Acc:VGNC:56728]
ENSECAG00000000974	1850	1877	1995	2155	1014	959	885	1048	14.003	14.642	15.64	16.216	6.884	6.484	7.001	6.889	15.1252	6.8145	-1.15028	1.91014181787173e-43	4.90184038241728e-42	ADAR	adenosine deaminase RNA specific [Source:VGNC Symbol;Acc:VGNC:15079]
ENSECAG00000015053	3925	4151	3796	3893	2095	2122	1734	2148	75.745	83.889	75.516	74.991	36.689	37.244	34.672	36.639	77.5353	36.311	-1.09445	1.98189460094203e-43	5.0791376822798e-42	SDCBP	syndecan binding protein [Source:VGNC Symbol;Acc:VGNC:22765]
ENSECAG00000019798	515	469	426	503	191	168	152	157	12.134	11.441	10.298	11.757	4.06	3.569	3.696	3.262	11.4075	3.64675	-1.6453	2.04003891592645e-43	5.21413163672514e-42	EDNRA	endothelin receptor type A [Source:VGNC Symbol;Acc:VGNC:17424]
ENSECAG00000033385	400	402	450	510	157	107	128	99	3.975	4.154	4.608	5.05	1.414	0.963	1.318	0.871	4.44675	1.1415	-1.96182	2.04309692143908e-43	5.21495702825689e-42	LGALS3BP	galectin 3 binding protein [Source:NCBI gene;Acc:100050573]
ENSECAG00000026850	1497	1490	1492	1543	808	793	747	853	27.95	28.934	28.707	28.648	13.649	13.443	14.341	14.182	28.5598	13.9038	-1.03851	2.08675140232824e-43	5.31926323371558e-42	NOP53	NOP53 ribosome biogenesis factor [Source:VGNC Symbol;Acc:VGNC:20809]
ENSECAG00000009192	346	340	322	362	117	104	97	114	16.584	16.945	15.904	17.288	5.081	4.514	4.819	4.813	16.6803	4.80675	-1.79501	3.01869624487794e-43	7.64375581687753e-42	SRGN	serglycin [Source:VGNC Symbol;Acc:VGNC:23583]
ENSECAG00000020437	650	600	642	567	201	243	207	269	3.689	3.541	3.811	4.238	1.277	1.249	1.268	1.47	3.81975	1.316	-1.53732	3.33167069386094e-43	8.40277316400086e-42	BCL2	BCL2 apoptosis regulator [Source:VGNC Symbol;Acc:VGNC:15790]
ENSECAG00000034395	529	494	550	521	204	189	180	227	16.387	15.24	17.812	16.125	6	4.91	6.08	7.022	16.391	6.003	-1.44915	3.60397911476871e-43	9.0536323822523e-42	MHCB3	class I histocompatibility antigen, Gogo-OKO alpha chain [Source:NCBI gene;Acc:100049798]
ENSECAG00000016234	258	205	207	246	53	43	30	48	3.092	2.555	2.557	2.938	0.576	0.467	0.373	0.51	2.7855	0.4815	-2.53233	3.92373384546087e-43	9.84392542518453e-42	ANGPTL2	angiopoietin like 2 [Source:VGNC Symbol;Acc:VGNC:15301]
ENSECAG00000021303	521	523	469	572	196	213	176	193	6.497	7.128	6.867	7.823	2.311	2.577	2.565	2.137	7.07875	2.3975	-1.56196	4.57730412406e-43	1.14685226982197e-41	CCNJL	cyclin J like [Source:VGNC Symbol;Acc:VGNC:16219]
ENSECAG00000020304	3512	3566	3585	3904	2042	2056	1742	1965	20.453	21.715	22.008	22.804	10.855	10.843	10.716	10	21.745	10.6035	-1.03614	5.13809818537267e-43	1.28567084121392e-41	HIPK3	homeodomain interacting protein kinase 3 [Source:VGNC Symbol;Acc:VGNC:18793]
ENSECAG00000009610	1515	1535	1606	1719	779	787	708	863	12.788	13.824	13.934	14.22	6.45	6.259	6.204	6.791	13.6915	6.426	-1.09129	5.36192489491298e-43	1.33816520904851e-41	RNF144A	ring finger protein 144A [Source:VGNC Symbol;Acc:VGNC:22440]
ENSECAG00000023870	1641	1742	1590	1710	834	867	791	940	19.201	21.056	19.234	20.087	8.776	9.086	9.773	9.887	19.8945	9.3805	-1.08463	5.82114544035014e-43	1.44897885262606e-41	ACSS1	acyl-CoA synthetase short chain family member 1 [Source:VGNC Symbol;Acc:VGNC:15009]
ENSECAG00000023826	2099	2201	2095	2169	1175	1183	1026	1206	27.635	30.132	28.423	28.453	14.017	14.104	14.001	14.061	28.6608	14.0457	-1.02894	6.37972717432499e-43	1.57976958484227e-41	ZFAND5	zinc finger AN1-type containing 5 [Source:VGNC Symbol;Acc:VGNC:25211]
ENSECAG00000014046	639	596	643	628	256	262	226	288	10.302	8.624	9.864	9.359	3.594	4.381	3.844	4.101	9.53725	3.98	-1.2608	6.43543847607352e-43	1.59149812481574e-41	ANKMY2	ankyrin repeat and MYND domain containing 2 [Source:VGNC Symbol;Acc:VGNC:15316]
ENSECAG00000000178	366	337	343	391	108	128	82	96	2.989	2.589	2.402	2.756	0.826	1.063	0.693	0.665	2.684	0.81175	-1.72528	7.59457141057634e-43	1.86846055594141e-41	RUNX1T1	RUNX1 partner transcriptional co-repressor 1 [Source:VGNC Symbol;Acc:VGNC:80254]
ENSECAG00000021186	654	578	588	628	209	209	162	260	5.426	4.945	5.019	5.174	1.564	1.57	1.376	1.91	5.141	1.605	-1.67948	7.79517571427382e-43	1.91534298123787e-41	FHOD3	formin homology 2 domain containing 3 [Source:VGNC Symbol;Acc:VGNC:50937]
ENSECAG00000000307	1494	1478	1464	1484	720	793	603	720	14.05	15.613	15.989	15.767	7.041	8.786	7.486	5.929	15.3547	7.3105	-1.07064	8.52202915253805e-43	2.08319910065953e-41	BACH1	BTB domain and CNC homolog 1 [Source:VGNC Symbol;Acc:VGNC:58125]
ENSECAG00000019916	2309	2277	2265	2507	1286	1266	1086	1249	9.886	10.055	9.986	10.585	5.044	4.928	4.864	4.771	10.128	4.90175	-1.04698	9.07279677657333e-43	2.21216133169979e-41	BPTF	bromodomain PHD finger transcription factor [Source:VGNC Symbol;Acc:VGNC:15874]
ENSECAG00000021081	525	530	545	615	188	236	205	215	4.491	4.81	4.819	5.536	1.474	1.92	1.972	1.904	4.914	1.8175	-1.43494	1.03983717052293e-42	2.52889991458682e-41	FAM149A	family with sequence similarity 149 member A [Source:VGNC Symbol;Acc:VGNC:55351]
ENSECAG00000021628	448	472	437	466	1057	1082	902	1207	11.594	11.553	10.787	11.388	22.974	22.78	21.873	25.614	11.3305	23.3102	1.04075295051373	1.06523700737753e-42	2.58737248658183e-41	TTLL10	tubulin tyrosine ligase like 10 [Source:VGNC Symbol;Acc:VGNC:50790]
ENSECAG00000015834	1501	1478	1498	1542	692	728	676	847	9.592	9.474	9.27	9.336	3.823	3.881	4.962	4.955	9.418	4.40525	-1.0962	1.11749213876268e-42	2.71084257121984e-41	DMD	dystrophin [Source:NCBI gene;Acc:100051515]
ENSECAG00000018638	394	452	365	417	140	127	100	139	3.938	4.726	3.759	4.205	1.268	1.15	1.036	1.23	4.157	1.171	-1.8278	1.16249571839098e-42	2.81285607392904e-41	SLC16A14	solute carrier family 16 member 14 [Source:VGNC Symbol;Acc:VGNC:23040]
ENSECAG00000021042	671	660	675	655	312	298	258	291	5.491	4.768	5.288	5.486	2.104	1.974	2.188	2.099	5.25825	2.09125	-1.33022	1.29936715614368e-42	3.14005495135507e-41	VASH1	vasohibin 1 [Source:VGNC Symbol;Acc:VGNC:24883]
ENSECAG00000009665	2188	2098	2239	2446	1253	1029	1100	1117	17.939	18.059	18.796	20.245	9.985	7.772	10.137	8.712	18.7598	9.1515	-1.03556	1.50657080258778e-42	3.62241935598249e-41	DAG1	dystroglycan 1 [Source:VGNC Symbol;Acc:VGNC:17000]
ENSECAG00000017672	876	897	859	983	391	392	304	412	4.297	4.57	4.299	4.421	1.635	1.712	1.426	1.571	4.39675	1.586	-1.47104	1.57445818144769e-42	3.78088087476865e-41	MAST4	microtubule associated serine/threonine kinase family member 4 [Source:VGNC Symbol;Acc:VGNC:19991]
ENSECAG00000010989	666	770	672	722	1532	1536	1354	1736	21.603	24.559	21.645	21.652	44.063	43.228	43.638	49.019	22.3648	44.987	1.00828153111475	1.64239777190172e-42	3.93906897067296e-41	SH3YL1	SH3 and SYLF domain containing 1 [Source:VGNC Symbol;Acc:VGNC:22951]
ENSECAG00000014243	1467	1740	1534	1536	767	764	685	822	44.7	55.128	48.166	46.627	21.173	21.079	21.634	22.203	48.6553	21.5222	-1.17677	1.79207702914144e-42	4.29265486364822e-41	GATM	glycine amidinotransferase [Source:VGNC Symbol;Acc:VGNC:18260]
ENSECAG00000017667	683	686	653	760	275	285	300	324	4.532	4.412	4.588	6.112	2.125	1.782	2.342	2.32	4.911	2.14225	-1.19689	1.81552403251177e-42	4.33791938946139e-41	ENDOD1	endonuclease domain containing 1 [Source:VGNC Symbol;Acc:VGNC:17576]
ENSECAG00000042229	181	222	185	197	493	549	486	529	3.152	4.231	3.799	4.426	7.779	9.103	10.222	8.988	3.902	9.023	1.20939340781023	2.01589290372468e-42	4.81064205197979e-41	-	uncharacterized LOC102148689 [Source:NCBI gene;Acc:102148689]
ENSECAG00000019219	2666	2831	2786	2900	1374	1286	1132	1539	15.8	16.918	17.057	16.93	7.742	6.886	6.975	8.817	16.6762	7.605	-1.13277	2.73696322180356e-42	6.50694236285892e-41	SETD7	SET domain containing 7, histone lysine methyltransferase [Source:VGNC Symbol;Acc:VGNC:22878]
ENSECAG00000023668	1375	1370	1301	1492	664	755	639	679	14.644	14.477	14.127	15.994	6.931	7.537	7.504	6.659	14.8105	7.15775	-1.04904	2.90269864856788e-42	6.89237299280744e-41	RGS5	regulator of G protein signaling 5 [Source:VGNC Symbol;Acc:VGNC:50865]
ENSECAG00000016423	592	684	532	627	1383	1456	1249	1622	10.347	12.494	9.612	10.9	21.676	23.1	22.395	24.761	10.8383	22.983	1.08443529660058	3.05177368055145e-42	7.23733442376548e-41	MAATS1	MYCBP associated and testis expressed 1 [Source:VGNC Symbol;Acc:VGNC:19878]
ENSECAG00000023324	597	626	575	609	237	281	218	240	11.066	12.008	10.902	11.265	3.974	4.682	4.231	3.91	11.3102	4.19925	-1.42943	3.33119321406815e-42	7.88037977824285e-41	SP4	Sp4 transcription factor [Source:VGNC Symbol;Acc:VGNC:23466]
ENSECAG00000021987	882	938	840	1003	428	441	396	418	6.04	6.591	5.973	6.824	2.801	2.679	2.873	2.568	6.357	2.73025	-1.21931	6.54834587237676e-42	1.53576027981067e-40	CILK1	iciliogenesis associated kinase 1 [Source:VGNC Symbol;Acc:VGNC:18931]
ENSECAG00000009903	400	438	411	377	151	134	117	150	8.613	10.078	10.071	8.337	3.003	2.704	2.72	2.934	9.27475	2.84025	-1.70729	7.11528357551406e-42	1.66462714029848e-40	SERPINI1	serpin family I member 1 [Source:VGNC Symbol;Acc:VGNC:22863]
ENSECAG00000019691	1969	1977	1993	2188	1043	1148	1057	1143	24.637	26.143	25.814	26.594	10.478	12.958	11.239	11.415	25.797	11.5225	-1.16275	7.37377424684364e-42	1.72087825660426e-40	LTBP1	latent transforming growth factor beta binding protein 1 [Source:VGNC Symbol;Acc:VGNC:19832]
ENSECAG00000036236	1994	1882	1927	2010	1020	1091	893	1053	7.974	7.763	7.849	7.968	3.709	3.958	3.701	3.724	7.8885	3.773	-1.06404	7.84662124329e-42	1.82230849264081e-40	-	-
ENSECAG00000007077	249	255	229	257	67	56	46	69	3.627	3.712	3.242	3.794	0.834	0.697	0.695	0.867	3.59375	0.77325	-2.21648	8.25429410647836e-42	1.91465481421196e-40	BEAN1	brain expressed associated with NEDD4 1 [Source:VGNC Symbol;Acc:VGNC:15808]
ENSECAG00000010768	1835	1867	1800	1985	1066	1041	960	1034	8.277	8.799	8.623	9.029	4.243	4.164	4.501	4.135	8.682	4.26075	-1.02692	1.40468375888649e-41	3.23077264543892e-40	LRBA	LPS responsive beige-like anchor protein [Source:VGNC Symbol;Acc:VGNC:19743]
ENSECAG00000008944	1295	1235	1302	1331	659	645	537	665	28.725	28.483	29.69	29.414	13.214	12.926	12.393	13.032	29.078	12.8912	-1.17354	1.42315569152696e-41	3.26931440606561e-40	CSRP1	cysteine and glycine rich protein 1 [Source:VGNC Symbol;Acc:VGNC:16913]
ENSECAG00000014023	687	725	765	824	1602	1721	1431	1848	26.111	28.653	29.962	31.205	55.17	59.235	56.373	62.203	28.9827	58.2452	1.00694591020693	1.7109447156939e-41	3.92570191265169e-40	FNDC8	fibronectin type III domain containing 8 [Source:VGNC Symbol;Acc:VGNC:18090]
ENSECAG00000010836	642	683	648	740	311	268	294	297	7.746	8.569	8.057	8.896	3.4	2.928	3.677	3.174	8.317	3.29475	-1.33589	2.02800478913905e-41	4.64201288289486e-40	ZBTB38	zinc finger and BTB domain containing 38 [Source:NCBI gene;Acc:100051476]
ENSECAG00000012612	2433	2426	2329	2356	1260	1322	1113	1365	75.121	77.218	72.982	71.262	35.397	37.704	35.454	38.531	74.1458	36.7715	-1.01178	2.03772461300253e-41	4.65866848874331e-40	SH3BGRL	SH3 domain binding glutamate rich protein like [Source:VGNC Symbol;Acc:VGNC:22931]
ENSECAG00000030329	3494	3846	3374	3824	1932	1999	1634	1908	28.551	32.671	28.406	31.136	14.307	14.798	13.838	13.808	30.191	14.1877	-1.08947	2.05430174800307e-41	4.68785477428481e-40	STON1	stonin 1 [Source:NCBI gene;Acc:100534008]
ENSECAG00000010909	344	280	323	282	83	80	73	101	2.964	2.529	2.925	2.399	0.644	0.614	0.642	0.794	2.70425	0.6735	-2.00548	2.05540808270944e-41	4.68785477428481e-40	TNS2	tensin 2 [Source:VGNC Symbol;Acc:VGNC:24401]
ENSECAG00000038712	237	217	238	252	60	59	46	62	3.322	2.938	3.293	3.416	0.693	0.556	0.692	0.68	3.24225	0.65525	-2.30688	2.0945846073446e-41	4.77149877039898e-40	-	-
ENSECAG00000017385	447	387	480	481	166	141	150	168	4.559	3.466	4.818	4.933	1.24	1.191	1.815	1.595	4.444	1.46025	-1.60564	2.48286411050025e-41	5.64925656263822e-40	ZC3HAV1L	zinc finger CCCH-type containing, antiviral 1 like [Source:NCBI gene;Acc:102150880]
ENSECAG00000015019	3181	3388	3183	3325	1627	1857	1435	1740	21.546	24.475	22.876	22.66	10.252	11.628	10.675	10.919	22.8893	10.8685	-1.07452	2.53708760219001e-41	5.76575081179464e-40	PIK3CA	phosphatidylinositol-4,5-bisphosphate 3-kinase catalytic subunit alpha [Source:VGNC Symbol;Acc:VGNC:21446]
ENSECAG00000013482	302	275	308	357	81	102	75	83	7.326	6.564	7.337	8.204	1.726	2.073	1.905	1.617	7.35775	1.83025	-2.00722	2.58908610727495e-41	5.87691723897757e-40	SERPINA3	serpin family A member 3 [Source:NCBI gene;Acc:100053600]
MSTRG.25008	291	244	288	302	78	70	79	83	3.495	3.047	3.564	3.614	0.849	0.761	0.983	0.883	3.43	0.869	-1.98078	3.16913465317729e-41	7.17647154775907e-40	UBQLN2	NP_001243841.1 taxid=9796 ubiquilin-2 [Equus caballus]
ENSECAG00000006543	1851	1827	1832	1963	949	936	733	949	11.617	11.597	11.867	12.154	5.695	5.972	5.175	5.477	11.8087	5.57975	-1.08158	3.64054508673802e-41	8.20499682846736e-40	FAM168A	family with sequence similarity 168 member A [Source:VGNC Symbol;Acc:VGNC:17821]
ENSECAG00000015487	1056	992	968	1056	466	468	386	513	33.943	33.785	32.8	33.693	15.838	16.213	15.197	18.036	33.5553	16.321	-1.03981	4.61043231148393e-41	1.03298605032978e-39	LSP1	lymphocyte specific protein 1 [Source:VGNC Symbol;Acc:VGNC:69317]
ENSECAG00000009630	504	606	527	588	1219	1263	1100	1395	17.28	21.514	18.641	19.854	37.853	39.324	39.015	42.417	19.3223	39.6523	1.03713963142928	5.04827945629487e-41	1.12711410296457e-39	C7H11orf42	chromosome 7 C11orf42 homolog [Source:VGNC Symbol;Acc:VGNC:52347]
ENSECAG00000007640	911	988	881	1056	464	416	383	448	7.14	8.14	7.129	8.26	3.295	2.955	3.12	3.096	7.66725	3.1165	-1.29878	6.72119126581489e-41	1.49711394702445e-39	KDM6A	lysine demethylase 6A [Source:VGNC Symbol;Acc:VGNC:55487]
ENSECAG00000011917	294	266	329	318	88	91	81	93	1.39	1.304	1.598	1.496	0.376	0.389	0.396	0.39	1.447	0.38775	-1.89987	7.38404731424374e-41	1.6390178130464e-39	DOCK8	dedicator of cytokinesis 8 [Source:VGNC Symbol;Acc:VGNC:17269]
ENSECAG00000012348	615	555	643	635	280	258	239	249	6.488	6.239	7.119	6.72	2.788	2.71	2.831	2.568	6.6415	2.72425	-1.28565	8.02574631471912e-41	1.77938261607848e-39	EFNB2	ephrin B2 [Source:VGNC Symbol;Acc:VGNC:17450]
ENSECAG00000018584	485	521	542	538	188	181	205	233	3.432	3.791	3.959	3.759	1.206	1.155	1.51	1.463	3.73525	1.3335	-1.48599	9.20408090759153e-41	2.03826028646978e-39	LAMA4	laminin subunit alpha 4 [Source:VGNC Symbol;Acc:VGNC:51046]
ENSECAG00000024651	1243	1286	1275	1402	625	704	604	677	9.867	10.279	10.741	11.345	4.353	5.091	5.094	4.926	10.558	4.866	-1.11753	9.60357015088764e-41	2.12426069683265e-39	TBC1D2B	TBC1 domain family member 2B [Source:VGNC Symbol;Acc:VGNC:23907]
ENSECAG00000019923	1494	1535	1474	1565	804	743	687	847	27.582	29.762	27.861	29.13	12.905	11.675	12.589	14.3	28.5837	12.8673	-1.15149	1.05079875110647e-40	2.31893284575777e-39	STX7	syntaxin 7 [Source:VGNC Symbol;Acc:VGNC:23734]
ENSECAG00000017689	151	197	173	201	25	26	28	37	1.074	1.501	1.283	1.466	0.145	0.145	0.185	0.228	1.331	0.17575	-2.92091	1.10941931455349e-40	2.44546798503946e-39	ARHGEF28	Rho guanine nucleotide exchange factor 28 [Source:VGNC Symbol;Acc:VGNC:15490]
ENSECAG00000017227	608	593	598	637	196	250	186	268	7.624	7.447	6.827	7.91	2.203	2.629	2.282	2.602	7.452	2.429	-1.61727	1.22999787051774e-40	2.70500223727357e-39	GASK1B	golgi associated kinase 1B [Source:VGNC Symbol;Acc:VGNC:17840]
ENSECAG00000011790	280	291	338	290	80	85	79	101	4.332	4.711	5.385	4.508	1.136	1.181	1.252	1.395	4.734	1.241	-1.93156	1.5420106589661e-40	3.37948473959846e-39	FAP	fibroblast activation protein alpha [Source:VGNC Symbol;Acc:VGNC:17908]
ENSECAG00000011761	1936	2033	1952	2172	1142	1073	994	1124	7.675	8.38	7.97	8.577	4.102	3.85	4.083	3.942	8.1505	3.99425	-1.02896	1.60193815587134e-40	3.50679159793328e-39	CHD6	chromodomain helicase DNA binding protein 6 [Source:VGNC Symbol;Acc:VGNC:16488]
ENSECAG00000021777	1092	1083	1155	1257	565	540	443	540	18.872	19.222	20.323	21.391	9.3	9.928	8.851	9.112	19.952	9.29775	-1.10158	1.60756032734988e-40	3.51506339008946e-39	ACTN4	actinin alpha 4 [Source:VGNC Symbol;Acc:VGNC:15024]
ENSECAG00000023908	289	311	298	312	94	71	102	91	2.107	2.357	2.238	2.266	0.621	0.469	0.771	0.587	2.242	0.612	-1.87318	1.83811053756541e-40	4.01457658874681e-39	OLFML2A	olfactomedin like 2A [Source:VGNC Symbol;Acc:VGNC:21026]
ENSECAG00000018131	3814	4105	3653	3825	1928	2102	1738	2190	76.586	85.713	75.469	76.539	35.113	38.163	36.025	38.966	78.5768	37.0667	-1.08398	1.9199270597221e-40	4.17890973147504e-39	CTNNAL1	catenin alpha like 1 [Source:VGNC Symbol;Acc:VGNC:16938]
ENSECAG00000017101	1151	1162	1156	1240	650	592	538	554	6.721	7.056	6.956	7.215	3.621	3.131	3.256	3.097	6.987	3.27625	-1.09263	2.73098627738268e-40	5.91052387637407e-39	PTGFRN	prostaglandin F2 receptor inhibitor [Source:VGNC Symbol;Acc:VGNC:21994]
ENSECAG00000000566	617	713	689	673	294	318	272	296	8.408	10.056	8.969	9.252	3.666	3.696	3.948	3.813	9.17125	3.78075	-1.27845	2.76726641468358e-40	5.98225269033693e-39	RBM43	RNA binding motif protein 43 [Source:VGNC Symbol;Acc:VGNC:22246]
ENSECAG00000022405	547	521	494	645	224	165	172	201	2.947	2.919	2.743	3.463	1.094	0.805	0.961	0.959	3.018	0.95475	-1.6604	2.83278963351438e-40	6.11004524233244e-39	NOTCH1	notch receptor 1 [Source:VGNC Symbol;Acc:VGNC:20817]
ENSECAG00000024988	1258	1321	1291	1384	726	652	615	693	9.743	10.638	10.307	10.673	5.098	4.57	4.952	4.757	10.3402	4.84425	-1.09393	3.1209815374976e-40	6.71645090016555e-39	PARP14	poly(ADP-ribose) polymerase family member 14 [Source:VGNC Symbol;Acc:VGNC:57093]
ENSECAG00000008270	2459	2279	2153	2256	1107	1090	914	1240	102.847	98.462	92.837	93.615	41.896	41.685	39.813	45.849	96.9403	42.3107	-1.19607	3.22455982889578e-40	6.9159372618173e-39	FABP5	fatty acid binding protein 5 [Source:VGNC Symbol;Acc:VGNC:56246]
ENSECAG00000022928	410	518	474	482	1134	1193	932	1115	8.329	10.418	9.424	9.268	19.886	20.796	18.588	19.384	9.35975	19.6635	1.07097823580997	3.26864602553839e-40	7.00261503021804e-39	TCTE1	t-complex-associated-testis-expressed 1 [Source:VGNC Symbol;Acc:VGNC:23965]
ENSECAG00000000141	1304	1305	1303	1524	698	613	543	648	7.551	7.792	7.763	8.751	3.658	3.194	3.257	3.276	7.96425	3.34625	-1.25099	5.1515294940732e-40	1.09625237570864e-38	PTCH1	patched 1 [Source:VGNC Symbol;Acc:VGNC:21979]
ENSECAG00000014320	462	371	483	463	157	136	127	168	3.033	2.533	3.268	3.029	0.934	0.809	0.864	0.977	2.96575	0.896	-1.72683	5.60256577558728e-40	1.19090436614406e-38	PPL	periplakin [Source:VGNC Symbol;Acc:VGNC:21739]
ENSECAG00000012900	1156	1092	1230	1392	561	565	471	566	13.142	13.03	14.456	15.859	6.33	5.97	6.016	5.979	14.1218	6.07375	-1.21726	5.96307980867901e-40	1.26612519723923e-38	MSN	moesin [Source:VGNC Symbol;Acc:VGNC:20392]
ENSECAG00000024875	55	57	39	53	237	251	190	265	0.507	0.547	0.371	0.487	1.978	2.099	1.821	2.164	0.478	2.0155	2.07605525987033	6.97516970362036e-40	1.47608835448312e-38	-	sialic acid-binding Ig-like lectin 13 [Source:NCBI gene;Acc:100072925]
ENSECAG00000009709	461	476	408	550	180	146	173	147	6.387	7.801	6.376	8.518	2.397	1.903	2.921	2.013	7.2705	2.3085	-1.6551	7.8114849011243e-40	1.65123705775762e-38	MYO1D	myosin ID [Source:VGNC Symbol;Acc:VGNC:20502]
ENSECAG00000015842	67	60	71	59	253	294	214	298	1.622	1.445	1.795	1.391	5.58	6.552	5.442	6.514	1.56325	6.022	1.94569419081354	9.0029918006903e-40	1.89679607363273e-38	ANKRD55	ankyrin repeat domain 55 [Source:VGNC Symbol;Acc:VGNC:15342]
ENSECAG00000023455	1957	2073	2062	2174	1161	1024	1064	1196	11.662	12.841	12.627	12.852	6.252	5.524	6.599	6.314	12.4955	6.17225	-1.01754	9.40300524164904e-40	1.97670453078856e-38	NUMA1	nuclear mitotic apparatus protein 1 [Source:VGNC Symbol;Acc:VGNC:20957]
ENSECAG00000006732	392	364	389	384	769	797	774	861	7.429	7.119	7.59	7.24	34.233	29.332	24.608	39.332	7.3445	31.8762	2.11774573391584	9.64858642636283e-40	2.02609688757115e-38	TMEM132B	transmembrane protein 132B [Source:VGNC Symbol;Acc:VGNC:50980]
ENSECAG00000014799	917	885	850	851	366	415	421	451	52.836	53.023	50.468	48.855	19.108	21.654	25.142	23.013	51.2955	22.2293	-1.20637	1.05901260098358e-39	2.21648663698726e-38	RARRES2	retinoic acid receptor responder 2 [Source:VGNC Symbol;Acc:VGNC:22187]
ENSECAG00000010805	1194	1269	1203	1398	658	629	561	635	14.885	16.464	15.632	17.57	7.434	7.076	7.254	7.039	16.1378	7.20075	-1.16422	1.6581185720295e-39	3.44019007757198e-38	PGM5	phosphoglucomutase 5 [Source:VGNC Symbol;Acc:VGNC:21361]
ENSECAG00000006795	484	469	519	549	199	216	181	204	1.351	1.361	1.492	1.526	0.503	0.546	0.524	0.504	1.4325	0.51925	-1.46403	1.70969561686154e-39	3.53949688672085e-38	RYR2	ryanodine receptor 2 [Source:VGNC Symbol;Acc:VGNC:22643]
ENSECAG00000002866	796	867	775	797	342	403	295	353	13.301	14.49	13.237	12.85	5.365	6.368	5.505	5.638	13.4695	5.719	-1.23586	1.76165735899925e-39	3.64311506117556e-38	UGCG	UDP-glucose ceramide glucosyltransferase [Source:VGNC Symbol;Acc:VGNC:24774]
ENSECAG00000037135	462	447	439	470	1025	1043	863	1148	5.45	6.797	5.739	6.08	13.179	13.046	13.008	14.635	6.0165	13.467	1.16243213010104	1.93006894204669e-39	3.98275157121259e-38	-	anthrax toxin receptor-like [Source:NCBI gene;Acc:102148892]
ENSECAG00000000541	437	461	455	540	154	146	146	200	5.084	5.577	5.455	6.26	1.624	1.538	1.761	2.061	5.594	1.746	-1.67983	1.94604970642159e-39	4.01138700025302e-38	PTCH2	patched 2 [Source:VGNC Symbol;Acc:VGNC:21980]
ENSECAG00000029752	4	1	7	1	173	177	135	172	0.142	0.037	0.256	0.042	5.57	5.696	5.057	5.436	0.11925	5.43975	5.51147917828513	2.12130809515418e-39	4.35381931650212e-38	-	major allergen Can f 1-like [Source:NCBI gene;Acc:100068864]
ENSECAG00000007095	1043	967	1019	1135	537	527	480	495	5.666	5.322	5.357	6.206	2.799	2.6	2.643	2.218	5.63775	2.565	-1.13616	2.18311300087488e-39	4.47104356473485e-38	PLEKHG1	pleckstrin homology and RhoGEF domain containing G1 [Source:VGNC Symbol;Acc:VGNC:21566]
ENSECAG00000008300	532	620	555	614	1231	1274	1075	1279	15.678	19.174	14.62	17.109	32.599	36.597	34.158	33.495	16.6453	34.2122	1.03940244847822	2.36606430926646e-39	4.84053092111412e-38	FLACC1	flagellum associated containing coiled-coil domains 1 [Source:VGNC Symbol;Acc:VGNC:58909]
ENSECAG00000003241	440	373	400	425	899	922	808	1000	10.609	9.352	9.939	10.21	19.641	20.132	20.193	21.353	10.0275	20.3298	1.01963050795901	2.44412102969704e-39	4.98951345537831e-38	MFSD6L	major facilitator superfamily domain containing 6 like [Source:VGNC Symbol;Acc:VGNC:56444]
ENSECAG00000021484	1262	1226	1257	1298	648	655	623	725	8.099	8.188	8.529	8.833	3.778	3.84	4.41	4.204	8.41225	4.058	-1.05172	2.48412334816805e-39	5.06033973071797e-38	CEMIP2	cell migration inducing hyaluronidase 2 [Source:VGNC Symbol;Acc:VGNC:24243]
ENSECAG00000014680	1232	1201	1250	1355	558	655	618	674	7.185	7.363	7.649	7.908	2.983	3.452	3.739	3.507	7.52625	3.42025	-1.13783	2.71191188769094e-39	5.51846573773781e-38	AFDN	afadin, adherens junction formation factor [Source:VGNC Symbol;Acc:VGNC:15143]
ENSECAG00000001399	382	433	397	441	171	143	138	144	3.651	4.304	3.91	4.2	1.481	1.238	1.367	1.219	4.01625	1.32625	-1.5985	2.92648510532251e-39	5.94875175940131e-38	SAMD9	sterile alpha motif domain containing 9 [Source:VGNC Symbol;Acc:VGNC:22681]
ENSECAG00000008570	1297	1282	1263	1464	600	694	504	566	8.899	8.609	8.873	9.865	3.843	4.395	3.644	3.558	9.0615	3.86	-1.23115	3.23431738284856e-39	6.56748983373519e-38	GAB1	GRB2 associated binding protein 1 [Source:VGNC Symbol;Acc:VGNC:18185]
ENSECAG00000019880	768	811	779	844	393	369	372	408	4.543	4.865	4.968	5.006	2.139	1.905	2.259	2.041	4.8455	2.086	-1.21591	3.45949492724096e-39	7.01725423167057e-38	ADAMTS9	ADAM metallopeptidase with thrombospondin type 1 motif 9 [Source:VGNC Symbol;Acc:VGNC:15074]
ENSECAG00000021429	1207	1127	1180	1297	539	568	498	646	24.692	23.974	24.876	26.437	9.991	10.523	10.559	11.704	24.9947	10.6943	-1.22479	3.4651006094711e-39	7.02115550699102e-38	C1R	complement C1r [Source:VGNC Symbol;Acc:VGNC:15944]
ENSECAG00000018133	243	211	221	267	54	63	59	58	2.918	2.635	2.735	3.195	0.588	0.685	0.734	0.617	2.87075	0.656	-2.12966	3.52168752410607e-39	7.12823949279516e-38	VSIR	V-set immunoregulatory receptor [Source:VGNC Symbol;Acc:VGNC:49430]
ENSECAG00000024423	429	446	446	458	170	170	166	195	6.826	7.439	7.297	7.174	3.059	3.009	3.535	3.247	7.184	3.2125	-1.16109	4.13684151644566e-39	8.34678912106555e-38	SLCO2B1	solute carrier organic anion transporter family member 2B1 [Source:VGNC Symbol;Acc:VGNC:23290]
ENSECAG00000017827	419	405	405	445	149	174	118	145	10.044	10.098	10.016	10.645	3.241	3.776	2.938	3.079	10.2007	3.2585	-1.6464	7.7940814004019e-39	1.56102678635991e-37	ANTXR2	ANTXR cell adhesion molecule 2 [Source:VGNC Symbol;Acc:VGNC:15359]
ENSECAG00000030897	309	288	305	334	744	664	643	709	18.973	18.406	19.344	20.477	41.414	36.935	40.969	38.579	19.3	39.4742	1.03231100803966	8.88310431952781e-39	1.77355130953337e-37	-	-
ENSECAG00000021928	1323	1290	1404	1371	708	696	671	776	9.255	9.381	10.121	9.555	4.484	4.411	4.864	4.805	9.578	4.641	-1.04529	9.0815499863628e-39	1.80749387880981e-37	RAD23B	RAD23 homolog B, nucleotide excision repair protein [Source:VGNC Symbol;Acc:VGNC:49531]
ENSECAG00000007211	1244	1166	1107	1313	596	614	517	607	10.434	10.257	9.583	11.365	3.872	4.052	3.819	3.928	10.4098	3.91775	-1.40984	9.17509174050977e-39	1.82230702308646e-37	KIAA1671	KIAA1671 [Source:VGNC Symbol;Acc:VGNC:19387]
ENSECAG00000014123	784	775	877	852	413	348	383	389	7.466	7.887	8.706	8.248	3.849	3.244	4.369	3.404	8.07675	3.7165	-1.11983	9.38606461971468e-39	1.8622694495744e-37	TXLNG	taxilin gamma [Source:VGNC Symbol;Acc:VGNC:24674]
ENSECAG00000009818	575	602	639	681	284	260	239	278	5.772	6.269	6.588	6.779	2.561	2.298	2.504	2.462	6.352	2.45625	-1.37075	9.42125086836882e-39	1.86730759155081e-37	AMOTL2	angiomotin like 2 [Source:VGNC Symbol;Acc:VGNC:15282]
ENSECAG00000011097	502	432	435	560	170	171	189	167	8.04	7.223	6.86	9.261	2.698	2.724	3.482	2.667	7.846	2.89275	-1.43952	9.60409987969801e-39	1.90157188376118e-37	LMNA	lamin A/C [Source:VGNC Symbol;Acc:VGNC:19707]
ENSECAG00000025161	719	678	699	810	334	322	334	335	7.799	7.758	7.922	8.913	3.243	3.159	3.783	3.18	8.098	3.34125	-1.27718	1.26681011043698e-38	2.50562949955414e-37	EMILIN1	elastin microfibril interfacer 1 [Source:VGNC Symbol;Acc:VGNC:17563]
ENSECAG00000014492	365	414	348	381	928	1031	749	992	6.935	8.152	6.793	7.465	18.439	20.391	17.547	19.86	7.33625	19.0592	1.37737664079844	1.30488518513518e-38	2.5729313159227e-37	LIPJ	lipase family member J [Source:VGNC Symbol;Acc:VGNC:51557]
ENSECAG00000016625	778	847	775	895	389	351	317	399	2.074	2.333	2.125	2.369	0.922	0.851	0.863	0.929	2.22525	0.89125	-1.32007	1.32038801944143e-38	2.60080974862498e-37	PCLO	piccolo presynaptic cytomatrix protein [Source:VGNC Symbol;Acc:VGNC:21205]
ENSECAG00000039088	1171	1066	1150	1133	606	620	589	580	22.859	21.818	23.137	22.073	10.705	11.114	11.961	10.147	22.4718	10.9817	-1.033	1.33396408016142e-38	2.62483933090174e-37	-	cathepsin D [Source:NCBI gene;Acc:100629639]
ENSECAG00000006365	1529	1464	1503	1644	855	775	711	828	9.709	9.756	9.95	10.505	4.98	4.674	4.809	4.728	9.98	4.79775	-1.05668	1.60038594867695e-38	3.13935790981722e-37	-	TATA-box binding protein associated factor 1 [Source:NCBI gene;Acc:100056106]
ENSECAG00000013547	532	446	526	501	211	203	204	188	4.747	4.297	5.095	4.83	1.755	1.817	2.059	1.63	4.74225	1.81525	-1.3854	1.75770310933951e-38	3.44441163265945e-37	ARHGAP28	Rho GTPase activating protein 28 [Source:VGNC Symbol;Acc:VGNC:15468]
ENSECAG00000013288	1073	1126	1107	1149	478	450	356	554	13.985	15.229	14.827	14.885	5.629	5.297	4.803	6.391	14.7315	5.53	-1.41355	1.83450342554498e-38	3.58753608357601e-37	LZTS2	leucine zipper tumor suppressor 2 [Source:VGNC Symbol;Acc:VGNC:19874]
ENSECAG00000022068	1819	1917	1806	1888	1005	950	818	1040	37.651	39.981	37.281	38.283	18.413	17.481	16.964	18.567	38.299	17.8562	-1.10088	1.88692484492179e-38	3.68627008382415e-37	RCN1	reticulocalbin 1 [Source:VGNC Symbol;Acc:VGNC:22272]
ENSECAG00000018723	2206	2179	2194	2414	3965	3941	3569	3960	29.243	31.843	30.518	33.245	75.625	69.392	70.14	69.287	31.2123	71.111	1.18796038366455	2.38544925969481e-38	4.64115928924499e-37	ATF2	activating transcription factor 2 [Source:VGNC Symbol;Acc:VGNC:15610]
ENSECAG00000033997	927	819	837	801	389	411	341	413	15.387	14.134	14.325	13.254	5.858	6.179	5.859	6.077	14.275	5.99325	-1.25208	2.58345327056662e-38	5.01616125355334e-37	-	cyclin G2 [Source:NCBI gene;Acc:111772881]
ENSECAG00000024186	1797	1935	1636	1826	959	822	767	945	12.607	13.986	11.628	12.752	6.243	5.386	5.532	5.918	12.7432	5.76975	-1.14315	2.86871406093182e-38	5.56437141401699e-37	KIF21A	kinesin family member 21A [Source:VGNC Symbol;Acc:VGNC:19407]
ENSECAG00000039171	228	253	229	243	595	593	502	641	2.245	2.552	2.294	2.391	5.381	5.318	5.11	5.709	2.3705	5.3795	1.18228069402198	4.52708782052269e-38	8.7189882296875e-37	-	orphan sodium- and chloride-dependent neurotransmitter transporter NTT5-like [Source:NCBI gene;Acc:102149641]
ENSECAG00000013863	2098	2227	2061	1888	1070	1037	786	949	17.19	19.302	18.439	16.886	8.177	8.178	7.568	7.477	17.9542	7.85	-1.19356	5.35154911827134e-38	1.02345022104393e-36	LEPR	leptin receptor [Source:VGNC Symbol;Acc:VGNC:19633]
ENSECAG00000013636	248	247	251	250	82	73	63	62	1.059	1.097	1.104	1.064	0.317	0.282	0.279	0.234	1.081	0.278	-1.95921	5.69358091138763e-38	1.08668175412841e-36	HELZ2	helicase with zinc finger 2 [Source:VGNC Symbol;Acc:VGNC:18746]
ENSECAG00000010458	586	571	597	694	244	237	212	282	7.694	7.796	8.077	9.079	2.983	2.86	2.885	3.293	8.1615	3.00525	-1.44135	6.75932645340904e-38	1.28366611042978e-36	GGCX	gamma-glutamyl carboxylase [Source:VGNC Symbol;Acc:VGNC:18324]
ENSECAG00000016126	671	628	649	670	295	246	277	323	10.359	9.789	10.203	9.997	4.124	3.328	4.728	4.537	10.087	4.17925	-1.27118	7.25427931023427e-38	1.37492389272601e-36	RELL1	RELT like 1 [Source:VGNC Symbol;Acc:VGNC:22294]
ENSECAG00000010881	300	270	300	304	92	93	74	102	3.632	3.399	3.743	3.667	1.009	1.02	0.933	1.094	3.61025	1.014	-1.83204	7.3834658222026e-38	1.3980192932665e-36	DPYD	dihydropyrimidine dehydrogenase [Source:VGNC Symbol;Acc:VGNC:17302]
ENSECAG00000014496	659	733	693	861	276	307	266	334	5.03	6.368	5.79	6.621	1.757	2.16	2.542	2.546	5.95225	2.25125	-1.40271	8.02702940089657e-38	1.51686193842314e-36	PPP2R3A	protein phosphatase 2 regulatory subunit B''alpha [Source:VGNC Symbol;Acc:VGNC:21778]
ENSECAG00000020247	831	844	873	875	390	427	329	425	10.626	10.939	11.677	10.943	4.513	4.913	4.261	4.575	11.0463	4.5655	-1.27471	8.69754419100311e-38	1.64194133752333e-36	AMHR2	anti-Mullerian hormone receptor type 2 [Source:VGNC Symbol;Acc:VGNC:15276]
ENSECAG00000023827	1277	1361	1276	1409	643	685	591	740	13.09	14.172	13.459	14.261	6.087	6.082	6.094	6.542	13.7455	6.20125	-1.14833	8.71269986373773e-38	1.64317555194745e-36	CTDSPL	CTD small phosphatase like [Source:VGNC Symbol;Acc:VGNC:49329]
ENSECAG00000001014	222	214	179	246	49	50	42	54	2.846	3.691	2.829	4.309	1.067	1.165	1.026	1.069	3.41875	1.08175	-1.6601	1.07898577855144e-37	2.02092552452262e-36	ABCC3	ATP binding cassette subfamily C member 3 [Source:VGNC Symbol;Acc:VGNC:14918]
MSTRG.15652	121	111	114	97	314	350	311	383	3.466	3.319	3.367	2.772	8.125	9.059	9.19	9.659	3.231	9.00825	1.47926611553105	1.22584761517696e-37	2.29374253960541e-36	--	XP_014693259.1 taxid=9793 uncharacterized protein LOC106828953 [Equus asinus]
ENSECAG00000013427	672	586	643	705	255	313	262	282	7.744	5.728	6.822	7.695	2.57	3.177	3.659	2.742	6.99725	3.037	-1.20414	1.5262630758168e-37	2.85027013384905e-36	RAB23	RAB23, member RAS oncogene family [Source:VGNC Symbol;Acc:VGNC:22096]
ENSECAG00000009251	1148	1100	1083	1233	574	619	541	599	4.492	4.501	4.43	4.809	2.036	2.193	2.194	2.076	4.558	2.12475	-1.10111	1.60073336468403e-37	2.98641712959202e-36	ATXN1	ataxin 1 [Source:VGNC Symbol;Acc:VGNC:58728]
ENSECAG00000006886	5127	5494	5122	5203	3044	3136	2698	3209	64.868	66.381	66.608	65.656	32.14	32.573	33.27	32.651	65.8782	32.6585	-1.01234	1.63334667046197e-37	3.04428357435957e-36	RAB31	RAB31, member RAS oncogene family [Source:VGNC Symbol;Acc:VGNC:22107]
ENSECAG00000014379	260	222	226	282	75	52	61	64	1.834	1.628	1.923	2.058	0.642	0.389	0.612	0.47	1.86075	0.52825	-1.81659	1.97323608136649e-37	3.67418870736474e-36	BMP3	bone morphogenetic protein 3 [Source:VGNC Symbol;Acc:VGNC:51143]
ENSECAG00000017335	648	599	647	753	311	275	273	269	4.36	4.11	4.356	5.127	1.858	1.667	1.911	1.529	4.48825	1.74125	-1.36603	2.3936139404851e-37	4.43959503922464e-36	CDON	cell adhesion associated, oncogene regulated [Source:VGNC Symbol;Acc:VGNC:16371]
ENSECAG00000002955	299	237	260	296	82	79	73	82	3.379	2.772	3.016	3.343	0.842	0.811	0.858	0.814	3.1275	0.83125	-1.91166	2.44519703666887e-37	4.52646329108402e-36	TSHZ1	teashirt zinc finger homeobox 1 [Source:VGNC Symbol;Acc:VGNC:24582]
ENSECAG00000020787	338	311	338	433	86	125	92	106	4.116	3.938	4.242	5.254	0.949	1.378	1.161	1.143	4.3875	1.15775	-1.92208	2.78631551497041e-37	5.1529270537285e-36	ZSWIM5	zinc finger SWIM-type containing 5 [Source:VGNC Symbol;Acc:VGNC:25422]
ENSECAG00000024956	862	868	854	882	427	425	381	469	6.208	6.495	6.371	6.296	2.756	2.759	2.835	3.022	6.3425	2.843	-1.15764	2.98194922905781e-37	5.50938235953926e-36	KDM5C	lysine demethylase 5C [Source:VGNC Symbol;Acc:VGNC:49269]
ENSECAG00000015153	119	146	156	162	18	14	24	21	1.386	2.081	1.873	1.881	0.19	0.148	0.29	0.21	1.80525	0.2095	-3.10718	3.09426063596351e-37	5.70031570491945e-36	PCDH1	protocadherin 1 [Source:VGNC Symbol;Acc:VGNC:21188]
ENSECAG00000009090	958	912	871	856	453	467	428	464	10.131	9.781	9.351	8.87	4.284	4.514	4.741	4.715	9.53325	4.5635	-1.06283	3.13449189209605e-37	5.76885684426596e-36	PGM2	phosphoglucomutase 2 [Source:VGNC Symbol;Acc:VGNC:21358]
ENSECAG00000011563	389	383	362	411	151	152	121	144	10.171	10.517	9.783	10.696	3.565	3.616	3.248	3.331	10.2918	3.44	-1.58101	3.83949396309715e-37	7.04597029782227e-36	GXYLT1	glucoside xylosyltransferase 1 [Source:VGNC Symbol;Acc:VGNC:56559]
ENSECAG00000001129	979	976	1052	1064	512	476	398	519	20.257	21	22.431	21.936	9.599	8.919	8.536	9.51	21.406	9.141	-1.22759	5.14384188226721e-37	9.40341641123576e-36	HMOX1	heme oxygenase 1 [Source:VGNC Symbol;Acc:VGNC:18814]
ENSECAG00000024053	1442	1604	1469	1584	829	805	734	867	11.55	13.144	12.074	12.52	5.925	5.734	6.277	6.174	12.322	6.0275	-1.0316	6.33686649684538e-37	1.15291062495564e-35	MYO6	myosin VI [Source:VGNC Symbol;Acc:VGNC:20510]
ENSECAG00000022001	1203	1320	1292	1308	709	698	619	700	11.872	14.189	13.675	13.99	6.913	6.3	6.857	6.7	13.4315	6.6925	-1.005	7.04476303242236e-37	1.27926187370664e-35	ZNF317	zinc finger protein 317 [Source:VGNC Symbol;Acc:VGNC:82072]
MSTRG.22263	771	834	778	700	358	352	302	378	7.967	8.962	8.285	7.211	3.352	3.294	3.235	3.459	8.10625	3.335	-1.28135	8.63528347962702e-37	1.55622826187191e-35	ZNF564	XP_008538775.1 taxid=9798 PREDICTED: zinc finger protein 791-like isoform X1 [Equus przewalskii]
ENSECAG00000000762	1358	1340	1450	1446	714	742	580	733	6.183	6.34	7.919	6.558	3.547	3.151	2.83	3.232	6.75	3.19	-1.08133	8.94225981085016e-37	1.61002896896582e-35	DDI2	DNA damage inducible 1 homolog 2 [Source:VGNC Symbol;Acc:VGNC:50682]
ENSECAG00000021269	427	375	452	499	171	163	129	147	3.845	3.469	4.059	4.319	1.346	1.282	1.161	1.131	3.923	1.23	-1.6733	9.0423610601537e-37	1.6265160220184e-35	ETS2	ETS proto-oncogene 2, transcription factor [Source:VGNC Symbol;Acc:VGNC:17701]
ENSECAG00000016131	405	372	403	406	159	149	117	155	6.002	5.69	6.181	6.091	2.152	1.912	1.704	2.094	5.991	1.9655	-1.6079	9.21830907645943e-37	1.65660225410793e-35	FRMD4B	FERM domain containing 4B [Source:VGNC Symbol;Acc:VGNC:18128]
ENSECAG00000021710	212	193	187	218	47	36	50	55	8.187	7.75	7.442	8.388	1.645	1.259	2.001	1.881	7.94175	1.6965	-2.2269	1.6798472238997e-36	2.98505564008347e-35	CTSW	cathepsin W [Source:VGNC Symbol;Acc:VGNC:16956]
ENSECAG00000024993	430	376	418	420	178	153	127	138	9.626	8.702	9.781	9.328	3.696	3.143	2.867	2.826	9.35925	3.133	-1.57885	2.22970218955268e-36	3.95109030187741e-35	CCN1	cellular communication network factor 1 [Source:VGNC Symbol;Acc:VGNC:50470]
ENSECAG00000020766	544	594	556	587	250	262	238	274	2.568	3.316	2.82	3.142	1.123	1.231	1.183	1.262	2.9615	1.19975	-1.30359	2.35510595071461e-36	4.16943409120478e-35	NHS	NHS actin remodeling regulator [Source:VGNC Symbol;Acc:VGNC:20735]
ENSECAG00000018091	247	243	235	224	67	59	63	78	7.083	7.246	6.944	6.4	1.741	1.532	1.872	1.981	6.91825	1.7815	-1.95731	2.80023635552142e-36	4.93914029516438e-35	NR0B1	nuclear receptor subfamily 0 group B member 1 [Source:VGNC Symbol;Acc:VGNC:20856]
ENSECAG00000003789	763	750	755	746	334	378	322	395	16.226	16.118	16.256	14.986	5.997	7.223	6.786	6.965	15.8965	6.74275	-1.2373	2.83848184938968e-36	4.9973530399181e-35	RASL11B	RAS like family 11 member B [Source:VGNC Symbol;Acc:VGNC:22208]
ENSECAG00000014304	684	669	641	699	322	323	322	337	4.774	4.74	4.701	5.048	2.131	2.249	2.628	2.101	4.81575	2.27725	-1.08047	2.91229879828095e-36	5.12258313531577e-35	ATP11A	ATPase phospholipid transporting 11A [Source:VGNC Symbol;Acc:VGNC:15636]
ENSECAG00000012627	717	654	686	694	323	330	244	298	5.306	5.104	5.312	5.162	2.405	2.186	1.91	2.126	5.221	2.15675	-1.27547	3.3278989965326e-36	5.84282229897671e-35	MRC2	mannose receptor C type 2 [Source:VGNC Symbol;Acc:VGNC:20309]
ENSECAG00000024788	351	345	353	420	128	136	127	138	8.949	9.378	9.271	10.899	2.908	3.387	3.352	3.181	9.62425	3.207	-1.58545	3.62353500427915e-36	6.34434728435175e-35	CORO1A	coronin 1A [Source:VGNC Symbol;Acc:VGNC:16790]
ENSECAG00000019083	862	760	823	876	439	384	393	395	3.452	3.257	3.367	3.427	1.661	1.465	1.694	1.363	3.37575	1.54575	-1.1269	4.14919127869113e-36	7.21830566704414e-35	SORL1	sortilin related receptor 1 [Source:VGNC Symbol;Acc:VGNC:23452]
ENSECAG00000038346	842	921	797	888	419	435	385	446	10.627	21.711	8.411	9.061	3.888	5.562	4.087	4.045	12.4525	4.3955	-1.50234	6.69850696954947e-36	1.15375277676964e-34	PKIA	cAMP-dependent protein kinase inhibitor alpha [Source:NCBI gene;Acc:100629596]
ENSECAG00000000623	662	727	738	749	328	345	252	319	9.035	11.23	10.747	10.36	4.412	5.018	3.856	4.177	10.343	4.36575	-1.24435	6.78214829038864e-36	1.16710488675848e-34	TCF3	transcription factor 3 [Source:VGNC Symbol;Acc:VGNC:23953]
ENSECAG00000020188	1720	1736	1624	1756	836	892	697	945	40.296	42.301	39.302	41.158	17.732	18.863	16.902	19.591	40.7642	18.272	-1.15767	8.24270575054285e-36	1.41461449636004e-34	CNN3	calponin 3 [Source:VGNC Symbol;Acc:VGNC:16672]
ENSECAG00000022880	729	789	811	786	1452	1416	1349	1582	11.442	13.869	12.041	10.215	26.101	35.853	28.545	31.582	11.8918	30.5203	1.35980574081324	9.03980937094611e-36	1.54723559493563e-34	HIP1	huntingtin interacting protein 1 [Source:VGNC Symbol;Acc:VGNC:18789]
ENSECAG00000016843	1419	1317	1562	1514	787	729	649	768	9.754	9.254	10.937	10.432	4.829	4.367	4.566	4.687	10.0943	4.61225	-1.12999	9.17852528120467e-36	1.56956898239219e-34	SETD5	SET domain containing 5 [Source:VGNC Symbol;Acc:VGNC:52436]
ENSECAG00000017052	818	831	798	912	390	414	409	445	6.644	6.905	6.854	7.187	2.94	3.025	3.447	3.226	6.8975	3.1595	-1.12638	9.61839934213786e-36	1.64331559369662e-34	ZNF507	zinc finger protein 507 [Source:VGNC Symbol;Acc:VGNC:25331]
ENSECAG00000015355	2672	2789	2536	2598	1370	1478	1131	1458	58.441	63.681	57.264	56.648	27.331	29.484	25.806	28.42	59.0085	27.7602	-1.0879	1.16702851086088e-35	1.98322037580966e-34	CLK1	CDC like kinase 1 [Source:VGNC Symbol;Acc:VGNC:16619]
ENSECAG00000024033	483	436	467	528	207	192	150	184	7.362	6.95	7.363	8.045	2.872	2.674	2.359	2.481	7.43	2.5965	-1.51679	1.25701654937702e-35	2.13234293122523e-34	PKD2	polycystin 2, transient receptor potential cation channel [Source:VGNC Symbol;Acc:VGNC:21490]
ENSECAG00000024263	370	349	313	354	102	137	97	126	8.746	8.578	7.624	8.338	2.185	2.933	2.377	2.638	8.3215	2.53325	-1.71585	1.6238428017563e-35	2.74484137420987e-34	PRKRA	protein activator of interferon induced protein kinase EIF2AK2 [Source:VGNC Symbol;Acc:VGNC:21855]
ENSECAG00000010731	426	393	417	462	177	162	145	178	4.101	4.205	4.383	4.741	1.59	1.431	1.539	1.576	4.3575	1.534	-1.5062	1.68533605011522e-35	2.84374358119884e-34	DCLRE1A	DNA cross-link repair 1A [Source:VGNC Symbol;Acc:VGNC:17044]
ENSECAG00000012417	889	951	874	896	390	366	332	483	21.615	24.999	22.747	22.897	8.865	8.199	9.331	11.655	23.0645	9.5125	-1.27778	2.19388679830451e-35	3.67905361330449e-34	BAG2	BAG cochaperone 2 [Source:VGNC Symbol;Acc:VGNC:56649]
ENSECAG00000015516	224	190	218	238	54	48	56	65	2.603	2.295	2.649	2.875	0.611	0.534	0.784	0.63	2.6055	0.63975	-2.02598	2.21801511088665e-35	3.71624728640385e-34	APBA2	amyloid beta precursor protein binding family A member 2 [Source:VGNC Symbol;Acc:VGNC:15397]
ENSECAG00000015567	298	279	299	316	675	716	595	795	2.718	3.052	3.496	4.014	8.39	9.812	7.696	9.412	3.32	8.8275	1.41082167441268	2.60171318825249e-35	4.34766567575901e-34	FREM1	FRAS1 related extracellular matrix 1 [Source:VGNC Symbol;Acc:VGNC:18124]
ENSECAG00000017216	439	513	511	520	144	213	180	201	4.509	5.756	5.403	5.401	1.475	2.024	1.893	1.768	5.26725	1.79	-1.55709	2.96522232767413e-35	4.94644742972551e-34	EHD4	EH domain containing 4 [Source:VGNC Symbol;Acc:VGNC:17468]
ENSECAG00000038427	309	296	318	324	81	111	120	93	3.179	3.167	3.372	3.476	0.755	1.034	1.28	0.847	3.2985	0.979	-1.75243	3.02257307145328e-35	5.0377098560664e-34	RASD2	RASD family member 2 [Source:NCBI gene;Acc:100054386]
ENSECAG00000013056	47	35	46	32	162	191	191	193	3.138	2.43	3.165	2.129	9.8	11.548	13.217	11.411	2.7155	11.494	2.08159118591121	3.17885835493018e-35	5.29356264222303e-34	-	-
ENSECAG00000014392	159	160	145	138	393	445	352	427	6.599	6.905	6.201	5.707	14.779	16.725	15.142	15.694	6.353	15.585	1.29464823071194	3.54370002522878e-35	5.89596233691424e-34	-	cell cycle control protein 50C [Source:NCBI gene;Acc:100072302]
ENSECAG00000037030	187	240	223	145	872	930	759	1040	8.888	11.791	10.564	7.175	29.299	30.657	32.572	34.144	9.6045	31.668	1.72124334070082	4.29569586026206e-35	7.13467186129065e-34	-	-
ENSECAG00000010888	1376	1368	1301	1344	707	676	573	758	10.487	12.011	10.57	10.557	4.96	4.595	4.457	5.038	10.9062	4.7625	-1.19536	4.36573491294748e-35	7.24468821454913e-34	CD160	CD160 molecule [Source:VGNC Symbol;Acc:VGNC:16246]
ENSECAG00000017463	1234	1244	1274	1205	619	646	496	662	17.472	19.067	19.274	17.55	8.352	7.496	7.218	8.264	18.3407	7.8325	-1.22751	4.60008815717525e-35	7.6071015518526e-34	PCMTD2	protein-L-isoaspartate (D-aspartate) O-methyltransferase domain containing 2 [Source:NCBI gene;Acc:100051947]
ENSECAG00000020220	229	236	263	266	639	629	519	740	3.124	3.389	3.944	3.77	8.174	7.989	7.799	9.722	3.55675	8.421	1.24343199203734	4.99115413922187e-35	8.23238200454527e-34	PAK5	p21 (RAC1) activated kinase 5 [Source:VGNC Symbol;Acc:VGNC:51584]
ENSECAG00000021791	743	700	711	770	360	357	293	360	8.081	8.599	7.837	9.014	3.715	3.441	3.512	3.521	8.38275	3.54725	-1.24072	5.05112668895011e-35	8.32409961782297e-34	RCBTB1	RCC1 and BTB domain containing protein 1 [Source:VGNC Symbol;Acc:VGNC:22265]
ENSECAG00000028156	1209	1278	1187	1290	674	717	597	631	7.942	8.723	8.156	8.413	4.003	4.263	4.068	3.862	8.3085	4.049	-1.03702	5.43316138381888e-35	8.93823020753016e-34	-	-
ENSECAG00000017546	363	377	369	408	773	828	711	811	7.027	8.167	7.003	7.683	15.005	16.942	17.171	15.121	7.47	16.0598	1.10426928666036	5.5394976026552e-35	9.1053104129161e-34	EXD3	exonuclease 3'-5' domain containing 3 [Source:VGNC Symbol;Acc:VGNC:17715]
ENSECAG00000028590	189	174	162	224	44	34	32	45	4.581	4.131	4.054	5.038	1.373	0.934	0.969	0.677	4.451	0.98825	-2.17118	6.44892316552274e-35	1.05727960444559e-33	TRDC	T cell receptor delta constant [Source:HGNC Symbol;Acc:HGNC:12253]
ENSECAG00000009300	204	166	176	223	45	46	41	41	2.487	2.111	2.217	2.714	0.496	0.513	0.523	0.445	2.38225	0.49425	-2.26901	6.69062908500706e-35	1.09502338853073e-33	SPOCD1	SPOC domain containing 1 [Source:NCBI gene;Acc:100070425]
ENSECAG00000020590	353	377	319	366	132	144	117	109	3.876	4.944	3.757	4.286	1.367	1.387	1.183	1.291	4.21575	1.307	-1.68953	7.011014166944e-35	1.1454927773875e-33	ALDH5A1	aldehyde dehydrogenase 5 family member A1 [Source:VGNC Symbol;Acc:VGNC:15237]
ENSECAG00000004152	652	563	637	683	283	294	245	295	4.038	3.586	3.848	4.302	1.53	1.587	1.548	1.608	3.9435	1.56825	-1.33032	7.1453100180937e-35	1.16643515509411e-33	USP13	ubiquitin specific peptidase 13 [Source:VGNC Symbol;Acc:VGNC:52454]
ENSECAG00000002256	127	106	124	107	7	1	4	11	3.041	2.622	3.045	2.549	0.158	0.03	0.107	0.225	2.81425	0.13	-4.43617	7.63609325891271e-35	1.24548665669537e-33	-	-
ENSECAG00000017295	1297	1307	1257	1241	627	700	547	700	19.328	20.956	19.796	18.82	8.653	10.588	8.946	9.758	19.725	9.48625	-1.05612	9.43600936318884e-35	1.53512278607442e-33	PLSCR1	phospholipid scramblase 4 [Source:NCBI gene;Acc:100060925]
ENSECAG00000001481	542	609	620	605	260	275	290	269	4.629	5.409	5.457	5.149	2.012	2.127	2.567	2.035	5.161	2.18525	-1.23985	9.91438561847512e-35	1.60883055819119e-33	SAMD9L	sterile alpha motif domain containing 9 like [Source:VGNC Symbol;Acc:VGNC:22682]
ENSECAG00000008569	469	447	450	458	167	184	172	219	6.104	6.016	6.063	5.976	1.961	2.157	2.313	2.559	6.03975	2.2475	-1.42617	1.00038968496046e-34	1.62059729168573e-33	TMTC1	transmembrane O-mannosyltransferase targeting cadherins 1 [Source:VGNC Symbol;Acc:VGNC:24347]
ENSECAG00000012744	234	217	241	279	65	71	65	76	2.694	2.598	2.86	3.201	0.678	0.74	0.776	0.775	2.83825	0.74225	-1.93502	1.15606547444263e-34	1.86931996274068e-33	ADAM12	ADAM metallopeptidase domain 12 [Source:VGNC Symbol;Acc:VGNC:15047]
ENSECAG00000031980	2179	2205	2016	2265	1157	1222	1036	1280	64.978	68.373	61.95	67.298	31.262	32.999	32.021	33.803	65.6497	32.5213	-1.01341	1.16540822453514e-34	1.88152740196541e-33	BTG1	BTG anti-proliferation factor 1 [Source:NCBI gene;Acc:100629230]
ENSECAG00000000258	722	832	760	809	340	389	321	398	9.351	11.512	10.55	11.009	4.151	4.502	4.252	5	10.6055	4.47625	-1.24445	1.17576309375801e-34	1.89663916317123e-33	STX11	syntaxin 11 [Source:VGNC Symbol;Acc:VGNC:23724]
ENSECAG00000038226	726	740	805	800	383	348	292	377	29.959	31.753	34.231	32.893	14.32	13.004	12.489	13.777	32.209	13.3975	-1.2655	1.29461492852083e-34	2.07928589503553e-33	JUND	JunD proto-oncogene, AP-1 transcription factor subunit [Source:NCBI gene;Acc:111769673]
ENSECAG00000013476	1193	1281	1193	1235	609	697	516	592	12.074	13.295	12.383	11.986	5.537	6.224	5.315	5.142	12.4345	5.5545	-1.16262	1.29553240850801e-34	2.07928589503553e-33	PHF6	PHD finger protein 6 [Source:VGNC Symbol;Acc:VGNC:21385]
ENSECAG00000038632	353	396	393	391	167	142	121	141	8.611	10.03	9.884	9.563	3.703	3.139	3.096	3.051	9.522	3.24725	-1.55205	1.37613599685192e-34	2.20493992033408e-33	-	platelet derived growth factor subunit A [Source:NCBI gene;Acc:100055086]
ENSECAG00000007595	226	267	254	270	72	88	76	71	1.5	1.843	1.737	1.786	0.433	0.529	0.523	0.417	1.7165	0.4755	-1.85195	1.47117704490027e-34	2.35524204157123e-33	THSD7B	thrombospondin type 1 domain containing 7B [Source:VGNC Symbol;Acc:VGNC:24093]
ENSECAG00000017186	468	448	449	487	161	168	184	221	5.04	5.014	4.981	5.222	1.57	1.637	2.052	2.106	5.06425	1.84125	-1.45966	1.51529282324727e-34	2.42383290778991e-33	SLFN5	schlafen family member 5 [Source:VGNC Symbol;Acc:VGNC:23297]
ENSECAG00000019223	314	282	328	347	102	125	105	98	6.202	5.622	7.364	6.629	1.957	2.172	2.086	1.735	6.45425	1.9875	-1.69929	1.88378162831519e-34	3.00067370986514e-33	H2AFY2	H2A histone family member Y2 [Source:VGNC Symbol;Acc:VGNC:55911]
ENSECAG00000023163	141	161	144	166	23	34	27	29	4.795	5.79	5.047	5.625	0.709	1.047	0.952	0.873	5.31425	0.89525	-2.5695	1.9037947263656e-34	3.03002120597771e-33	CXADR	CXADR Ig-like cell adhesion molecule [Source:VGNC Symbol;Acc:VGNC:58154]
ENSECAG00000019982	147	161	135	144	406	537	353	493	11.775	13.453	11.187	11.524	29.536	39.037	29.386	35.028	11.9848	33.2467	1.47201350350762	1.94697260916206e-34	3.09357722824108e-33	-	-
ENSECAG00000000954	255	218	253	289	63	66	71	86	3.486	3.108	3.562	3.935	0.785	0.815	1.006	1.044	3.52275	0.9125	-1.94881	2.03122595679032e-34	3.22207864543436e-33	NPR1	natriuretic peptide receptor 1 [Source:VGNC Symbol;Acc:VGNC:58674]
ENSECAG00000015544	517	544	490	573	216	218	196	258	4.04	4.448	3.961	4.574	1.514	1.528	1.589	1.817	4.25575	1.612	-1.40056	2.46361753904783e-34	3.88855923981995e-33	ARAP3	ArfGAP with RhoGAP domain, ankyrin repeat and PH domain 3 [Source:VGNC Symbol;Acc:VGNC:15441]
ENSECAG00000000589	220	234	220	235	539	546	463	590	4.452	4.816	4.205	4.961	9.953	9.486	8.809	10.585	4.6085	9.70825	1.07491400951303	2.60394684981853e-34	4.09987238525928e-33	HMGCS2	3-hydroxy-3-methylglutaryl-CoA synthase 2 [Source:VGNC Symbol;Acc:VGNC:18809]
ENSECAG00000020227	467	476	471	520	190	158	207	221	8.607	9.105	8.936	9.576	3.164	2.635	3.971	3.599	9.056	3.34225	-1.43805	3.21852780006667e-34	5.06333907292666e-33	ZYX	zyxin [Source:VGNC Symbol;Acc:VGNC:25430]
MSTRG.5529	621	605	636	749	280	293	268	315	2.728	2.763	2.88	3.277	1.115	1.167	1.218	1.227	2.912	1.18175	-1.30109	3.87317036633138e-34	6.0781678497811e-33	Pol	ELR62420.1 taxid=72004 hypothetical protein M91_10472 [Bos mutus]
ENSECAG00000020325	1023	1084	1049	1162	551	602	570	591	23.451	25.464	24.368	26.227	10.597	11.45	12.089	11.477	24.8775	11.4032	-1.1254	4.32161201111182e-34	6.76520330179549e-33	C1QC	complement C1q C chain [Source:VGNC Symbol;Acc:VGNC:50650]
ENSECAG00000003315	483	429	431	430	178	199	139	169	3.213	2.968	2.915	2.885	1.066	1.192	0.974	0.99	2.99525	1.0555	-1.50475	4.45362473511875e-34	6.96043137905813e-33	IRS2	insulin receptor substrate 2 [Source:NCBI gene;Acc:100146249]
ENSECAG00000018288	674	687	696	737	349	364	349	334	17.823	23.635	17.409	21.563	8.279	9.463	9.4	6.946	20.1075	8.522	-1.23847	5.57633377611426e-34	8.67242708883936e-33	C5H1orf21	chromosome 5 C1orf21 homolog [Source:VGNC Symbol;Acc:VGNC:50812]
ENSECAG00000022584	334	293	344	381	124	119	113	123	2.238	2.049	2.39	2.549	0.753	0.728	0.79	0.733	2.3065	0.751	-1.61882	6.04535727290775e-34	9.3865494399456e-33	DOCK6	dedicator of cytokinesis 6 [Source:VGNC Symbol;Acc:VGNC:17268]
ENSECAG00000006827	743	718	773	784	378	378	310	382	5.424	5.732	6.159	5.617	2.475	2.231	2.114	2.408	5.733	2.307	-1.31327	6.08331434245048e-34	9.43779939524031e-33	SEMA6A	semaphorin 6A [Source:VGNC Symbol;Acc:VGNC:55503]
ENSECAG00000008221	331	296	329	384	102	117	126	119	25.107	23.251	26.399	29.152	7.324	7.835	10.187	7.792	25.9773	8.2845	-1.64876	7.7348553019559e-34	1.19417397605177e-32	S100A4	S100 calcium binding protein A4 [Source:VGNC Symbol;Acc:VGNC:22653]
ENSECAG00000011776	1299	1356	1250	1404	706	700	667	788	19.085	20.794	19.334	21.457	9.482	9.321	10.835	10.442	20.1675	10.02	-1.00915	7.78356860626956e-34	1.20072251307234e-32	MX1	MX dynamin like GTPase 2 [Source:NCBI gene;Acc:100058538]
ENSECAG00000008141	576	543	615	582	270	273	219	269	3.39	3.329	3.794	3.43	1.448	1.477	1.333	1.425	3.48575	1.42075	-1.29482	7.88776284313616e-34	1.21581224034015e-32	DIP2C	disco interacting protein 2 homolog C [Source:VGNC Symbol;Acc:VGNC:17191]
ENSECAG00000019506	1643	1810	1666	1827	884	932	779	1006	40.703	46.626	42.531	45.097	19.843	20.909	20.002	22.071	43.7392	20.7063	-1.07886	8.49993869486311e-34	1.30594948505201e-32	ARRDC3	arrestin domain containing 3 [Source:VGNC Symbol;Acc:VGNC:15546]
ENSECAG00000024047	493	491	484	500	228	220	185	228	8.841	9.156	8.945	8.935	3.705	3.573	3.439	3.621	8.96925	3.5845	-1.32322	1.07764218477478e-33	1.64906930474324e-32	IL6R	interleukin 6 receptor [Source:VGNC Symbol;Acc:VGNC:19035]
ENSECAG00000001441	1003	1033	1048	1015	527	557	478	585	9.971	10.427	10.579	9.996	4.639	4.926	4.846	5.117	10.2432	4.882	-1.06913	1.15626550855515e-33	1.76513326273988e-32	TNK2	tyrosine kinase non receptor 2 [Source:VGNC Symbol;Acc:VGNC:57101]
ENSECAG00000008485	262	204	241	284	65	77	69	69	3.283	2.652	3.131	3.554	0.742	0.862	0.894	0.763	3.155	0.81525	-1.95233	1.30603577273813e-33	1.98899233856213e-32	ITGAL	integrin subunit alpha L [Source:VGNC Symbol;Acc:VGNC:19172]
ENSECAG00000009580	195	169	183	192	48	51	38	42	1.936	1.747	1.871	1.912	0.432	0.456	0.395	0.37	1.8665	0.41325	-2.17525	1.32741317822342e-33	2.01993512124389e-32	LVRN	laeverin [Source:VGNC Symbol;Acc:VGNC:19841]
ENSECAG00000021515	408	422	415	420	176	177	165	189	3.785	4.123	3.922	3.925	1.715	1.7	1.842	1.734	3.93875	1.74775	-1.17224	1.34730594669071e-33	2.04857117109663e-32	CD22	CD22 molecule [Source:VGNC Symbol;Acc:VGNC:16252]
ENSECAG00000023130	212	219	204	202	478	472	453	469	5.149	5.531	5.106	4.888	10.519	10.381	11.404	10.088	5.1685	10.598	1.03597448447252	1.50708320941017e-33	2.2842254017348e-32	AP1M2	adaptor related protein complex 1 subunit mu 2 [Source:VGNC Symbol;Acc:VGNC:15376]
ENSECAG00000022941	66	78	71	78	253	242	231	226	1.041	1.169	1.008	1.317	4.696	4.351	4.95	4.256	1.13375	4.56325	2.00895914398532	1.89873103624492e-33	2.86416967310774e-32	PIK3C2G	phosphatidylinositol-4-phosphate 3-kinase catalytic subunit type 2 gamma [Source:VGNC Symbol;Acc:VGNC:21444]
ENSECAG00000033054	362	390	438	460	171	160	145	158	4.819	5.398	6.008	6.101	2.062	1.929	2.001	1.863	5.5815	1.96375	-1.50704	1.92115491378459e-33	2.8957044064135e-32	-	ZBED6 C-terminal like [Source:NCBI gene;Acc:102149239]
ENSECAG00000009911	510	590	585	546	240	238	233	279	4.65	5.552	5.401	5.001	1.904	1.962	2.186	2.228	5.151	2.07	-1.31522	1.97628684439488e-33	2.97645033665697e-32	SLC12A7	solute carrier family 12 member 7 [Source:VGNC Symbol;Acc:VGNC:23023]
ENSECAG00000016595	146	136	169	173	26	31	36	25	1.088	1.053	1.297	1.284	0.175	0.209	0.278	0.165	1.1805	0.20675	-2.51344	2.07326184484092e-33	3.12003816855421e-32	NYNRIN	NYN domain and retroviral integrase containing [Source:VGNC Symbol;Acc:VGNC:20994]
ENSECAG00000011570	214	206	205	224	61	57	54	68	1.399	1.168	1.152	1.217	0.306	0.34	0.343	0.328	1.234	0.32925	-1.90609	2.26606789478602e-33	3.40213516140828e-32	PLXNA4	plexin A4 [Source:VGNC Symbol;Acc:VGNC:58112]
ENSECAG00000009281	552	487	588	563	212	181	202	266	2.96	2.722	3.267	3.055	1.048	0.879	1.122	1.29	3.001	1.08475	-1.46808	2.29316704824772e-33	3.44011141691103e-32	GLI3	GLI family zinc finger 3 [Source:VGNC Symbol;Acc:VGNC:18374]
ENSECAG00000007212	526	508	480	513	195	219	200	253	12.136	9.768	10.299	10.819	4.479	4.041	3.511	4.436	10.7555	4.11675	-1.3855	2.31903053038615e-33	3.47617571720697e-32	RAB34	RAB34, member RAS oncogene family [Source:VGNC Symbol;Acc:VGNC:22110]
ENSECAG00000020468	747	713	753	801	376	406	377	362	2.737	2.723	2.835	2.916	1.263	1.343	1.461	1.178	2.80275	1.31125	-1.0959	2.38346059695283e-33	3.56994840550665e-32	RELN	reelin [Source:VGNC Symbol;Acc:VGNC:22296]
ENSECAG00000013032	2075	2197	2002	2176	1065	1193	915	1190	45.413	48.467	44.287	49.819	22.819	23.674	20.381	24.924	46.9965	22.9495	-1.03409	2.66025110068921e-33	3.98139778154169e-32	AASDHPPT	aminoadipate-semialdehyde dehydrogenase-phosphopantetheinyl transferase [Source:VGNC Symbol;Acc:VGNC:14894]
ENSECAG00000036162	182	155	192	191	443	434	452	406	20.102	17.788	21.834	21.003	44.274	43.31	51.708	39.639	20.1818	44.7328	1.14828017364681	3.07005971530532e-33	4.58752575170271e-32	-	histone H2A type 1 [Source:NCBI gene;Acc:100052624]
ENSECAG00000018474	600	623	615	667	293	254	215	305	7.331	8.15	7.889	8.057	3.149	2.752	2.644	3.253	7.85675	2.9495	-1.41346	3.40943931728929e-33	5.08270363274081e-32	DDR1	discoidin domain receptor tyrosine kinase 1 [Source:VGNC Symbol;Acc:VGNC:56661]
ENSECAG00000009456	722	755	731	794	373	406	349	380	6.522	7.36	7.21	7.179	3.019	3.246	3.572	2.898	7.06775	3.18375	-1.15052	3.54486570853878e-33	5.26811804089703e-32	NEDD4	NEDD4 E3 ubiquitin protein ligase [Source:VGNC Symbol;Acc:VGNC:20659]
MSTRG.10875	8	3	1	1	113	122	114	165	0.314	0.123	0.04	0.039	4.022	4.34	4.642	5.74	0.129	4.686	5.18291398343988	3.95077084371041e-33	5.85764756430998e-32	--	-
ENSECAG00000009032	694	766	590	601	298	295	253	287	13.288	15.251	11.641	11.465	5.17	5.115	5.021	4.866	12.9113	5.043	-1.35627	4.18084202284117e-33	6.18433784713053e-32	CEPT1	choline/ethanolamine phosphotransferase 1 [Source:VGNC Symbol;Acc:VGNC:16434]
ENSECAG00000013301	323	306	314	324	128	92	98	123	8.316	8.192	8.33	8.33	2.993	2.145	2.615	2.825	8.292	2.6445	-1.64873	4.3743910575835e-33	6.4606130360143e-32	MFAP4	microfibril associated protein 4 [Source:VGNC Symbol;Acc:VGNC:20142]
ENSECAG00000005460	832	698	810	788	376	392	356	406	8.882	7.905	8.703	8.193	3.661	3.942	3.99	3.93	8.42075	3.88075	-1.11761	4.39356259384578e-33	6.48390541616544e-32	PARVA	parvin alpha [Source:VGNC Symbol;Acc:VGNC:21168]
ENSECAG00000022677	186	172	184	173	45	41	39	50	2.861	2.751	2.916	2.651	0.627	0.571	0.622	0.681	2.79475	0.62525	-2.16021	4.45030587738247e-33	6.56256629265673e-32	MCTP2	multiple C2 and transmembrane domain containing 2 [Source:VGNC Symbol;Acc:VGNC:20048]
ENSECAG00000023549	864	942	936	901	446	413	317	457	22.564	23.274	24.524	21.112	11.506	10.907	8.521	11.511	22.8685	10.6113	-1.10777	4.83360502634848e-33	7.09486890203129e-32	CDKN1B	cyclin dependent kinase inhibitor 1B [Source:NCBI gene;Acc:111773925]
ENSECAG00000000099	2127	2077	2140	2102	1229	1130	963	1230	28.088	28.563	29.163	27.691	14.754	13.553	13.207	14.416	28.3762	13.9825	-1.02106	5.0844127245241e-33	7.44581393383265e-32	NDRG4	NDRG family member 4 [Source:VGNC Symbol;Acc:VGNC:51265]
ENSECAG00000020461	2227	2171	2148	2178	1167	1309	1060	1305	22.501	23.361	21.721	21.227	9.821	11.367	10.563	11.327	22.2025	10.7695	-1.04377	5.22041554404639e-33	7.62156685898411e-32	BMPR1A	bone morphogenetic protein receptor type 1A [Source:VGNC Symbol;Acc:VGNC:15851]
ENSECAG00000019512	1508	1602	1341	1360	739	782	632	770	22.606	26.318	21.457	21.646	10.381	10.266	10.203	10.706	23.0068	10.389	-1.147	5.46795526410142e-33	7.96466791601389e-32	PDGFC	platelet derived growth factor C [Source:VGNC Symbol;Acc:VGNC:21259]
ENSECAG00000017800	462	435	443	471	201	182	195	213	7.211	6.322	7.407	8.252	3.46	3.03	3.468	3.753	7.298	3.42775	-1.09024	6.4139096869001e-33	9.30700273973548e-32	GRAMD2B	GRAM domain containing 2B [Source:VGNC Symbol;Acc:VGNC:55433]
ENSECAG00000018755	314	336	309	323	128	127	111	116	3.954	4.591	3.982	4.069	1.342	1.331	1.455	1.19	4.149	1.3295	-1.64188	6.42414019015964e-33	9.31475901184592e-32	SFXN1	sideroflexin 1 [Source:VGNC Symbol;Acc:VGNC:22907]
ENSECAG00000018019	803	893	795	757	1508	1584	1377	1658	19.983	23.533	20.731	18.789	40.481	43.226	44.266	42.686	20.759	42.6647	1.03930764632827	7.24743866419259e-33	1.04925522407107e-31	SLC36A3	solute carrier family 36 member 3 [Source:VGNC Symbol;Acc:VGNC:23182]
ENSECAG00000007393	509	507	508	571	256	234	206	230	5.929	6.141	6.097	6.627	2.702	2.468	2.487	2.372	6.1985	2.50725	-1.30581	7.6303403774748e-33	1.10301516283027e-31	IRS1	insulin receptor substrate 1 [Source:VGNC Symbol;Acc:VGNC:19141]
ENSECAG00000031539	679	727	743	725	334	375	264	320	4.228	4.657	4.717	4.45	1.864	2.161	1.904	1.746	4.513	1.91875	-1.23392	8.00330820191667e-33	1.15605361731777e-31	ZNF697	zinc finger protein 697 [Source:NCBI gene;Acc:102150703]
ENSECAG00000012933	194	183	206	166	45	40	43	55	6.454	6.416	7.139	5.515	1.393	1.233	1.49	1.634	6.381	1.4375	-2.15022	9.11322125961528e-33	1.31240022475139e-31	DRB	MHC class II DR-beta chain [Source:NCBI gene;Acc:100052364]
ENSECAG00000006784	978	942	1024	1151	514	422	500	531	9.158	9.168	9.875	10.738	4.369	3.576	4.849	4.403	9.73475	4.29925	-1.17906	9.16812878802781e-33	1.31931103095341e-31	ABCC1	ATP binding cassette subfamily C member 1 [Source:VGNC Symbol;Acc:VGNC:14913]
ENSECAG00000015464	7051	5458	6361	6243	3155	3406	3294	3714	636.176	510.727	582.942	556.528	258.508	275.115	304.661	296.063	571.593	283.587	-1.0112	9.44360882670039e-33	1.356904969847e-31	RPL36A-HNRNPH2	ribosomal protein L36a [Source:NCBI gene;Acc:100060331]
ENSECAG00000010897	379	322	357	392	146	84	105	128	6.902	6.878	7.62	6.942	2.47	1.319	2.49	2.03	7.0855	2.07725	-1.77019	1.04385199919994e-32	1.49760166055269e-31	ETS1	ETS proto-oncogene 1, transcription factor [Source:VGNC Symbol;Acc:VGNC:17700]
ENSECAG00000017495	255	266	327	307	88	97	93	102	1.643	1.782	2.171	1.971	0.514	0.566	0.621	0.582	1.89175	0.57075	-1.72879	1.08164930231168e-32	1.54833387741568e-31	NALCN	sodium leak channel, non-selective [Source:VGNC Symbol;Acc:VGNC:20553]
ENSECAG00000008877	523	435	514	505	193	228	210	218	6.576	5.848	7.25	5.887	2.513	2.746	3.374	2.57	6.39025	2.80075	-1.19006	1.08322054533353e-32	1.5494198152944e-31	DVL3	dishevelled segment polarity protein 3 [Source:VGNC Symbol;Acc:VGNC:17363]
ENSECAG00000025044	525	515	510	598	261	241	214	229	2.001	2.292	2.04	2.188	0.982	0.787	1.041	0.731	2.13025	0.88525	-1.26687	1.12105934308742e-32	1.60234171624046e-31	ADCY1	adenylate cyclase 1 [Source:VGNC Symbol;Acc:VGNC:15086]
ENSECAG00000014537	269	355	305	299	113	97	104	105	3.453	4.739	4.035	3.825	1.314	1.128	1.384	1.194	4.013	1.255	-1.67699	1.25727823255581e-32	1.79435060330401e-31	MAML2	mastermind like transcriptional coactivator 2 [Source:VGNC Symbol;Acc:VGNC:19904]
ENSECAG00000009297	701	739	695	697	361	372	308	358	13.495	14.944	13.759	13.395	6.29	6.471	6.135	6.09	13.8983	6.2465	-1.15378	1.27436305732589e-32	1.81737325460229e-31	PLOD2	procollagen-lysine,2-oxoglutarate 5-dioxygenase 2 [Source:VGNC Symbol;Acc:VGNC:21586]
ENSECAG00000022110	475	417	511	515	196	210	171	211	4.449	4.061	4.932	4.818	1.663	1.781	1.66	1.75	4.565	1.7135	-1.41367	2.04736152201418e-32	2.88522114857683e-31	ASXL1	ASXL transcriptional regulator 1 [Source:VGNC Symbol;Acc:VGNC:15599]
ENSECAG00000020174	249	243	234	207	524	533	491	613	13.975	14.182	13.534	11.576	26.648	27.09	28.563	30.469	13.3168	28.1925	1.08206938556907	2.0633385759636e-32	2.90558911579748e-31	CENPW	centromere protein W [Source:VGNC Symbol;Acc:VGNC:51013]
ENSECAG00000021592	574	642	550	608	257	270	250	305	8.073	9.398	7.847	8.43	3.183	3.411	3.604	3.892	8.437	3.5225	-1.26013	2.20266961901399e-32	3.09721988390411e-31	-	general transcription factor II-I repeat domain-containing protein 2 [Source:NCBI gene;Acc:100062625]
ENSECAG00000016824	365	314	345	351	149	119	116	130	2.428	2.358	3.036	2.657	1.09	0.872	0.823	0.94	2.61975	0.93125	-1.49219	2.26012105490773e-32	3.17332313357332e-31	NRP2	neuropilin 2 [Source:VGNC Symbol;Acc:VGNC:20892]
ENSECAG00000015642	196	177	169	180	428	422	396	443	7.113	6.679	6.32	6.508	14.073	13.868	14.895	14.237	6.655	14.2683	1.10029782795467	2.50787323087428e-32	3.51858858668727e-31	CATIP	ciliogenesis associated TTC17 interacting protein [Source:VGNC Symbol;Acc:VGNC:49389]
ENSECAG00000013960	748	818	767	883	430	390	398	398	8.015	9.028	8.81	9.302	4.405	4.002	4.523	3.859	8.78875	4.19725	-1.06621	2.55766642997549e-32	3.58581072208402e-31	FGFR2	fibroblast growth factor receptor 2 [Source:VGNC Symbol;Acc:VGNC:18025]
ENSECAG00000020771	649	645	683	690	1186	1316	1126	1225	8.634	8.084	8.283	9.159	16.619	18.342	18.293	17.467	8.54	17.6803	1.04983069972627	2.61599443828704e-32	3.66489095920786e-31	CCDC134	coiled-coil domain containing 134 [Source:VGNC Symbol;Acc:VGNC:16122]
ENSECAG00000012724	1109	1323	1222	1305	632	698	613	673	8.845	11.201	9.922	10.576	4.449	5.133	5.12	4.929	10.136	4.90775	-1.04635	2.88008504424005e-32	4.0319076019475e-31	MAP3K4	mitogen-activated protein kinase kinase kinase 4 [Source:VGNC Symbol;Acc:VGNC:19938]
ENSECAG00000015009	254	298	261	265	92	94	89	94	3.979	5.045	4.025	4.505	1.541	1.441	1.119	1.081	4.3885	1.2955	-1.76022	2.9979633785589e-32	4.19077476092248e-31	UGDH	UDP-glucose 6-dehydrogenase [Source:VGNC Symbol;Acc:VGNC:24775]
ENSECAG00000024570	469	472	412	525	186	173	110	176	4.469	4.454	4.358	4.702	1.406	1.446	1.094	1.425	4.49575	1.34275	-1.74337	3.28951994719965e-32	4.58824263593677e-31	BRINP2	BMP/retinoic acid inducible neural specific 2 [Source:VGNC Symbol;Acc:VGNC:15892]
ENSECAG00000008013	591	602	547	601	232	278	206	286	40.56	42.538	38.535	40.903	14.76	17.29	15.322	17.878	40.634	16.3125	-1.31671	3.31536425410601e-32	4.62091010475433e-31	NMB	neuromedin B [Source:VGNC Symbol;Acc:VGNC:20772]
ENSECAG00000006453	661	624	669	616	292	343	291	317	9.842	9.703	10.33	9.186	3.944	4.661	4.525	4.207	9.76525	4.33425	-1.17187	3.53015899227279e-32	4.91310521939162e-31	NAB2	NGFI-A binding protein 2 [Source:VGNC Symbol;Acc:VGNC:20539]
ENSECAG00000007023	338	295	339	347	107	118	133	130	8.541	8.276	8.941	9.53	2.914	2.843	3.321	2.821	8.822	2.97475	-1.56834	3.82097663192389e-32	5.30623171455884e-31	ANTXR1	ANTXR cell adhesion molecule 1 [Source:VGNC Symbol;Acc:VGNC:15358]
ENSECAG00000040808	195	186	211	202	430	446	450	458	3.473	3.444	3.875	3.584	6.939	7.193	8.309	7.223	3.594	7.416	1.04505083511559	3.84741970411842e-32	5.33906488343711e-31	-	interferon omega-1 [Source:NCBI gene;Acc:111767428]
ENSECAG00000023588	527	539	522	557	232	255	213	271	5.848	5.639	5.634	5.806	2.045	2.524	2.243	2.618	5.73175	2.3575	-1.28172	3.99826153968443e-32	5.5403236029915e-31	EHHADH	enoyl-CoA hydratase and 3-hydroxyacyl CoA dehydrogenase [Source:VGNC Symbol;Acc:VGNC:17470]
ENSECAG00000011335	466	438	458	408	176	192	177	210	11.506	11.259	11.669	10.036	3.953	4.289	4.524	4.588	11.1175	4.3385	-1.35756	5.34290489577456e-32	7.35015639594037e-31	ITM2A	integral membrane protein 2A [Source:VGNC Symbol;Acc:VGNC:19190]
ENSECAG00000013035	480	496	457	516	189	196	169	243	5.408	5.794	5.297	5.792	1.929	2	1.973	2.424	5.57275	2.0815	-1.42077	5.79363841843046e-32	7.96447755762175e-31	ENPP1	ectonucleotide pyrophosphatase/phosphodiesterase 1 [Source:VGNC Symbol;Acc:VGNC:17591]
ENSECAG00000005128	673	722	687	686	306	362	257	335	6.848	7.463	6.967	18.391	2.464	3.277	2.822	2.742	9.91725	2.82625	-1.81105	8.68038155629984e-32	1.18729436968414e-30	ZNF30	zinc finger protein 30 [Source:VGNC Symbol;Acc:VGNC:58282]
ENSECAG00000017707	168	122	145	137	409	401	328	407	3.001	2.516	2.871	2.508	7.746	7.333	7.052	7.395	2.724	7.3815	1.43818731383922	9.0939337378188e-32	1.24207761159736e-30	HCK	HCK proto-oncogene, Src family tyrosine kinase [Source:VGNC Symbol;Acc:VGNC:18709]
ENSECAG00000019193	642	641	681	757	338	301	287	346	5.105	5.175	5.318	5.889	2.498	2.279	2.614	2.83	5.37175	2.55525	-1.07193	1.06593659867762e-31	1.45172950907044e-30	NCAM1	neural cell adhesion molecule 1 [Source:VGNC Symbol;Acc:VGNC:20573]
ENSECAG00000023256	203	176	202	206	50	66	43	43	4.194	3.781	4.358	4.241	0.936	1.351	0.921	0.824	4.1435	1.008	-2.03935	1.3983251498607e-31	1.89359841139162e-30	LCK	LCK proto-oncogene, Src family tyrosine kinase [Source:VGNC Symbol;Acc:VGNC:19607]
ENSECAG00000018836	102	95	114	95	270	301	276	289	3.447	3.339	3.999	3.199	8.268	9.213	9.748	8.65	3.496	8.96975	1.3593625908538	1.43093764715196e-31	1.93364196443986e-30	FAM3D	family with sequence similarity 3 member D [Source:VGNC Symbol;Acc:VGNC:56813]
ENSECAG00000007220	762	773	751	856	423	370	349	410	8.086	8.506	8.977	9.057	4.383	3.517	4.064	3.983	8.6565	3.98675	-1.11857	1.4527317346753e-31	1.96170226523045e-30	HEYL	hes related family bHLH transcription factor with YRPW motif like [Source:VGNC Symbol;Acc:VGNC:18765]
ENSECAG00000021840	1047	1113	1094	1112	598	599	536	647	10.961	11.855	11.371	11.292	4.778	4.946	4.931	5.13	11.3697	4.94625	-1.20079	1.56165530660319e-31	2.10729523927835e-30	KDM2B	lysine demethylase 2B [Source:VGNC Symbol;Acc:VGNC:19334]
ENSECAG00000001394	276	281	293	360	93	107	93	113	5.552	5.878	6.073	7.215	1.695	1.949	1.939	2.013	6.1795	1.899	-1.70225	1.6904678600097e-31	2.27628182816419e-30	MPEG1	macrophage expressed 1 [Source:NCBI gene;Acc:100066669]
ENSECAG00000016746	782	704	653	743	330	346	290	376	21.916	20.774	19.086	20.328	7.583	8.126	7.726	8.717	20.526	8.038	-1.35254	1.72572540769626e-31	2.32047999637127e-30	ATP13A2	ATPase cation transporting 13A2 [Source:VGNC Symbol;Acc:VGNC:15640]
ENSECAG00000019993	449	438	481	514	198	217	207	214	4.326	4.32	4.705	5.142	1.556	2.004	1.837	1.779	4.62325	1.794	-1.36573	2.04242082071894e-31	2.7405234193278e-30	KALRN	kalirin RhoGEF kinase [Source:VGNC Symbol;Acc:VGNC:19234]
ENSECAG00000024173	496	478	522	467	235	223	228	225	4.214	4.223	4.57	3.953	1.809	1.716	2.008	1.693	4.24	1.8065	-1.23087	2.09381014952755e-31	2.80355885681473e-30	RNF157	ring finger protein 157 [Source:VGNC Symbol;Acc:VGNC:22448]
ENSECAG00000008483	319	317	332	339	133	137	124	107	2.41	2.523	2.621	2.569	0.909	0.983	0.975	0.705	2.53075	0.893	-1.50283	2.39052914876411e-31	3.19412889134444e-30	GXYLT2	glucoside xylosyltransferase 2 [Source:VGNC Symbol;Acc:VGNC:18667]
ENSECAG00000010128	260	229	246	268	86	93	72	72	2.635	2.385	2.626	2.751	0.814	0.853	0.752	0.687	2.59925	0.7765	-1.74304	2.51517991256357e-31	3.35363184565382e-30	SEMA4D	semaphorin 4D [Source:VGNC Symbol;Acc:VGNC:22816]
ENSECAG00000015381	519	460	469	540	243	201	170	200	5.265	4.833	4.834	5.36	2.202	1.804	1.807	1.706	5.073	1.87975	-1.4323	2.72174426623959e-31	3.61893290965065e-30	RIN2	Ras and Rab interactor 2 [Source:VGNC Symbol;Acc:VGNC:22393]
ENSECAG00000018531	266	270	207	258	81	86	67	76	5.222	5.512	4.188	5.047	1.441	1.529	1.363	1.321	4.99225	1.4135	-1.82042	5.57230355610748e-31	7.31729420828521e-30	GEM	GTP binding protein overexpressed in skeletal muscle [Source:VGNC Symbol;Acc:VGNC:18301]
ENSECAG00000019457	242	241	262	266	518	557	505	547	15.916	14.071	17.586	16.499	31.507	36.843	38.587	33.74	16.018	35.1692	1.13462054441137	6.32097017369857e-31	8.26625091233956e-30	CFAP65	cilia and flagella associated protein 65 [Source:VGNC Symbol;Acc:VGNC:16458]
ENSECAG00000036823	96	84	119	108	7	9	7	10	2.946	2.68	3.763	3.302	0.195	0.25	0.223	0.272	3.17275	0.235	-3.755	6.39142567329233e-31	8.34693926799075e-30	C19orf84	chromosome 10 C19orf84 homolog [Source:NCBI gene;Acc:106782019]
ENSECAG00000025178	351	332	370	369	146	134	136	159	9.577	9.407	10.028	11.271	3.296	2.94	3.756	3.4	10.0708	3.348	-1.5888	7.04123449311851e-31	9.18298345282426e-30	PMP22	peripheral myelin protein 22 [Source:VGNC Symbol;Acc:VGNC:21615]
ENSECAG00000022511	268	262	258	260	88	76	74	108	6.435	6.494	6.382	6.428	2.099	1.708	1.948	2.56	6.43475	2.07875	-1.63017	8.36474083171564e-31	1.08867244667797e-29	PDLIM7	PDZ and LIM domain 7 [Source:VGNC Symbol;Acc:VGNC:21277]
ENSECAG00000002379	837	833	841	934	456	441	395	480	4.992	5.233	5.173	5.595	2.497	2.426	2.467	2.571	5.24825	2.49025	-1.07555	9.89821053553872e-31	1.28474595153926e-29	RFX7	regulatory factor X7 [Source:VGNC Symbol;Acc:VGNC:22331]
ENSECAG00000023673	963	1147	958	1111	552	559	464	509	8.481	10.489	8.692	9.747	4.406	4.448	4.227	3.965	9.35225	4.2615	-1.13395	1.07545400349891e-30	1.39494431868801e-29	TARBP1	TAR (HIV-1) RNA binding protein 1 [Source:NCBI gene;Acc:100059375]
ENSECAG00000002083	237	247	258	316	93	90	76	75	10.468	11.344	11.743	13.906	3.722	3.6	3.479	2.934	11.8652	3.43375	-1.78889	1.16305590082016e-30	1.50652084653112e-29	KCTD12	potassium channel tetramerization domain containing 12 [Source:NCBI gene;Acc:111768608]
ENSECAG00000015723	56	59	55	65	186	212	194	215	1.836	2.005	1.892	2.146	5.786	6.504	7.072	6.517	1.96975	6.46975	1.71569743064606	1.18816882239492e-30	1.53696166462714e-29	ELL3	elongation factor for RNA polymerase II 3 [Source:VGNC Symbol;Acc:VGNC:17528]
ENSECAG00000016870	172	145	165	191	30	29	46	43	2.625	2.292	2.591	2.908	0.42	0.396	0.729	0.582	2.604	0.53175	-2.29191	1.2190386697502e-30	1.57582442821201e-29	MEIS2	Meis homeobox 2 [Source:VGNC Symbol;Acc:VGNC:20102]
ENSECAG00000011728	393	366	399	420	150	115	136	184	6.181	5.986	6.466	6.582	2.138	1.638	2.217	2.563	6.30375	2.139	-1.55927	1.26309790458724e-30	1.62946466486907e-29	PYGL	glycogen phosphorylase L [Source:VGNC Symbol;Acc:VGNC:22062]
ENSECAG00000003816	218	192	183	199	55	61	38	58	9.048	8.286	7.826	8.229	2.068	2.293	1.635	2.132	8.34725	2.032	-2.0384	1.4111959032308e-30	1.81683134955447e-29	JUNB	JunB proto-oncogene, AP-1 transcription factor subunit [Source:VGNC Symbol;Acc:VGNC:19232]
ENSECAG00000009727	907	863	930	1030	451	472	474	529	18.506	18.25	19.291	20.62	8.279	8.614	10.076	9.211	19.1668	9.045	-1.08341	1.47105640380052e-30	1.89006957218764e-29	RAC1	Rac family small GTPase 1 [Source:VGNC Symbol;Acc:VGNC:51221]
MSTRG.12864	824	776	784	827	405	424	330	428	4.803	4.704	4.709	4.803	2.139	2.238	1.994	2.209	4.75475	2.145	-1.14839	1.52112758412675e-30	1.95045996278041e-29	TIGD1	XP_023481624.1 taxid=9796 tigger transposable element-derived protein 1-like isoform X1 [Equus caballus]
ENSECAG00000028265	387	388	409	439	144	187	173	171	5.46	5.692	5.946	6.171	1.841	2.389	2.53	2.137	5.81725	2.22425	-1.38702	1.53612029765269e-30	1.96703866456306e-29	EHD2	EH domain containing 2 [Source:NCBI gene;Acc:100073053]
ENSECAG00000014975	680	639	596	701	354	283	270	291	8.096	7.861	7.254	8.292	3.781	2.981	3.33	3.06	7.87575	3.288	-1.26021	1.66147652702191e-30	2.12328236868141e-29	PXN	paxillin [Source:VGNC Symbol;Acc:VGNC:58696]
ENSECAG00000013951	98	96	99	105	10	13	9	5	1.812	1.845	1.886	1.934	0.171	0.222	0.176	0.084	1.86925	0.16325	-3.5173	1.86592055073994e-30	2.37500047669949e-29	PPP2R2C	protein phosphatase 2 regulatory subunit Bgamma [Source:VGNC Symbol;Acc:VGNC:21776]
ENSECAG00000024438	478	524	477	496	236	247	210	222	13.225	15.076	13.6	13.674	5.917	6.189	6.022	5.44	13.8938	5.892	-1.23761	1.99555078410065e-30	2.53661112002981e-29	TRIM38	tripartite motif containing 38 [Source:VGNC Symbol;Acc:VGNC:24507]
ENSECAG00000014976	606	594	584	632	289	293	241	317	4.335	4.5	4.363	4.505	1.873	1.93	1.836	2.008	4.42575	1.91175	-1.21103	2.05132140149975e-30	2.60403096953367e-29	SLC4A5	solute carrier family 4 member 5 [Source:VGNC Symbol;Acc:VGNC:23235]
ENSECAG00000014155	973	896	915	956	508	514	442	532	13.669	12.973	13.315	13.479	6.469	6.59	6.501	6.614	13.359	6.5435	-1.02968	2.457955634696e-30	3.11194157282528e-29	SMOC2	SPARC related modular calcium binding 2 [Source:VGNC Symbol;Acc:VGNC:23351]
ENSECAG00000024238	815	841	853	910	443	429	417	498	10.71	11.505	11.549	11.901	5.282	5.114	5.681	5.795	11.4162	5.468	-1.062	2.60609628956608e-30	3.29512188018279e-29	N4BP1	NEDD4 binding protein 1 [Source:VGNC Symbol;Acc:VGNC:51264]
ENSECAG00000003385	33	32	40	42	158	176	136	182	1.596	1.609	1.972	2.003	6.923	7.707	6.785	7.785	1.795	7.3	2.02391261994433	3.00582350322676e-30	3.78797334672998e-29	CLEC1B	C-type lectin domain family 1 member B [Source:VGNC Symbol;Acc:VGNC:16601]
ENSECAG00000010678	103	96	104	102	284	265	263	329	5.822	5.837	6.236	5.943	13.909	12.629	14.646	15.505	5.9595	14.1723	1.24980562082776	3.10232230103999e-30	3.89927352102369e-29	LIN37	lin-37 DREAM MuvB core complex component [Source:VGNC Symbol;Acc:VGNC:19675]
ENSECAG00000019044	349	343	350	401	159	127	136	152	3.392	3.457	3.536	3.898	1.406	1.125	1.385	1.324	3.57075	1.31	-1.44666	3.68666158514229e-30	4.61850042338423e-29	NCKAP5L	NCK associated protein 5 like [Source:VGNC Symbol;Acc:VGNC:20592]
ENSECAG00000018339	218	225	246	269	61	80	65	87	2.24	2.385	2.328	2.363	0.561	0.704	0.744	0.742	2.329	0.68775	-1.75975	3.70954739133506e-30	4.64411950824594e-29	IKZF1	IKAROS family zinc finger 1 [Source:VGNC Symbol;Acc:VGNC:18987]
ENSECAG00000003318	441	419	468	389	197	186	180	188	8.097	7.999	8.926	7.116	3.277	3.118	3.422	3.118	8.0345	3.23375	-1.313	3.97307105202545e-30	4.96751119665372e-29	VIT	vitrin [Source:VGNC Symbol;Acc:VGNC:24910]
ENSECAG00000019461	207	240	222	217	485	503	442	540	3.734	4.509	4.335	4.078	8.02	8.279	8.297	8.791	4.164	8.34675	1.00324449163167	4.60243178691074e-30	5.73934381170877e-29	DCST1	DC-STAMP domain containing 1 [Source:VGNC Symbol;Acc:VGNC:17050]
ENSECAG00000009134	684	730	694	703	356	400	354	353	10.964	12.168	11.464	11.228	5.171	5.806	5.882	5.011	11.456	5.4675	-1.06715	5.09653900232949e-30	6.35135353970042e-29	CAV1	caveolin 1 [Source:VGNC Symbol;Acc:VGNC:16086]
ENSECAG00000017090	148	126	103	133	21	22	11	24	2.903	2.61	2.125	2.642	0.384	0.371	0.23	0.429	2.57	0.3535	-2.86199	6.14017391516063e-30	7.63198800784665e-29	CLEC2L	C-type lectin domain family 2 member L [Source:NCBI gene;Acc:100066231]
ENSECAG00000018902	390	378	326	364	149	165	130	138	5.242	5.411	4.596	5.083	1.877	2.018	1.779	1.614	5.083	1.822	-1.48016	6.36708941807631e-30	7.90373007385814e-29	ACVR1	activin A receptor type 1 [Source:VGNC Symbol;Acc:VGNC:15035]
ENSECAG00000028562	598	559	581	608	249	295	258	312	4.147	4.009	4.151	4.134	1.556	1.834	1.839	1.892	4.11025	1.78025	-1.20715	6.446590732749e-30	7.9972118088045e-29	-	podocalyxin like [Source:NCBI gene;Acc:102150200]
ENSECAG00000013894	577	574	522	564	277	265	226	284	4.98	4.926	4.533	5.105	1.971	2	2.124	2.117	4.886	2.053	-1.25092	6.50052801387484e-30	8.058879560504e-29	CASK	calcium/calmodulin dependent serine protein kinase [Source:VGNC Symbol;Acc:VGNC:16063]
ENSECAG00000025076	132	125	131	152	25	28	16	31	0.955	0.94	0.976	1.095	0.164	0.183	0.12	0.199	0.9915	0.1665	-2.57409	8.88111306942281e-30	1.09319679079848e-28	CTTNBP2	cortactin binding protein 2 [Source:VGNC Symbol;Acc:VGNC:16959]
ENSECAG00000019218	715	702	699	726	369	362	287	375	10.378	10.967	10.468	11.802	5.169	4.932	4.82	4.795	10.9038	4.929	-1.14546	9.76632871864827e-30	1.19906368112342e-28	ZBTB14	zinc finger and BTB domain containing 14 [Source:VGNC Symbol;Acc:VGNC:25133]
ENSECAG00000008285	736	703	705	750	373	391	400	385	14.448	14.351	14.244	14.651	6.624	6.923	8.112	6.681	14.4235	7.085	-1.02558	1.03819429899035e-29	1.27218834825508e-28	PSEN2	presenilin 2 [Source:VGNC Symbol;Acc:VGNC:21930]
ENSECAG00000015510	188	190	155	192	40	51	43	55	4.081	4.289	3.467	4.153	0.787	1.003	0.967	1.057	3.9975	0.9535	-2.06779	1.12924927638657e-29	1.38110301172949e-28	FGF7	fibroblast growth factor 7 [Source:VGNC Symbol;Acc:VGNC:18020]
ENSECAG00000008758	464	471	460	482	219	199	174	237	6.837	7.562	7.753	7.165	3.043	2.858	2.889	4.081	7.32925	3.21775	-1.18761	1.41437061771232e-29	1.7176945584663e-28	RFLNB	refilin B [Source:VGNC Symbol;Acc:VGNC:56475]
ENSECAG00000006905	178	157	157	151	40	39	38	44	3.391	3.066	3.092	2.779	0.686	0.665	0.69	0.731	3.082	0.693	-2.15294	2.09465020138918e-29	2.52616669132748e-28	PLPPR3	phospholipid phosphatase related 3 [Source:VGNC Symbol;Acc:VGNC:59414]
ENSECAG00000033567	359	413	349	391	168	142	158	163	6.682	8.181	7.343	7.584	2.673	2.987	3.857	3.362	7.4475	3.21975	-1.20981	2.23368701950459e-29	2.69044285539445e-28	-	microfibril associated protein 5 [Source:NCBI gene;Acc:100061202]
MSTRG.8799	126	156	134	150	351	394	323	351	1.649	2.123	1.808	1.956	4.163	4.671	4.382	4.069	1.884	4.32125	1.19764973353698	2.32723774703045e-29	2.7978210670006e-28	Spata31	XP_008531157.1 taxid=9798 PREDICTED: spermatogenesis-associated protein 31E1-like [Equus przewalskii]
ENSECAG00000037499	874	859	790	854	452	458	401	481	8.478	8.095	6.215	6.221	3.289	3.89	1.872	2.065	7.25225	2.779	-1.38386	2.4474000732095e-29	2.94042704447924e-28	-	-
ENSECAG00000011309	913	1015	989	1051	539	450	474	571	6.05	6.987	6.694	6.931	3.214	2.69	3.263	3.346	6.6655	3.12825	-1.09136	3.78411393044274e-29	4.49263389238803e-28	ARHGAP21	Rho GTPase activating protein 21 [Source:VGNC Symbol;Acc:VGNC:15463]
ENSECAG00000028735	131	108	103	114	323	359	261	339	1.909	1.641	1.537	1.657	4.249	4.727	3.921	4.373	1.686	4.3175	1.3565916414742	3.90529335710615e-29	4.62785757861672e-28	-	UDP-glucuronosyltransferase 2C1 [Source:NCBI gene;Acc:100146977]
ENSECAG00000014653	874	886	855	884	499	478	406	487	20.005	21.088	20.167	20.16	10.349	9.908	9.632	9.872	20.355	9.94025	-1.03403	3.94177462702716e-29	4.66818737972217e-28	ATIC	5-aminoimidazole-4-carboxamide ribonucleotide formyltransferase/IMP cyclohydrolase [Source:VGNC Symbol;Acc:VGNC:15630]
ENSECAG00000023727	351	385	285	382	825	806	663	786	9.405	10.727	7.826	10.199	20.011	19.52	18.349	18.633	9.53925	19.1283	1.00375714337646	4.68954228571996e-29	5.53313754714248e-28	IL1A	interleukin 1 alpha [Source:VGNC Symbol;Acc:VGNC:51324]
ENSECAG00000019913	379	398	425	445	185	143	136	189	3.835	4.228	4.482	4.517	1.645	1.256	1.435	1.687	4.2655	1.50575	-1.50223	4.95896926978013e-29	5.84018944205668e-28	FURIN	furin, paired basic amino acid cleaving enzyme [Source:VGNC Symbol;Acc:VGNC:18155]
ENSECAG00000020621	672	627	601	772	299	305	262	342	3.674	3.57	3.229	4.096	1.447	1.503	1.438	1.591	3.64225	1.49475	-1.28493	5.19068856757884e-29	6.10554342492447e-28	ZNF618	zinc finger protein 618 [Source:VGNC Symbol;Acc:VGNC:25359]
ENSECAG00000037072	153	169	159	145	33	46	33	39	6.596	7.576	7.064	6.229	1.289	1.796	1.475	1.489	6.86625	1.51225	-2.18283	5.38137874127839e-29	6.32204241897443e-28	-	ras-related protein Rap-2a-like [Source:NCBI gene;Acc:100059242]
ENSECAG00000029514	198	229	196	224	68	74	57	63	3.877	4.662	3.954	4.37	1.206	1.312	1.157	1.092	4.21575	1.19175	-1.82271	6.02099999856556e-29	7.04741602042048e-28	SLC2A6	solute carrier family 2 member 6 [Source:NCBI gene;Acc:111770625]
ENSECAG00000019611	555	584	520	525	232	272	189	262	13.104	12.7	11.936	10.987	3.833	5.448	4.621	5.521	12.1817	4.85575	-1.32696	7.64081718431138e-29	8.88880178482398e-28	RAB33B	RAB33B, member RAS oncogene family [Source:VGNC Symbol;Acc:VGNC:22109]
ENSECAG00000018848	290	324	293	346	121	129	94	122	4.862	5.654	5.078	5.795	1.842	1.961	1.642	1.809	5.34725	1.8135	-1.56002	7.66740542978734e-29	8.91429386157045e-28	-	zinc finger X-linked duplicated B [Source:NCBI gene;Acc:100146280]
ENSECAG00000019990	186	184	215	232	56	61	43	68	1.209	1.252	1.436	1.503	0.334	0.361	0.284	0.395	1.35	0.3435	-1.97458	8.20917019765921e-29	9.53253642867042e-28	WNK2	WNK lysine deficient protein kinase 2 [Source:VGNC Symbol;Acc:VGNC:57197]
ENSECAG00000033355	950	1006	999	1116	514	467	405	574	7.511	8.486	8.532	8.775	3.596	3.661	3.598	4.07	8.326	3.73125	-1.15796	8.49244759825427e-29	9.84349534078506e-28	-	iduronate 2-sulfatase [Source:NCBI gene;Acc:111771607]
ENSECAG00000006177	194	184	178	200	53	59	51	61	2.132	2.134	2.016	2.19	0.528	0.587	0.581	0.594	2.118	0.5725	-1.88735	8.62873303237861e-29	9.99538594947527e-28	TIE1	tyrosine kinase with immunoglobulin like and EGF like domains 1 [Source:VGNC Symbol;Acc:VGNC:24101]
ENSECAG00000012993	1098	1141	1183	1270	637	622	516	672	9.209	9.951	10.225	10.613	4.841	4.724	4.486	4.991	9.9995	4.7605	-1.07074	9.77564895408998e-29	1.12828267922296e-27	JAG1	jagged canonical Notch ligand 1 [Source:VGNC Symbol;Acc:VGNC:19209]
ENSECAG00000022288	531	472	485	527	228	237	226	263	4.38	4.071	4.161	4.069	1.884	1.859	1.99	1.942	4.17025	1.91875	-1.11997	1.28493377352654e-28	1.47767383955553e-27	ADCY6	adenylate cyclase 6 [Source:VGNC Symbol;Acc:VGNC:15091]
ENSECAG00000007149	425	392	424	458	146	182	108	184	3.044	2.895	3.056	3.341	0.868	1.17	0.726	1.252	3.084	1.004	-1.61904	1.29528323111434e-28	1.488677840124e-27	ADCY7	adenylate cyclase 7 [Source:VGNC Symbol;Acc:VGNC:58114]
ENSECAG00000017669	329	339	322	345	134	129	121	158	4.855	5.292	5.008	5.086	1.894	1.753	1.97	2.135	5.06025	1.938	-1.38464	1.37746493270233e-28	1.58122359252471e-27	CTPS2	CTP synthase 2 [Source:VGNC Symbol;Acc:VGNC:16944]
ENSECAG00000017352	371	322	354	364	147	138	165	128	3.197	2.889	3.144	3.108	1.146	1.075	1.472	0.97	3.0845	1.16575	-1.40378	1.57705704606244e-28	1.80490676454217e-27	SYNPO	synaptopodin [Source:VGNC Symbol;Acc:VGNC:55513]
ENSECAG00000011591	634	634	683	730	375	321	305	324	2.67	2.787	2.972	3.066	1.431	1.228	1.334	1.211	2.87375	1.301	-1.14331	1.73782776008347e-28	1.98533025173826e-27	SZT2	SZT2 subunit of KICSTOR complex [Source:VGNC Symbol;Acc:VGNC:23833]
ENSECAG00000016733	780	774	703	792	397	428	331	381	5.844	6.134	5.331	6.033	2.788	2.993	2.769	2.458	5.8355	2.752	-1.08438	1.82569965432001e-28	2.08322054511787e-27	PDLIM5	PDZ and LIM domain 5 [Source:VGNC Symbol;Acc:VGNC:21276]
ENSECAG00000020127	127	142	151	171	349	352	356	418	4.319	5.139	5.475	6.12	10.989	11.005	12.75	12.891	5.26325	11.9087	1.17799616051343	1.85421517717226e-28	2.11449286980523e-27	THEM4	thioesterase superfamily member 4 [Source:VGNC Symbol;Acc:VGNC:50895]
ENSECAG00000018153	3	4	6	3	82	132	131	69	0.286	0.401	0.561	0.286	4.485	6.646	8.053	3.666	0.3835	5.7125	3.89682377732986	3.83971624489634e-28	4.34234102262387e-27	-	SLX1 homolog A, structure-specific endonuclease subunit [Source:NCBI gene;Acc:100066262]
ENSECAG00000036708	174	173	142	181	399	461	354	489	3.952	4.086	3.323	4.096	8.211	9.479	8.332	9.834	3.86425	8.964	1.21395421562365	3.97283933109679e-28	4.49022688358165e-27	-	-
ENSECAG00000009174	257	248	260	310	106	92	89	99	5.152	5.159	5.339	6.129	1.899	1.688	1.911	1.709	5.44475	1.80175	-1.59547	4.01855018097527e-28	4.53114703138116e-27	ARSD	arylsulfatase H [Source:NCBI gene;Acc:100064629]
ENSECAG00000017863	380	377	349	388	122	176	150	162	5.967	6.178	5.634	6.056	1.732	2.512	2.435	2.247	5.95875	2.2315	-1.417	4.07199376078602e-28	4.58869415111744e-27	PFKL	phosphofructokinase, liver type [Source:VGNC Symbol;Acc:VGNC:21341]
ENSECAG00000017732	179	147	134	190	384	464	373	478	4.094	3.024	3.354	3.674	8.491	9.781	8.858	10.064	3.5365	9.2985	1.39467574340142	4.23337091034249e-28	4.76491636053721e-27	CRIP3	cysteine rich protein 3 [Source:VGNC Symbol;Acc:VGNC:16864]
ENSECAG00000019725	188	203	174	224	70	52	49	55	1.764	2.199	1.725	2.053	0.559	0.601	0.447	0.463	1.93525	0.5175	-1.90289	4.64926373452242e-28	5.22070150919546e-27	SYT11	synaptotagmin 11 [Source:VGNC Symbol;Acc:VGNC:23817]
ENSECAG00000015898	803	751	754	747	420	439	358	395	23.367	22.808	22.611	21.658	11.074	11.568	10.798	10.552	22.611	10.998	-1.03978	5.37164471384066e-28	6.01063085438967e-27	CMBL	carboxymethylenebutenolidase homolog [Source:VGNC Symbol;Acc:VGNC:16649]
ENSECAG00000024479	797	867	832	933	415	474	464	478	7.432	8.492	9.005	10.145	4.302	4.212	4.339	4.318	8.7685	4.29275	-1.03043	5.4067576476586e-28	6.04282813997108e-27	LCLAT1	lysocardiolipin acyltransferase 1 [Source:VGNC Symbol;Acc:VGNC:19608]
ENSECAG00000037749	382	366	337	394	163	155	146	172	14.242	14.202	12.953	14.636	5.507	5.239	5.648	5.679	14.0083	5.51825	-1.34399	5.49770109773535e-28	6.14087093324662e-27	-	pro-cathepsin H-like [Source:NCBI gene;Acc:111775628]
ENSECAG00000030220	261	263	244	262	94	101	77	102	4.956	4.322	4.443	4.291	1.529	1.227	1.087	1.463	4.503	1.3265	-1.76326	5.75495069755754e-28	6.42069309247102e-27	CDC42EP1	CDC42 effector protein 1 [Source:NCBI gene;Acc:100054751]
ENSECAG00000016953	138	115	130	131	19	21	35	23	3.202	2.897	3.036	2.999	0.39	0.485	0.827	0.514	3.0335	0.554	-2.45303	6.26870512904784e-28	6.96941111927435e-27	HLF	HLF transcription factor, PAR bZIP family member [Source:VGNC Symbol;Acc:VGNC:50481]
ENSECAG00000022016	707	711	668	730	380	386	311	370	7.924	8.286	7.775	8.152	3.859	3.918	3.613	3.672	8.03425	3.7655	-1.09332	7.48574530404157e-28	8.29347505590707e-27	NAPB	NSF attachment protein beta [Source:VGNC Symbol;Acc:VGNC:20560]
ENSECAG00000014979	152	166	189	190	50	47	44	51	1.969	2.242	2.518	2.45	0.587	0.554	0.588	0.584	2.29475	0.57825	-1.98857	7.93775870331491e-28	8.77895853805715e-27	AFAP1L2	actin filament associated protein 1 like 2 [Source:VGNC Symbol;Acc:VGNC:50992]
ENSECAG00000021360	535	595	535	618	289	272	269	298	22.974	26.659	23.674	26.442	11.245	10.577	11.973	11.333	24.9372	11.282	-1.14428	8.40014484245602e-28	9.27420739496867e-27	KCNMB1	potassium calcium-activated channel subfamily M regulatory beta subunit 1 [Source:VGNC Symbol;Acc:VGNC:19304]
ENSECAG00000022059	198	145	180	200	48	56	47	38	3.996	3.043	3.743	4.022	0.878	1.023	0.987	0.679	3.701	0.89175	-2.0532	1.1107684570053e-27	1.21998975632028e-26	MYC	MYC proto-oncogene, bHLH transcription factor [Source:VGNC Symbol;Acc:VGNC:20467]
ENSECAG00000009387	469	433	467	507	204	246	199	213	6.848	6.003	7.206	7.586	2.912	3.033	3.135	2.205	6.91075	2.82125	-1.29251	1.18561887209918e-27	1.30070167055899e-26	MEIS1	Meis homeobox 1 [Source:VGNC Symbol;Acc:VGNC:20101]
ENSECAG00000020410	143	161	142	172	38	46	36	33	0.65	0.762	0.667	0.78	0.157	0.189	0.172	0.133	0.71475	0.16275	-2.13478	1.24183009760293e-27	1.36002150896009e-26	FREM2	FRAS1 related extracellular matrix 2 [Source:VGNC Symbol;Acc:VGNC:18125]
ENSECAG00000027819	103	93	103	105	304	273	243	265	2.42	2.218	2.61	2.678	5.678	4.895	4.91	4.955	2.4815	5.1095	1.04196966572283	1.26018143296659e-27	1.37853582228193e-26	-	MAP/microtubule affinity-regulating kinase 3-like [Source:NCBI gene;Acc:102148874]
ENSECAG00000013883	135	142	139	155	33	30	33	40	2.141	2.33	2.245	2.453	0.474	0.418	0.542	0.562	2.29225	0.499	-2.19965	1.40950022657296e-27	1.53658895483514e-26	ICAM1	intercellular adhesion molecule 1 [Source:VGNC Symbol;Acc:VGNC:18927]
ENSECAG00000000193	284	296	297	319	120	104	109	136	5.506	5.524	5.425	5.82	1.821	1.807	2.285	1.879	5.56875	1.948	-1.51536	1.68203238842695e-27	1.82846702110243e-26	SSBP3	single stranded DNA binding protein 3 [Source:VGNC Symbol;Acc:VGNC:50769]
ENSECAG00000021849	270	252	274	274	88	108	92	113	3.571	3.452	3.695	3.78	1.067	1.341	1.293	1.299	3.6245	1.25	-1.53585	1.79215300696327e-27	1.94484811518319e-26	TFPI	tissue factor pathway inhibitor [Source:VGNC Symbol;Acc:VGNC:24045]
ENSECAG00000020731	785	782	842	878	460	473	401	401	11.712	12.133	12.946	13.053	6.219	6.391	6.201	5.299	12.461	6.0275	-1.04779	1.91468460492816e-27	2.07663773391156e-26	MXRA8	matrix remodeling associated 8 [Source:VGNC Symbol;Acc:VGNC:58639]
ENSECAG00000022703	294	349	340	352	117	128	107	157	1.7	2.098	2.025	2.028	0.613	0.67	0.641	0.804	1.96275	0.682	-1.52503	2.1111319550669e-27	2.28580085106534e-26	LY5	lymphocyte antigen 75 [Source:NCBI gene;Acc:100060284]
ENSECAG00000012328	293	337	300	391	123	135	107	132	3.185	3.844	3.353	4.164	1.199	1.351	1.161	1.216	3.6365	1.23175	-1.56184	2.19207186145949e-27	2.37209047573486e-26	STAT5A	signal transducer and activator of transcription 5A [Source:VGNC Symbol;Acc:VGNC:23667]
ENSECAG00000011890	231	246	261	278	83	84	103	96	2.571	2.831	2.873	3.043	0.833	0.804	1.296	0.974	2.8295	0.97675	-1.53449	2.69473295644535e-27	2.90285159777082e-26	ARHGAP30	Rho GTPase activating protein 30 [Source:VGNC Symbol;Acc:VGNC:15470]
ENSECAG00000011120	619	601	701	758	294	362	279	307	11.72	12.521	13.935	14.914	5.464	6.394	5.407	5.331	13.2725	5.649	-1.23237	2.9013133519974e-27	3.12009823364548e-26	THRA	thyroid hormone receptor alpha [Source:VGNC Symbol;Acc:VGNC:56499]
ENSECAG00000012863	465	484	461	537	213	234	232	248	4.184	4.528	4.274	4.814	1.736	1.906	2.163	1.976	4.45	1.94525	-1.19385	2.92433061100562e-27	3.14130770479122e-26	ITGA8	integrin subunit alpha 8 [Source:VGNC Symbol;Acc:VGNC:19169]
ENSECAG00000021602	328	262	319	342	139	112	110	109	8.878	7.544	8.638	9.527	3.374	2.775	2.846	2.464	8.64675	2.86475	-1.59375	3.14166775277939e-27	3.36529095742948e-26	PARM1	prostate androgen-regulated mucin-like protein 1 [Source:VGNC Symbol;Acc:VGNC:21166]
ENSECAG00000011816	177	175	183	215	53	60	47	61	4.787	4.922	5.1	5.824	1.335	1.47	1.318	1.461	5.15825	1.396	-1.88558	3.20094034779328e-27	3.42685736167179e-26	TMEM45A	transmembrane protein 45A [Source:VGNC Symbol;Acc:VGNC:24293]
ENSECAG00000031330	259	261	233	180	542	561	480	555	18.042	18.902	16.726	12.491	34.199	35.384	34.651	34.238	16.5403	34.618	1.06554133719942	3.44148184718673e-27	3.68024309480142e-26	-	sperm-associated acrosin inhibitor [Source:NCBI gene;Acc:106781615]
ENSECAG00000016721	257	253	235	295	94	106	75	90	3.244	3.37	2.997	3.662	1.034	1.248	0.967	0.985	3.31825	1.0585	-1.6484	3.47064041342964e-27	3.70934421316496e-26	RUBCNL	rubicon like autophagy enhancer [Source:VGNC Symbol;Acc:VGNC:22623]
ENSECAG00000024973	614	601	562	677	300	318	306	324	21.055	21.382	19.889	23.343	9.399	10	11.014	9.957	21.4172	10.0925	-1.08549	3.54955731877631e-27	3.78944061573953e-26	CD34	CD34 molecule [Source:VGNC Symbol;Acc:VGNC:16260]
ENSECAG00000019617	160	164	138	139	28	49	25	30	1.782	1.897	1.602	1.532	0.288	0.5	0.302	0.303	1.70325	0.34825	-2.29009	3.60274300287141e-27	3.84191839126114e-26	ATP8B4	ATPase phospholipid transporting 8B4 (putative) [Source:NCBI gene;Acc:100069998]
ENSECAG00000039158	409	385	392	426	181	180	169	204	13.749	13.456	13.566	14.257	5.513	5.476	5.902	6.079	13.757	5.7425	-1.26042	3.73877373828105e-27	3.98475119439938e-26	FDPS	farnesyl diphosphate synthase [Source:NCBI gene;Acc:100063641]
ENSECAG00000017133	104	93	107	124	19	11	9	21	1.31	1.225	1.389	1.557	0.25	0.153	0.171	0.234	1.37025	0.202	-2.76201	3.83780183794366e-27	4.08344685513793e-26	GABRB2	gamma-aminobutyric acid type A receptor beta2 subunit [Source:VGNC Symbol;Acc:VGNC:18197]
ENSECAG00000013555	112	132	112	124	8	25	16	27	1.364	1.672	1.405	1.505	0.088	0.276	0.202	0.291	1.4865	0.21425	-2.79455	3.92429001430605e-27	4.17081592546118e-26	MAGEL2	MAGE family member L2 [Source:NCBI gene;Acc:100060915]
ENSECAG00000042020	602	624	619	719	317	314	314	352	0.32	0.315	0.325	0.354	0.151	0.142	0.165	0.161	0.3285	0.15475	-1.08595	3.96158428052871e-27	4.2081073803254e-26	-	titin [Source:NCBI gene;Acc:100053844]
ENSECAG00000024376	235	256	230	227	88	89	71	89	2.829	2.45	2.184	2.207	0.845	0.893	0.823	0.725	2.4175	0.8215	-1.55718	4.03001085716863e-27	4.2784085196901e-26	LRCH1	leucine rich repeats and calponin homology domain containing 1 [Source:VGNC Symbol;Acc:VGNC:19744]
ENSECAG00000003981	182	191	243	210	69	67	40	53	4.36	4.568	5.792	4.9	1.491	1.461	1.013	1.121	4.905	1.2715	-1.94772	4.24550213143162e-27	4.49966587771021e-26	GIMAP6	GTPase, IMAP family member 6 [Source:VGNC Symbol;Acc:VGNC:18340]
ENSECAG00000029928	219	212	223	254	83	74	78	81	10.934	10.422	11.168	12.74	3.741	3.667	4.339	3.823	11.316	3.8925	-1.5396	4.52209644288398e-27	4.78218596097997e-26	-	WAP four-disulfide core domain protein 2 [Source:NCBI gene;Acc:102148710]
ENSECAG00000017508	369	371	378	412	179	173	149	179	5.624	5.866	5.791	5.583	2.484	2.34	2.3	2.512	5.716	2.409	-1.24657	4.55808742868286e-27	4.81757500014945e-26	DLG3	discs large MAGUK scaffold protein 3 [Source:VGNC Symbol;Acc:VGNC:58993]
ENSECAG00000013094	432	419	450	413	207	218	188	195	4.083	4.161	4.496	3.931	1.757	1.856	1.825	1.617	4.16775	1.76375	-1.24062	4.63822099470768e-27	4.89955455435409e-26	FRMD4A	FERM domain containing 4A [Source:VGNC Symbol;Acc:VGNC:18127]
ENSECAG00000008937	168	180	165	195	55	42	50	57	2.072	2.255	2.247	2.51	0.605	0.458	0.624	0.608	2.271	0.57375	-1.98483	4.69329644199506e-27	4.95498799886599e-26	CAMKK1	calcium/calmodulin dependent protein kinase kinase 1 [Source:VGNC Symbol;Acc:VGNC:16024]
ENSECAG00000007663	133	105	103	109	25	20	14	13	4.826	3.964	3.832	3.931	0.83	0.673	0.531	0.421	4.13825	0.61375	-2.7533	4.77227583639268e-27	5.03558292044821e-26	-	GTPase IMAP family member 5 [Source:NCBI gene;Acc:100146250]
MSTRG.25015	250	330	253	295	107	96	87	111	3.692	5.061	3.836	4.327	1.428	1.282	1.324	1.454	4.229	1.372	-1.62404	5.25194812421818e-27	5.53253562897614e-26	ZXDB	XP_014584391.1 taxid=9796 zinc finger X-linked protein ZXDB [Equus caballus]
ENSECAG00000019795	601	634	662	728	294	356	262	326	7.407	8.329	8.412	9.306	3.338	3.963	3.343	3.621	8.3635	3.56625	-1.2297	5.54402951901988e-27	5.82734348617155e-26	ARID5B	AT-rich interaction domain 5B [Source:VGNC Symbol;Acc:VGNC:15505]
ENSECAG00000017715	304	269	282	302	133	108	97	106	3.523	2.965	3.081	3.19	1.342	1.075	1.26	0.995	3.18975	1.168	-1.4494	5.81895142834109e-27	6.11294473191072e-26	CSF1	colony stimulating factor 1 [Source:VGNC Symbol;Acc:VGNC:50826]
ENSECAG00000018145	926	923	943	1155	528	462	406	520	7.352	7.687	7.78	8.458	4.119	3.482	3.486	3.819	7.81925	3.7265	-1.06921	5.98486091003901e-27	6.28377439271552e-26	NT5DC3	5'-nucleotidase domain containing 3 [Source:VGNC Symbol;Acc:VGNC:56387]
ENSECAG00000002579	183	199	189	169	50	50	56	66	2.211	2.468	2.353	2.008	0.547	0.54	0.692	0.712	2.26	0.62275	-1.8596	6.02979756289157e-27	6.3274711134647e-26	MATN2	matrilin 2 [Source:VGNC Symbol;Acc:VGNC:19997]
ENSECAG00000021070	678	761	729	736	382	382	339	421	8.367	9.815	9.271	9.238	4.351	4.338	4.336	4.644	9.17275	4.41725	-1.05421	7.10175313375128e-27	7.42374599787476e-26	SCAMP5	secretory carrier membrane protein 5 [Source:VGNC Symbol;Acc:VGNC:22712]
ENSECAG00000024485	143	120	113	121	23	29	16	28	4.563	4.769	3.913	4.132	0.571	1.025	0.675	0.912	4.34425	0.79575	-2.44872	7.17170826932095e-27	7.48866164135502e-26	HHIP	hedgehog interacting protein [Source:VGNC Symbol;Acc:VGNC:18775]
ENSECAG00000017739	462	438	477	580	242	195	196	214	3.331	3.206	3.493	4.138	1.541	1.382	1.454	1.329	3.542	1.4265	-1.31208	7.28967357509899e-27	7.60351236632453e-26	C1H15orf39	chromosome 1 C15orf39 homolog [Source:VGNC Symbol;Acc:VGNC:49196]
ENSECAG00000003159	175	132	147	132	345	359	334	412	12.335	9.595	10.571	9.124	23.066	24.042	25.54	26.848	10.4062	24.874	1.25718825451598	7.64698567700377e-27	7.95879235280736e-26	DOK6	docking protein 6 [Source:VGNC Symbol;Acc:VGNC:17276]
ENSECAG00000020078	165	193	196	197	60	59	43	61	2.188	2.743	2.736	2.738	0.752	0.729	0.609	0.79	2.60125	0.72	-1.85314	7.96254137950245e-27	8.27366629335004e-26	OSBPL6	oxysterol binding protein like 6 [Source:VGNC Symbol;Acc:VGNC:21067]
ENSECAG00000005100	376	377	376	404	184	178	155	179	3.405	3.44	3.4	3.553	1.463	1.548	1.444	1.391	3.4495	1.4615	-1.23894	8.14732484634115e-27	8.46105897849601e-26	TTYH3	tweety family member 3 [Source:NCBI gene;Acc:100059822]
ENSECAG00000000404	1184	1106	1131	1270	601	625	539	718	20.123	19.461	19.675	21.572	9.476	9.582	9.363	10.805	20.2078	9.8065	-1.0431	8.41275925069499e-27	8.73195866265658e-26	FKBP9	FKBP prolyl isomerase 9 [Source:VGNC Symbol;Acc:VGNC:18056]
ENSECAG00000008923	722	686	637	686	382	307	264	340	5.459	5.393	4.963	5.168	2.617	2.102	2.069	2.276	5.24575	2.266	-1.211	1.01703824755125e-26	1.05048040444527e-25	THBS1	thrombospondin 1 [Source:VGNC Symbol;Acc:VGNC:24072]
ENSECAG00000002945	178	152	183	187	378	411	369	400	17.025	15.118	18.037	17.821	32.76	35.6	36.582	33.882	17.0003	34.706	1.02962913628436	1.15830792751421e-26	1.19445415110403e-25	CCDC182	coiled-coil domain containing 182 [Source:VGNC Symbol;Acc:VGNC:16148]
ENSECAG00000009700	226	200	237	244	67	92	61	76	1.667	1.53	1.768	1.781	0.415	0.6	0.425	0.481	1.6865	0.48025	-1.81217	1.24982234332558e-26	1.28465566685654e-25	ANK3	ankyrin 3 [Source:VGNC Symbol;Acc:VGNC:56995]
ENSECAG00000016210	107	112	142	134	28	25	24	21	1.016	1.276	1.34	1.227	0.267	0.202	0.222	0.193	1.21475	0.221	-2.45854	1.29823075250213e-26	1.33154199881432e-25	ADAMTS10	ADAM metallopeptidase with thrombospondin type 1 motif 10 [Source:VGNC Symbol;Acc:VGNC:55772]
ENSECAG00000022843	811	844	793	983	490	402	392	437	4.914	5.338	4.996	5.948	2.767	2.275	2.514	2.317	5.299	2.46825	-1.10223	1.61134783148899e-26	1.64649352106112e-25	ZC3H13	zinc finger CCCH-type containing 13 [Source:VGNC Symbol;Acc:VGNC:25164]
ENSECAG00000013273	142	152	141	149	350	354	305	339	3.721	4.139	3.806	3.884	8.281	8.369	8.256	7.85	3.8875	8.189	1.07484461262736	1.79723436580925e-26	1.83250629159813e-25	TREH	trehalase [Source:VGNC Symbol;Acc:VGNC:24480]
ENSECAG00000007400	467	520	529	553	272	235	236	263	6.906	7.985	8.05	8.137	3.652	3.143	3.634	3.44	7.7695	3.46725	-1.16403	1.82508107991242e-26	1.85990491452112e-25	DSTYK	dual serine/threonine and tyrosine protein kinase [Source:VGNC Symbol;Acc:VGNC:50830]
ENSECAG00000017758	153	147	182	171	46	46	45	46	2.51	2.467	3.069	2.706	0.637	0.878	0.711	0.707	2.688	0.73325	-1.87416	2.33763188103597e-26	2.36831174684978e-25	SH3KBP1	SH3 domain containing kinase binding protein 1 [Source:VGNC Symbol;Acc:VGNC:22944]
ENSECAG00000014903	418	464	419	452	187	216	154	213	14.694	16.965	15.197	15.817	5.946	6.831	5.618	6.639	15.6683	6.2585	-1.32396	2.41965079096911e-26	2.44880475750573e-25	GGH	gamma-glutamyl hydrolase [Source:VGNC Symbol;Acc:VGNC:18325]
ENSECAG00000015076	256	236	269	285	97	104	91	106	1.726	1.655	1.869	1.915	0.593	0.635	0.636	0.633	1.79125	0.62425	-1.52077	2.42240355763674e-26	2.45029011318088e-25	INO80D	INO80 complex subunit D [Source:VGNC Symbol;Acc:VGNC:58938]
ENSECAG00000020326	324	246	291	304	97	77	108	124	3.888	3.136	3.729	3.466	0.973	0.789	1.348	1.178	3.55475	1.072	-1.72944	2.71051744405089e-26	2.74002936763886e-25	CLSTN3	calsyntenin 3 [Source:VGNC Symbol;Acc:VGNC:16639]
ENSECAG00000024442	268	305	317	309	135	114	122	117	5.137	6.085	6.266	5.924	2.352	1.981	2.432	1.993	5.853	2.1895	-1.41857	3.21848230953042e-26	3.24348848815098e-25	NIBAN2	niban apoptosis regulator 2 [Source:VGNC Symbol;Acc:VGNC:56878]
ENSECAG00000019453	488	491	527	617	235	219	223	280	5.116	5.355	5.673	6.447	2.239	2.057	2.441	2.606	5.64775	2.33575	-1.27379	3.66689281335966e-26	3.689532732049e-25	H6PD	hexose-6-phosphate dehydrogenase/glucose 1-dehydrogenase [Source:VGNC Symbol;Acc:VGNC:18675]
ENSECAG00000012047	306	338	331	310	113	146	104	145	7.405	7.181	7.618	5.646	2.075	3.088	2.383	3.607	6.9625	2.78825	-1.32025	3.69892729167959e-26	3.71980203958095e-25	-	-
ENSECAG00000005563	479	428	415	414	196	211	159	209	11.897	11.057	10.625	10.248	4.542	4.747	4.094	4.598	10.9567	4.49525	-1.28535	3.73121066941931e-26	3.75028960642161e-25	PRSS23	serine protease 23 [Source:VGNC Symbol;Acc:VGNC:21914]
ENSECAG00000038836	247	285	266	325	95	105	75	117	3.054	3.702	3.37	4.035	1.063	1.205	0.974	1.297	3.54025	1.13475	-1.64148	3.92094445240171e-26	3.93477094073387e-25	-	receptor-type tyrosine-protein phosphatase eta-like [Source:NCBI gene;Acc:111775907]
ENSECAG00000010862	850	845	866	970	483	483	442	526	11.1	11.237	11.461	12.534	5.477	5.309	5.853	5.794	11.583	5.60825	-1.04639	4.34704774599021e-26	4.35549970429823e-25	TNIP1	TNFAIP3 interacting protein 1 [Source:VGNC Symbol;Acc:VGNC:24382]
ENSECAG00000009211	213	199	203	201	75	72	62	71	4.975	4.833	4.886	4.678	1.587	1.523	1.501	1.469	4.843	1.52	-1.67183	4.80288386171055e-26	4.79458568540497e-25	ANGPT4	angiopoietin 4 [Source:VGNC Symbol;Acc:VGNC:51504]
ENSECAG00000023931	760	714	770	825	395	440	366	433	4.61	4.487	4.813	4.958	2.154	2.358	2.267	2.277	4.717	2.264	-1.059	5.11069166843218e-26	5.09652500219646e-25	MED12	mediator complex subunit 12 [Source:VGNC Symbol;Acc:VGNC:20070]
ENSECAG00000020100	72	93	89	99	6	8	12	11	1.837	2.468	2.34	2.517	0.139	0.185	0.317	0.249	2.2905	0.2225	-3.36379	5.29211235058454e-26	5.27192822301962e-25	CYP4X1	cytochrome P450 family 4 subfamily X member 1 [Source:VGNC Symbol;Acc:VGNC:50393]
MSTRG.13409	107	145	146	117	430	288	349	351	3.52	4.96	4.95	3.835	12.818	8.58	11.901	10.227	4.31625	10.8815	1.33402710965792	5.49110987135691e-26	5.46445678064521e-25	TRHR	XP_047626249.1 taxid=41426 thyrotropin-releasing hormone receptor-like [Phacochoerus africanus]
ENSECAG00000023613	99	73	91	94	224	261	237	262	4.12	3.255	3.767	3.882	7.622	9.189	9.218	8.907	3.756	8.734	1.21744546812648	6.0990173897562e-26	6.05676898804591e-25	IGSF21	immunoglobin superfamily member 21 [Source:VGNC Symbol;Acc:VGNC:18980]
ENSECAG00000025133	341	401	400	405	160	198	155	155	3.573	4.364	4.317	4.233	1.52	1.879	1.681	1.437	4.12175	1.62925	-1.33905	6.57202904308027e-26	6.51632229664127e-25	SYDE2	synapse defective Rho GTPase homolog 2 [Source:VGNC Symbol;Acc:VGNC:23793]
ENSECAG00000022527	114	87	123	119	22	23	15	14	1.229	0.975	1.368	1.279	0.215	0.225	0.167	0.134	1.21275	0.18525	-2.71074	7.32462512899694e-26	7.24370473727099e-25	FMNL1	formin like 1 [Source:VGNC Symbol;Acc:VGNC:18072]
ENSECAG00000012150	128	97	99	103	19	19	15	20	0.819	0.645	0.657	0.657	0.11	0.11	0.104	0.119	0.6945	0.11075	-2.64867	8.17866370251914e-26	8.04657279751974e-25	SHROOM2	shroom family member 2 [Source:VGNC Symbol;Acc:VGNC:55534]
ENSECAG00000012543	1129	1063	1115	1311	670	645	537	610	8.257	8.049	8.437	9.567	4.427	4.308	4.058	3.993	8.5775	4.1965	-1.03137	8.78768564314017e-26	8.63684547204915e-25	SKI	SKI proto-oncogene [Source:VGNC Symbol;Acc:VGNC:58651]
ENSECAG00000022686	132	125	118	124	284	304	284	313	4.191	4.162	3.985	3.937	8.033	8.768	9.273	8.724	4.06875	8.6995	1.09634684679233	9.05377316482445e-26	8.89378119184481e-25	MRAP2	melanocortin 2 receptor accessory protein 2 [Source:VGNC Symbol;Acc:VGNC:20306]
ENSECAG00000019197	388	375	415	415	164	155	154	213	10.468	10.52	11.538	11.156	4.009	3.787	4.306	5.089	10.9205	4.29775	-1.34539	9.57781541808648e-26	9.40371815533754e-25	TCF21	transcription factor 21 [Source:VGNC Symbol;Acc:VGNC:23950]
MSTRG.13221	272	260	284	229	105	86	79	109	5.519	5.481	5.932	4.624	1.929	1.579	1.66	1.957	5.389	1.78125	-1.59713	9.64698834434318e-26	9.46675896868716e-25	Pol	XP_044604224.1 taxid=9793 endogenous retrovirus group K member 7 Env polyprotein-like [Equus asinus]
ENSECAG00000039359	205	231	235	239	81	64	60	95	3.175	3.72	3.75	3.688	1.137	0.897	0.963	1.303	3.58325	1.075	-1.73693	9.90393696207584e-26	9.70392425775437e-25	CYS1	cystin 1 [Source:NCBI gene;Acc:102149884]
ENSECAG00000007805	204	204	186	200	72	69	63	67	1.821	1.903	1.705	1.808	0.59	0.567	0.581	0.539	1.80925	0.56925	-1.66826	1.04991991113526e-25	1.02660630490339e-24	CCDC141	coiled-coil domain containing 141 [Source:VGNC Symbol;Acc:VGNC:16125]
ENSECAG00000007861	212	202	196	267	75	71	48	73	1.786	1.77	1.702	2.241	0.573	0.542	0.419	0.545	1.87475	0.51975	-1.85081	1.10682150929642e-25	1.08058196199461e-24	PAPLN	papilin, proteoglycan like sulfated glycoprotein [Source:VGNC Symbol;Acc:VGNC:21150]
ENSECAG00000011379	212	203	205	179	412	439	412	408	2.924	2.909	2.816	2.499	5.359	5.714	6.129	5.159	2.787	5.59025	1.00419980042912	1.15461714847926e-25	1.12666761361587e-24	ASB15	ankyrin repeat and SOCS box containing 15 [Source:VGNC Symbol;Acc:VGNC:15567]
ENSECAG00000013243	887	914	865	812	1529	1473	1321	1514	20.554	21.634	21.998	17.889	44.54	43.055	42.64	41.353	20.5188	42.897	1.06393391163376	1.23892539013479e-25	1.20769889640593e-24	ANKRD45	ankyrin repeat domain 45 [Source:VGNC Symbol;Acc:VGNC:15337]
ENSECAG00000012006	205	184	214	224	74	68	70	73	1.918	1.798	2.063	2.112	0.638	0.579	0.69	0.605	1.97275	0.628	-1.65137	1.8090549767614e-25	1.7527058557881e-24	BCL9L	B-cell CLL/lymphoma 9-like protein [Source:NCBI gene;Acc:111774226]
ENSECAG00000007371	913	917	897	1020	516	540	440	545	23.589	24.636	23.882	26.258	12.08	12.635	11.783	12.47	24.5912	12.242	-1.00631	2.00276109383973e-25	1.93742495059574e-24	-	glutamate dehydrogenase 1 [Source:NCBI gene;Acc:100064139]
ENSECAG00000012506	770	755	850	848	396	480	392	445	9.591	9.567	11.603	12.397	4.154	5.602	5.363	4.994	10.7895	5.02825	-1.1015	2.05554341738079e-25	1.98546334038499e-24	SERPINB9	serpin family B member 9 [Source:VGNC Symbol;Acc:VGNC:22853]
ENSECAG00000006801	533	485	485	581	262	269	207	242	11.263	10.433	10.343	12.677	5.091	5.361	4.604	4.961	11.179	5.00425	-1.15957	2.70145087659471e-25	2.59488986720561e-24	NMI	N-myc and STAT interactor [Source:VGNC Symbol;Acc:VGNC:20779]
ENSECAG00000023515	89	77	82	104	13	10	11	8	1.297	1.167	1.221	1.498	0.172	0.132	0.166	0.103	1.29575	0.14325	-3.17718	2.83234690016702e-25	2.71515124914453e-24	SIX4	SIX homeobox 4 [Source:VGNC Symbol;Acc:VGNC:22995]
ENSECAG00000014864	183	181	185	239	47	66	66	60	2.63	2.639	2.773	3.412	0.679	0.869	1.066	0.899	2.8635	0.87825	-1.70508	2.88278629859265e-25	2.76211489222443e-24	PDZRN3	PDZ domain containing ring finger 3 [Source:VGNC Symbol;Acc:VGNC:21294]
ENSECAG00000003869	746	866	778	877	420	433	394	484	8.409	10.161	9.061	9.96	4.346	4.453	4.626	4.853	9.39775	4.5695	-1.04028	2.92739567176868e-25	2.8006348857809e-24	ZC3H7A	zinc finger CCCH-type containing 7A [Source:VGNC Symbol;Acc:VGNC:25169]
ENSECAG00000024622	584	557	569	583	298	301	302	329	13.782	13.669	13.837	13.709	6.372	6.432	7.387	6.876	13.7492	6.76675	-1.02282	3.2548124614341e-25	3.10452772397018e-24	RHOBTB3	Rho related BTB domain containing 3 [Source:VGNC Symbol;Acc:VGNC:22374]
ENSECAG00000017168	333	320	295	384	132	147	130	147	3.628	3.622	3.309	4.164	1.302	1.449	1.467	1.417	3.68075	1.40875	-1.38558	3.27391966889646e-25	3.12119131634244e-24	ABCC4	ATP binding cassette subfamily C member 4 [Source:VGNC Symbol;Acc:VGNC:14919]
ENSECAG00000010977	125	117	142	145	31	31	27	37	1.573	1.531	1.841	1.818	0.353	0.353	0.352	0.412	1.69075	0.3675	-2.20185	4.15508705121905e-25	3.93958452539004e-24	ARHGAP45	Rho GTPase activating protein 45 [Source:VGNC Symbol;Acc:VGNC:59144]
ENSECAG00000032512	144	107	127	117	306	313	278	306	4.289	3.713	4.043	3.9	8.504	8.921	9.093	9.391	3.98625	8.97725	1.1712413795525	4.46011387211943e-25	4.22039658559311e-24	-	-
ENSECAG00000023228	6	4	8	6	82	93	59	95	0.105	0.103	0.144	0.228	2.958	3.317	2.396	3.369	0.145	3.01	4.37563868163213	4.56570828914291e-25	4.31817261652221e-24	SVOP	SV2 related protein [Source:VGNC Symbol;Acc:VGNC:23784]
ENSECAG00000012844	483	522	506	562	287	260	250	245	6.248	7.041	6.615	6.988	3.167	2.926	3.234	2.659	6.723	2.9965	-1.16583	4.66812507895238e-25	4.4106610941717e-24	TICAM2	toll-like receptor adaptor molecule 2 [Source:NCBI gene;Acc:100529854]
ENSECAG00000009011	205	176	192	171	56	60	41	68	4.479	3.999	4.323	3.723	1.109	1.187	0.929	1.316	4.131	1.13525	-1.86348	4.7543758435628e-25	4.48548660114854e-24	FLRT2	fibronectin leucine rich transmembrane protein 2 [Source:VGNC Symbol;Acc:VGNC:18065]
ENSECAG00000022426	273	263	294	294	88	133	101	110	6.17	6.181	6.848	6.621	1.802	2.722	2.371	2.202	6.455	2.27425	-1.50503	5.25976829659078e-25	4.9476074055795e-24	SWAP70	switching B cell complex subunit SWAP70 [Source:VGNC Symbol;Acc:VGNC:56790]
ENSECAG00000005927	432	411	434	526	214	221	194	205	5.492	5.438	5.691	6.669	2.467	2.547	2.559	2.28	5.8225	2.46325	-1.24108	5.41839270534165e-25	5.09430442370558e-24	TP53BP2	tumor protein p53 binding protein 2 [Source:VGNC Symbol;Acc:VGNC:24419]
ENSECAG00000003553	135	149	148	123	335	360	285	340	6.537	7.023	7.611	5.813	14.844	15.64	14.23	14.343	6.746	14.7643	1.13000384829187	5.97177932189669e-25	5.60078289870164e-24	CCDC148	coiled-coil domain containing 148 [Source:VGNC Symbol;Acc:VGNC:16127]
ENSECAG00000007899	40	38	37	22	136	138	137	143	1.409	1.455	1.391	0.756	4.523	4.573	5.014	4.637	1.25275	4.68675	1.90348930305338	6.57082526442953e-25	6.14749388208429e-24	OVOL2	ovo like zinc finger 2 [Source:VGNC Symbol;Acc:VGNC:55264]
ENSECAG00000029716	210	203	203	252	89	62	54	72	5.604	5.68	5.576	6.774	2.146	1.475	1.488	1.721	5.9085	1.7075	-1.79091	6.92018994976974e-25	6.47117517274447e-24	-	GTPase IMAP family member 5 [Source:NCBI gene;Acc:100630393]
ENSECAG00000022440	714	665	719	771	432	373	348	365	3.738	3.628	3.869	3.976	2.041	1.737	1.853	1.629	3.80275	1.815	-1.06707	7.24469143820387e-25	6.7679829324955e-24	HCFC1	host cell factor C1 [Source:VGNC Symbol;Acc:VGNC:18707]
ENSECAG00000022197	228	225	256	262	102	95	72	87	3.834	3.934	4.435	4.389	1.554	1.446	1.255	1.295	4.148	1.3875	-1.57993	8.90585272591082e-25	8.29140107055379e-24	CASP3	caspase 3 [Source:VGNC Symbol;Acc:VGNC:16068]
ENSECAG00000017085	89	123	108	104	22	17	10	22	1.477	2.124	1.848	1.721	0.332	0.256	0.172	0.324	1.7925	0.271	-2.72561	9.88004323792307e-25	9.16704547043695e-24	MATN3	matrilin 3 [Source:VGNC Symbol;Acc:VGNC:19998]
ENSECAG00000015820	279	237	273	295	116	114	87	101	7.772	6.885	7.75	8.211	2.936	2.864	2.45	2.48	7.6545	2.6825	-1.51273	1.24651568519644e-24	1.14873439195942e-23	KLF11	Kruppel like factor 11 [Source:VGNC Symbol;Acc:VGNC:19441]
ENSECAG00000013147	524	619	583	566	273	323	280	301	8.091	9.678	9.188	8.461	3.621	4.562	4.606	4.605	8.8545	4.3485	-1.02589	1.29529886506246e-24	1.19196252220781e-23	SKP2	S-phase kinase associated protein 2 [Source:VGNC Symbol;Acc:VGNC:52438]
ENSECAG00000020292	157	166	181	179	59	45	50	57	0.813	0.882	0.944	0.92	0.272	0.211	0.262	0.256	0.88975	0.25025	-1.83003	1.30378631526472e-24	1.19919409904257e-23	PIEZO1	piezo type mechanosensitive ion channel component 1 [Source:VGNC Symbol;Acc:VGNC:21418]
ENSECAG00000015794	503	523	455	533	248	238	204	274	17.923	19.378	16.707	18.923	8.007	7.68	7.534	8.646	18.2327	7.96675	-1.19447	1.33615339280333e-24	1.22778008388342e-23	ANXA1	annexin A1 [Source:VGNC Symbol;Acc:VGNC:57172]
ENSECAG00000012020	597	589	627	623	338	342	292	338	5.734	5.883	6.338	6.106	2.942	3.019	2.907	2.875	6.01525	2.93575	-1.0349	1.55043245412507e-24	1.42193822043303e-23	MYO1C	myosin IC [Source:VGNC Symbol;Acc:VGNC:20501]
ENSECAG00000013544	692	736	667	690	365	390	337	415	6.374	7.049	6.331	6.333	3.046	3.253	3.217	3.385	6.52175	3.22525	-1.01585	1.66951321575939e-24	1.52855348210759e-23	TMEM268	transmembrane protein 268 [Source:VGNC Symbol;Acc:VGNC:24281]
ENSECAG00000024890	168	152	123	139	37	38	30	44	1.891	1.758	1.421	1.54	0.373	0.394	0.346	0.438	1.6525	0.38775	-2.09145	1.75300572325474e-24	1.6030964088872e-23	CCDC120	coiled-coil domain containing 120 [Source:VGNC Symbol;Acc:VGNC:16115]
ENSECAG00000016360	136	111	126	162	22	29	37	32	1.459	1.232	1.386	1.773	0.218	0.28	0.426	0.303	1.4625	0.30675	-2.2533	1.83301849818983e-24	1.67305714241194e-23	PDE3A	phosphodiesterase 3A [Source:VGNC Symbol;Acc:VGNC:21243]
ENSECAG00000002986	409	389	349	383	194	182	146	165	4.983	4.815	4.314	4.647	2.107	1.948	1.77	1.766	4.68975	1.89775	-1.30522	1.8908258156693e-24	1.72334492482632e-23	GHR	growth hormone receptor [Source:VGNC Symbol;Acc:VGNC:18333]
ENSECAG00000020720	1232	1421	1152	1232	717	736	680	767	16.33	17.459	14.965	16.018	7.271	7.872	8.592	8.412	16.193	8.03675	-1.01069	2.36919799959057e-24	2.15111896467588e-23	CD38	CD38 molecule [Source:VGNC Symbol;Acc:VGNC:51151]
ENSECAG00000011649	88	68	87	88	1	3	13	9	0.632	0.508	0.64	0.621	0.007	0.02	0.098	0.058	0.60025	0.04575	-3.71372	2.69506073374603e-24	2.44233474383724e-23	IRS4	insulin receptor substrate 4 [Source:VGNC Symbol;Acc:VGNC:19142]
ENSECAG00000023815	241	223	212	282	63	74	86	100	2.142	2.061	1.945	2.499	0.51	0.596	0.792	0.787	2.16175	0.67125	-1.68728	2.89146651973132e-24	2.6141105799771e-23	PLA2R1	phospholipase A2 receptor 1 [Source:VGNC Symbol;Acc:VGNC:21520]
ENSECAG00000031944	220	221	189	200	448	498	389	436	5.647	6.012	5.042	5.105	10.819	11.957	10.81	10.322	5.4515	10.977	1.00975866911191	3.25066429084374e-24	2.9305161245162e-23	-	chromosome 9 C8orf89 homolog [Source:NCBI gene;Acc:106780971]
ENSECAG00000013623	213	227	239	281	88	46	75	89	2.973	3.667	3.7	4.342	1.155	0.586	1.152	1.159	3.6705	1.013	-1.85734	3.38565253989256e-24	3.05076734301189e-23	PIK3AP1	phosphoinositide-3-kinase adaptor protein 1 [Source:VGNC Symbol;Acc:VGNC:21441]
ENSECAG00000032465	417	373	398	423	214	164	192	182	5.655	5.26	5.562	5.716	2.63	2.014	2.699	2.186	5.54825	2.38225	-1.21971	4.0804166977776e-24	3.66468700784388e-23	GAS1	growth arrest specific 1 [Source:NCBI gene;Acc:111770133]
ENSECAG00000042372	652	575	634	608	320	368	296	293	42.101	41.002	38.641	38.546	15.422	20.07	14.072	14.942	40.0725	16.1265	-1.31318	4.15199680973465e-24	3.72721860504758e-23	-	parathymosin [Source:NCBI gene;Acc:100059973]
ENSECAG00000013616	292	275	260	305	134	118	99	91	2.867	2.803	2.626	2.978	1.19	1.047	1.006	0.794	2.8185	1.00925	-1.48164	4.88171207486701e-24	4.36583509059518e-23	DSG2	desmoglein 2 [Source:VGNC Symbol;Acc:VGNC:17325]
ENSECAG00000007482	231	228	232	214	81	72	90	97	2.384	2.45	2.47	2.2	0.751	0.674	0.965	0.889	2.376	0.81975	-1.53528	5.35929397360766e-24	4.77503075676529e-23	IRF6	interferon regulatory factor 6 [Source:VGNC Symbol;Acc:VGNC:19136]
ENSECAG00000019437	194	176	195	210	42	66	33	72	5.691	5.369	5.895	6.138	1.116	1.753	1.003	1.871	5.77325	1.43575	-2.00758	6.53027387823155e-24	5.78590762250191e-23	CD2	CD2 molecule [Source:VGNC Symbol;Acc:VGNC:16249]
ENSECAG00000025008	510	471	511	504	270	269	251	263	6.682	6.417	6.899	6.58	3.205	3.192	3.409	3.052	6.6445	3.2145	-1.04757	7.35735385903797e-24	6.50963647472283e-23	MKNK2	MAPK interacting serine/threonine kinase 2 [Source:VGNC Symbol;Acc:VGNC:56765]
ENSECAG00000009311	338	415	358	395	190	175	145	153	3.784	4.827	4.125	4.405	1.924	1.774	1.679	1.517	4.28525	1.7235	-1.31404	7.36142179095463e-24	6.51021471651818e-23	SH3TC2	SH3 domain and tetratricopeptide repeats 2 [Source:VGNC Symbol;Acc:VGNC:22950]
ENSECAG00000018734	164	164	166	188	373	402	324	415	4.097	4.548	4.248	4.864	9.506	10.592	9.312	10.222	4.43925	9.908	1.15827791108049	9.01869561897314e-24	7.90981919811228e-23	GSG1L	GSG1 like [Source:VGNC Symbol;Acc:VGNC:51144]
ENSECAG00000012393	702	659	771	812	402	394	374	419	7.843	7.09	8.36	9.126	3.938	4.124	4.008	3.998	8.10475	4.017	-1.01265	9.4031679212391e-24	8.24322771283982e-23	B4GALT1	beta-1,4-galactosyltransferase 1 [Source:VGNC Symbol;Acc:VGNC:15739]
ENSECAG00000035205	237	245	215	255	89	79	91	105	3.243	3.533	3.054	3.383	1.131	0.954	1.268	1.346	3.30325	1.17475	-1.49153	9.43832118099994e-24	8.27024218557564e-23	ZNF853	zinc finger protein 853 [Source:NCBI gene;Acc:111776178]
ENSECAG00000024520	332	282	282	324	105	127	88	144	6.504	5.232	5.592	6.048	1.763	1.972	1.724	2.085	5.844	1.886	-1.63163	1.01959003761313e-23	8.9217637664844e-23	KDELR3	KDEL endoplasmic reticulum protein retention receptor 3 [Source:VGNC Symbol;Acc:VGNC:56390]
ENSECAG00000010142	414	403	395	396	197	200	208	201	5.227	5.254	5.236	4.975	2.361	2.341	2.805	2.424	5.173	2.48275	-1.05906	1.09916082656807e-23	9.60921571764024e-23	ZNF185	zinc finger protein 185 with LIM domain [Source:VGNC Symbol;Acc:VGNC:55553]
ENSECAG00000003606	384	316	355	420	175	164	147	163	8.172	6.993	7.785	8.906	3.374	3.161	3.242	3.072	7.964	3.21225	-1.30991	1.10123677287852e-23	9.62295213037338e-23	ISLR	immunoglobulin superfamily containing leucine rich repeat [Source:VGNC Symbol;Acc:VGNC:19153]
ENSECAG00000039787	337	311	330	320	135	150	121	164	10.719	10.427	10.779	10.338	3.974	4.436	4.045	4.745	10.5657	4.3	-1.29699	1.33590638741198e-23	1.16468802417852e-22	-	uncharacterized protein CXorf49 homolog [Source:NCBI gene;Acc:102148900]
ENSECAG00000010114	131	145	138	124	32	33	39	40	1.793	2.038	1.94	1.67	0.392	0.404	0.546	0.479	1.86025	0.45525	-2.03077	1.35097769962278e-23	1.17728938750949e-22	RASGRP1	RAS guanyl releasing protein 1 [Source:VGNC Symbol;Acc:VGNC:22201]
ENSECAG00000015579	440	432	417	424	204	228	196	229	5.625	5.743	5.494	5.401	2.363	3.46	2.597	2.593	5.56575	2.75325	-1.01544	1.41577467498659e-23	1.2320664412583e-22	TMEM14A	transmembrane protein 14A [Source:VGNC Symbol;Acc:VGNC:24205]
ENSECAG00000016594	281	241	271	279	500	518	496	521	8.573	7.419	8.031	8.508	16.743	17.69	19.23	17.528	8.13275	17.7978	1.12987969515189	1.52939544888431e-23	1.32912411230069e-22	TCTN3	tectonic family member 3 [Source:VGNC Symbol;Acc:VGNC:23969]
ENSECAG00000017541	499	500	569	565	281	250	235	298	4.176	3.949	4.356	4.16	1.876	1.749	1.828	1.954	4.16025	1.85175	-1.16778	1.63088295334534e-23	1.41603120543878e-22	GIGYF1	GRB10 interacting GYF protein 1 [Source:HGNC Symbol;Acc:HGNC:9126]
ENSECAG00000019570	240	216	236	240	93	98	78	95	2.284	2.138	2.315	2.325	0.803	1.001	0.867	0.801	2.2655	0.868	-1.38406	1.85479610497779e-23	1.6053289756519e-22	GRAMD4	GRAM domain containing 4 [Source:VGNC Symbol;Acc:VGNC:52394]
ENSECAG00000008844	476	535	481	441	254	248	209	245	10.576	12.831	11.458	9.464	5.734	4.765	5.031	4.989	11.0823	5.12975	-1.11129	1.90414083120943e-23	1.64504998770594e-22	SLC25A24	solute carrier family 25 member 24 [Source:VGNC Symbol;Acc:VGNC:23098]
ENSECAG00000007272	553	464	522	616	276	236	230	282	3.189	3.29	3.565	3.743	1.58	1.381	1.837	1.418	3.44675	1.554	-1.14925	2.00977231970592e-23	1.73552213857938e-22	NCOR2	nuclear receptor corepressor 2 [Source:VGNC Symbol;Acc:VGNC:49497]
ENSECAG00000016959	441	439	401	390	177	223	193	209	16.003	16.565	14.995	14.101	5.82	7.328	7.259	6.717	15.416	6.781	-1.18486	2.01290366293587e-23	1.73743930019005e-22	B3GNT2	UDP-GlcNAc:betaGal beta-1,3-N-acetylglucosaminyltransferase 2 [Source:VGNC Symbol;Acc:VGNC:15731]
ENSECAG00000018126	424	438	477	532	228	242	199	229	4.72	5.07	5.472	5.901	2.3	2.44	2.296	2.258	5.29075	2.3235	-1.18717	2.12627135510264e-23	1.83197541471948e-22	PRELP	proline and arginine rich end leucine rich repeat protein [Source:VGNC Symbol;Acc:VGNC:21826]
ENSECAG00000005265	781	842	741	759	383	451	304	416	17.839	19.998	17.441	17.273	7.926	9.379	7.715	8.415	18.1378	8.35875	-1.11764	2.15530947423817e-23	1.85531764087129e-22	NAAA	N-acylethanolamine acid amidase [Source:VGNC Symbol;Acc:VGNC:20534]
ENSECAG00000014491	175	151	158	163	49	52	53	53	1.073	0.93	0.962	0.982	0.288	0.303	0.325	0.286	0.98675	0.3005	-1.71532	2.79217883991485e-23	2.40029188190516e-22	NLRC5	NLR family CARD domain containing 5 [Source:VGNC Symbol;Acc:VGNC:20766]
ENSECAG00000016110	592	625	648	624	319	351	319	373	9.686	11.398	11.276	10.333	4.73	5.199	5.706	5.446	10.6732	5.27025	-1.01806	2.96877909125845e-23	2.5498067987849e-22	EXTL2	exostosin like glycosyltransferase 2 [Source:VGNC Symbol;Acc:VGNC:17743]
ENSECAG00000016033	112	93	93	96	18	11	17	24	1.265	1.092	1.082	1.08	0.184	0.112	0.199	0.24	1.12975	0.18375	-2.62019	3.15344010093474e-23	2.70232100694484e-22	IL2RB	interleukin 2 receptor subunit beta [Source:VGNC Symbol;Acc:VGNC:19027]
ENSECAG00000005161	151	142	197	177	41	51	54	51	1.842	1.818	2.477	2.158	0.461	0.566	0.69	0.556	2.07375	0.56825	-1.86764	3.1611648464427e-23	2.70772372538738e-22	ELMSAN1	ELM2 and Myb/SANT domain containing 1 [Source:VGNC Symbol;Acc:VGNC:17535]
ENSECAG00000008906	404	392	393	419	207	198	168	209	5.804	5.572	5.913	6.439	2.663	2.938	2.725	3.023	5.932	2.83725	-1.06403	3.33606083406975e-23	2.847299548935e-22	PARP15	poly(ADP-ribose) polymerase family member 15 [Source:VGNC Symbol;Acc:VGNC:57094]
ENSECAG00000009668	168	134	153	157	47	36	38	54	8.637	6.081	5.793	6.668	2.029	1.589	1.429	2.179	6.79475	1.8065	-1.91122	3.40958101076128e-23	2.90635422016642e-22	SCRG1	stimulator of chondrogenesis 1 [Source:VGNC Symbol;Acc:VGNC:50762]
ENSECAG00000015869	454	403	414	415	216	215	161	205	7.316	6.468	7.126	7.708	3.645	3.473	3.138	3.245	7.1545	3.37525	-1.08386	4.62474986180036e-23	3.9226025629425e-22	CXHXorf56	chromosome X CXorf56 homolog [Source:VGNC Symbol;Acc:VGNC:52372]
ENSECAG00000021865	411	380	361	426	190	184	180	207	12.348	12.129	10.768	13.07	5.337	5.367	5.747	5.769	12.0787	5.555	-1.12061	5.27517805920534e-23	4.4663330397366e-22	UST	uronyl 2-sulfotransferase [Source:VGNC Symbol;Acc:VGNC:24858]
ENSECAG00000000697	149	128	143	133	292	325	290	344	7.771	6.923	7.665	6.893	13.769	15.309	15.635	15.853	7.313	15.1415	1.04997286654496	5.32943738485768e-23	4.51026997856553e-22	BLVRB	biliverdin reductase B [Source:VGNC Symbol;Acc:VGNC:15841]
ENSECAG00000038536	485	412	509	495	236	224	214	259	5.251	4.638	5.679	5.34	2.315	2.196	2.401	2.483	5.227	2.34875	-1.15409	5.43185994870913e-23	4.59287244532315e-22	CCND1	cyclin D1 [Source:NCBI gene;Acc:102149114]
ENSECAG00000003722	467	494	443	476	223	244	205	266	5.354	5.665	5.42	5.674	2.313	2.55	2.407	2.442	5.52825	2.428	-1.18705	5.80678047330648e-23	4.90119005243624e-22	ZFP62	ZFP62 zinc finger protein [Source:VGNC Symbol;Acc:VGNC:58279]
ENSECAG00000007493	84	78	97	85	14	10	14	15	0.396	0.382	0.47	0.399	0.059	0.043	0.068	0.062	0.41175	0.058	-2.82764	6.28147292560435e-23	5.29482070170195e-22	ACAN	aggrecan [Source:VGNC Symbol;Acc:VGNC:14967]
ENSECAG00000006963	660	650	596	656	381	322	344	366	5.352	5.445	4.852	5.484	2.475	2.334	2.738	2.605	5.28325	2.538	-1.05773	7.02192452799527e-23	5.90591243825698e-22	NACC2	NACC family member 2 [Source:VGNC Symbol;Acc:VGNC:20542]
ENSECAG00000016950	198	163	157	178	48	52	38	69	3.074	2.631	2.512	2.753	0.675	0.731	0.611	0.949	2.7425	0.7415	-1.88697	7.12995326771723e-23	5.9914860712016e-22	KCNJ8	potassium inwardly rectifying channel subfamily J member 8 [Source:VGNC Symbol;Acc:VGNC:19291]
ENSECAG00000012140	241	236	214	256	104	97	89	85	5.112	5.287	4.692	5.378	1.984	1.92	1.898	1.561	5.11725	1.84075	-1.47508	8.08697515075136e-23	6.78672338025423e-22	BMPR1B	bone morphogenetic protein receptor type 1B [Source:VGNC Symbol;Acc:VGNC:15852]
ENSECAG00000019201	325	372	361	333	154	178	166	151	5.644	6.718	6.46	5.762	2.423	2.799	2.988	2.322	6.146	2.633	-1.22294	8.3289759631734e-23	6.98673931763428e-22	CHM	CHM Rab escort protein [Source:VGNC Symbol;Acc:VGNC:16503]
ENSECAG00000024612	111	83	100	113	16	20	20	23	1.024	0.802	0.961	1.04	0.135	0.165	0.197	0.194	0.95675	0.17275	-2.46946	8.47930105172272e-23	7.10971122045722e-22	SNED1	sushi, nidogen and EGF like domains 1 [Source:VGNC Symbol;Acc:VGNC:56607]
MSTRG.22261	258	216	223	259	76	87	82	111	2.606	2.269	2.321	2.607	0.696	0.796	0.859	0.993	2.45075	0.836	-1.55165	9.53845836467578e-23	7.980245091675e-22	ZNF709	XP_023501098.1 taxid=9796 zinc finger protein 709 isoform X5 [Equus caballus]
ENSECAG00000023010	299	350	288	329	128	148	110	150	2.242	3.451	2.569	2.663	0.965	1.244	1.269	1.547	2.73125	1.25625	-1.12044	9.71356564966879e-23	8.12318229132609e-22	USP45	ubiquitin specific peptidase 45 [Source:VGNC Symbol;Acc:VGNC:51095]
ENSECAG00000009250	167	155	156	188	61	49	52	53	13.069	13.179	11.952	15.956	3.929	3.863	4.399	3.781	13.539	3.993	-1.76158	1.07490739173776e-22	8.95771819854192e-22	RAMP1	receptor activity modifying protein 1 [Source:VGNC Symbol;Acc:VGNC:22168]
MSTRG.24197	55	70	58	66	193	182	176	170	3.781	5.684	4.15	4.845	11.926	11.533	13.343	10.427	4.615	11.8072	1.35527043602344	1.08517374458602e-22	9.03932188205404e-22	--	-
ENSECAG00000004159	729	622	644	704	373	368	318	392	4.923	4.368	4.482	4.737	2.282	2.251	2.226	2.344	4.6275	2.27575	-1.02389	1.15873277165246e-22	9.61425489864988e-22	BCL9	BCL9 transcription coactivator [Source:VGNC Symbol;Acc:VGNC:58089]
ENSECAG00000009966	297	273	341	306	128	117	107	152	6.226	5.951	7.366	6.391	2.431	2.221	2.325	2.822	6.4835	2.44975	-1.40414	1.1644234538746e-22	9.65726924533582e-22	THY1	Thy-1 cell surface antigen [Source:VGNC Symbol;Acc:VGNC:24097]
ENSECAG00000020424	334	271	305	320	132	124	151	131	3.41	2.859	3.229	3.205	1.239	1.159	1.637	1.177	3.17575	1.303	-1.28526	1.21893307286092e-22	1.00961758906339e-21	HDAC7	histone deacetylase 7 [Source:VGNC Symbol;Acc:VGNC:50596]
ENSECAG00000016180	796	816	798	896	445	398	404	525	7.645	7.507	7.547	8.441	3.756	3.331	3.981	4.37	7.785	3.8595	-1.01228	1.43251276748412e-22	1.18446318029574e-21	RAI14	retinoic acid induced 14 [Source:VGNC Symbol;Acc:VGNC:22157]
MSTRG.4557	219	206	217	226	78	101	71	75	7.718	7.583	8.082	7.352	1.822	2.249	2.077	1.731	7.68375	1.96975	-1.9638	1.46612470964982e-22	1.21120449908549e-21	USP25	XP_023509801.1 taxid=9796 ubiquitin carboxyl-terminal hydrolase 25-like isoform X1 [Equus caballus]
ENSECAG00000008199	351	341	333	396	168	177	115	133	1.548	1.556	1.505	1.739	0.668	0.703	0.524	0.518	1.587	0.60325	-1.39547	1.554990011722e-22	1.28350625772742e-21	PDZD2	PDZ domain containing 2 [Source:VGNC Symbol;Acc:VGNC:21288]
ENSECAG00000023420	513	517	507	590	310	272	263	253	13.62	14.273	13.871	15.607	7.457	6.54	7.237	5.949	14.3428	6.79575	-1.07762	1.58632718093084e-22	1.30880572733918e-21	NFKBIA	NFKB inhibitor alpha [Source:VGNC Symbol;Acc:VGNC:51608]
ENSECAG00000018533	104	114	102	131	20	16	34	24	1.421	1.62	1.437	1.784	0.274	0.198	0.482	0.421	1.5655	0.34375	-2.18719	1.59839609610022e-22	1.31819283582798e-21	SALL4	spalt like transcription factor 4 [Source:VGNC Symbol;Acc:VGNC:22672]
ENSECAG00000023301	514	527	499	535	276	260	244	308	27.896	30.194	28.16	29.137	13.877	12.892	13.926	15.135	28.8468	13.9575	-1.04737	1.64443021937361e-22	1.3555707303414e-21	GPX8	glutathione peroxidase 8 (putative) [Source:NCBI gene;Acc:100052064]
ENSECAG00000008277	277	273	236	295	110	93	77	127	6.508	8.087	6.069	6.62	3.022	2.172	1.838	2.717	6.821	2.43725	-1.48473	1.71905510171243e-22	1.41464063980798e-21	CHN1	chimerin 1 [Source:VGNC Symbol;Acc:VGNC:16510]
ENSECAG00000006736	302	275	317	355	138	137	111	146	4.793	4.553	5.201	5.624	1.986	1.975	1.83	2.056	5.04275	1.96175	-1.36207	2.18030491555974e-22	1.78573341172584e-21	FANCC	FA complementation group C [Source:VGNC Symbol;Acc:VGNC:17900]
ENSECAG00000003485	82	71	76	62	5	6	8	10	0.688	0.619	0.657	0.518	0.038	0.046	0.07	0.074	0.6205	0.057	-3.4444	2.23176411082304e-22	1.82474469558589e-21	-	-
ENSECAG00000007774	124	133	103	121	30	24	33	32	5.783	5.802	4.534	5.542	1.169	0.911	1.433	1.242	5.41525	1.18875	-2.18758	2.33627285466595e-22	1.90937481868477e-21	LY6H	lymphocyte antigen 6 family member H [Source:VGNC Symbol;Acc:VGNC:52409]
ENSECAG00000024593	452	475	430	446	237	224	163	228	7.056	8.237	7.353	6.984	3.911	3.57	3.094	3.652	7.4075	3.55675	-1.05843	2.5311813274215e-22	2.05991427129634e-21	SLC35G1	solute carrier family 35 member G1 [Source:VGNC Symbol;Acc:VGNC:23178]
ENSECAG00000012083	199	205	217	218	67	81	70	94	2.156	2.325	2.422	2.353	0.671	0.795	0.803	0.922	2.314	0.79775	-1.53638	2.54303623781726e-22	2.06860375198215e-21	ATP2A3	ATPase sarcoplasmic/endoplasmic reticulum Ca2+ transporting 3 [Source:VGNC Symbol;Acc:VGNC:15652]
ENSECAG00000020511	9	4	3	8	75	72	67	67	0.256	0.135	0.078	0.302	3.175	3.067	3.125	2.77	0.19275	3.03425	3.97653719274511	2.61080847056287e-22	2.12011435724967e-21	GNAT3	G protein subunit alpha transducin 3 [Source:VGNC Symbol;Acc:VGNC:18421]
ENSECAG00000012481	186	182	162	224	54	71	62	66	2.699	2.93	2.422	3.239	0.71	1.479	0.932	1.07	2.8225	1.04775	-1.42968	3.3256819663817e-22	2.68689737512711e-21	TNFRSF1B	TNF receptor superfamily member 1B [Source:VGNC Symbol;Acc:VGNC:24370]
ENSECAG00000016605	397	399	406	392	190	210	199	214	2.757	3.011	3.324	3.081	1.352	1.605	1.432	1.482	3.04325	1.46775	-1.05201	3.35466822134882e-22	2.70916810573731e-21	NR3C2	nuclear receptor subfamily 3 group C member 2 [Source:VGNC Symbol;Acc:VGNC:20870]
ENSECAG00000009655	435	472	445	498	228	261	184	222	7.315	8.158	7.834	8.533	3.523	4.053	3.295	3.748	7.96	3.65475	-1.123	3.78948440360837e-22	3.05127107785477e-21	SINHCAF	SIN3-HDAC complex associated factor [Source:VGNC Symbol;Acc:VGNC:22984]
ENSECAG00000006290	478	467	449	479	264	244	253	215	6.76	6.867	6.543	6.749	3.383	3.125	3.708	2.693	6.72975	3.22725	-1.06025	3.81814165198796e-22	3.07175134508246e-21	TGM2	transglutaminase 2 [Source:VGNC Symbol;Acc:VGNC:24061]
ENSECAG00000017921	185	228	201	242	81	78	79	83	1.911	2.557	2.373	2.701	0.978	0.789	0.908	0.984	2.3855	0.91475	-1.38284	4.34542328970613e-22	3.48126831364819e-21	SUSD1	sushi domain containing 1 [Source:VGNC Symbol;Acc:VGNC:23771]
ENSECAG00000000991	274	302	262	299	118	120	100	142	3.607	4.125	3.644	3.872	1.421	1.398	1.364	1.719	3.812	1.4755	-1.36934	4.56037770836558e-22	3.64428842269097e-21	PNMA3	PNMA family member 3 [Source:VGNC Symbol;Acc:VGNC:21626]
ENSECAG00000016973	435	398	418	438	201	189	113	194	5.542	5.253	5.489	5.571	2.32	2.188	1.477	2.165	5.46375	2.0375	-1.42309	4.60011479893854e-22	3.6729643580972e-21	FILIP1L	filamin A interacting protein 1 like [Source:VGNC Symbol;Acc:VGNC:18044]
ENSECAG00000003554	168	174	159	191	368	382	322	404	3.976	4.386	4.016	4.344	8.101	8.915	8.353	8.84	4.1805	8.55225	1.03262852347931	4.93379847296105e-22	3.92624104690937e-21	AKR1E2	aldo-keto reductase family 1 member E2 [Source:VGNC Symbol;Acc:VGNC:15216]
ENSECAG00000009565	658	732	683	665	353	393	309	409	9.349	11.062	9.366	10.484	5.4	4.545	4.429	3.986	10.0653	4.59	-1.13282	5.44940587909226e-22	4.32932591236051e-21	STMND1	stathmin domain containing 1 [Source:VGNC Symbol;Acc:VGNC:23701]
ENSECAG00000017917	350	309	278	394	130	156	141	108	8.371	7.667	6.848	9.36	2.823	3.386	3.502	2.292	8.0615	3.00075	-1.42573	5.55944797064169e-22	4.41123572435394e-21	CYBB	cytochrome b-245 beta chain [Source:VGNC Symbol;Acc:VGNC:50467]
ENSECAG00000015460	212	241	248	271	77	104	77	108	3.807	4.5	4.589	4.874	1.253	1.691	1.433	1.717	4.4425	1.5235	-1.54398	6.31189737558254e-22	4.99787986961098e-21	HCLS1	hematopoietic cell-specific Lyn substrate 1 [Source:VGNC Symbol;Acc:VGNC:18710]
ENSECAG00000008829	400	436	397	358	157	197	168	214	5.927	6.872	6.283	5.35	2.16	2.644	2.58	2.877	6.108	2.56525	-1.2516	6.47840688427065e-22	5.12759585148977e-21	CROT	carnitine O-octanoyltransferase [Source:VGNC Symbol;Acc:VGNC:16874]
ENSECAG00000026997	117	130	110	76	271	289	253	314	3.458	3.995	3.35	2.238	7.257	7.735	7.75	8.219	3.26025	7.74025	1.24739756795702	6.57503873405667e-22	5.20191964905637e-21	CLDN10	claudin 10 [Source:VGNC Symbol;Acc:VGNC:16583]
ENSECAG00000024059	33	23	10	28	198	262	207	345	0.595	0.426	0.19	0.502	3.261	4.357	3.847	5.578	0.42825	4.26075	3.31458225227885	7.17627113050252e-22	5.65413064649965e-21	FAM170B	family with sequence similarity 170 member B [Source:VGNC Symbol;Acc:VGNC:17823]
ENSECAG00000013384	290	302	283	295	123	148	129	134	3.912	4.425	3.936	3.985	1.499	1.886	2.056	1.623	4.0645	1.766	-1.20259	7.91605660879487e-22	6.21901324103386e-21	STX3	syntaxin 3 [Source:VGNC Symbol;Acc:VGNC:23730]
ENSECAG00000002251	170	187	200	178	70	62	46	72	2.42	2.769	2.934	2.525	0.903	0.799	0.679	0.908	2.662	0.82225	-1.69486	8.56018594993541e-22	6.70846960573031e-21	TLL1	tolloid like 1 [Source:VGNC Symbol;Acc:VGNC:24133]
ENSECAG00000012497	645	629	712	680	362	352	250	362	8.291	8.282	9.359	8.804	4.194	4.102	3.31	4.144	8.684	3.9375	-1.14108	8.67809638365748e-22	6.79528803889926e-21	LIMK1	LIM domain kinase 1 [Source:VGNC Symbol;Acc:VGNC:19671]
ENSECAG00000037149	183	218	231	259	97	64	73	79	1.902	2.357	2.468	2.68	0.908	0.606	0.786	0.725	2.35175	0.75625	-1.6368	8.8743822052771e-22	6.94043664922143e-21	-	xanthine dehydrogenase/oxidase [Source:NCBI gene;Acc:100054688]
ENSECAG00000013746	246	266	227	246	106	112	93	102	4.563	5.492	4.523	4.337	1.781	1.919	2.143	1.791	4.72875	1.9085	-1.30902	9.1272628306005e-22	7.13235739307622e-21	SPRY1	sprouty RTK signaling antagonist 1 [Source:VGNC Symbol;Acc:VGNC:23543]
ENSECAG00000007761	233	257	255	265	1	11	4	16	3.469	3.979	3.891	3.914	0.014	0.153	0.064	0.206	3.81325	0.10925	-5.12532	1.00548045945414e-21	7.84431093306549e-21	DSC2	desmocollin 2 [Source:VGNC Symbol;Acc:VGNC:17320]
ENSECAG00000021545	566	558	582	707	315	320	271	330	5.125	5.245	5.148	6.297	2.588	2.5	2.6	2.728	5.45375	2.604	-1.06652	1.1269464440583e-21	8.77756856571059e-21	MTSS1	MTSS I-BAR domain containing 1 [Source:VGNC Symbol;Acc:VGNC:20438]
ENSECAG00000015195	398	378	375	454	187	193	153	213	10.388	10.259	10.086	11.807	4.423	4.562	4.139	4.924	10.635	4.512	-1.23698	1.14638883655821e-21	8.92535563358731e-21	EHD3	EH domain containing 3 [Source:VGNC Symbol;Acc:VGNC:17467]
ENSECAG00000021634	239	231	243	286	112	85	82	111	3.651	3.717	3.911	4.423	1.524	1.147	1.266	1.536	3.9255	1.36825	-1.52054	1.17122198474031e-21	9.11497534001778e-21	SLC29A4	solute carrier family 29 member 4 [Source:VGNC Symbol;Acc:VGNC:58820]
ENSECAG00000026887	126	128	132	108	263	288	273	286	4.37	4.579	4.611	3.656	8.249	9.1	9.867	8.763	4.304	8.99475	1.06340510588656	1.18552854509619e-21	9.22255110948553e-21	TSPAN8	tetraspanin 8 [Source:VGNC Symbol;Acc:VGNC:24595]
ENSECAG00000000619	273	240	260	243	116	107	112	103	5.607	5.117	5.498	4.974	2.157	1.986	2.39	1.877	5.299	2.1025	-1.33361	1.24903804783796e-21	9.69288093533835e-21	-	zinc finger protein 75D-like [Source:NCBI gene;Acc:111771447]
ENSECAG00000020847	278	247	255	311	127	110	120	100	7.287	6.754	6.084	8.403	3.016	2.325	3.002	2.077	7.132	2.605	-1.45302	1.27556416040366e-21	9.88264195303393e-21	ARSB	arylsulfatase B [Source:VGNC Symbol;Acc:VGNC:15549]
ENSECAG00000020419	210	193	183	222	79	67	75	83	3.097	2.96	2.781	3.262	1.056	0.895	1.146	1.084	3.025	1.04525	-1.53309	1.3278978057922e-21	1.02714107355131e-20	RAB3D	RAB3D, member RAS oncogene family [Source:VGNC Symbol;Acc:VGNC:22120]
ENSECAG00000024868	485	410	501	452	233	254	229	233	4.239	3.73	4.328	3.887	1.802	2.019	2.077	1.801	4.046	1.92475	-1.07183	1.44127118231429e-21	1.110780825917e-20	DAB2IP	DAB2 interacting protein [Source:VGNC Symbol;Acc:VGNC:52375]
ENSECAG00000007808	160	130	165	174	52	43	45	56	2.98	2.61	3.172	3.028	0.992	0.645	0.911	0.841	2.9475	0.84725	-1.79863	1.44518251749311e-21	1.11334525499156e-20	DCBLD1	discoidin, CUB and LCCL domain containing 1 [Source:VGNC Symbol;Acc:VGNC:17034]
ENSECAG00000002317	488	488	384	478	239	229	200	232	10.856	11.298	8.811	10.604	4.822	4.616	4.616	4.575	10.3923	4.65725	-1.15796	1.51680640325731e-21	1.16663766401401e-20	-	-
ENSECAG00000006620	148	145	159	148	36	52	44	55	3.89	3.981	4.26	3.894	0.861	1.243	1.204	1.286	4.00625	1.1485	-1.8025	1.72939179622171e-21	1.32746833247019e-20	GABRA1	gamma-aminobutyric acid type A receptor alpha1 subunit [Source:VGNC Symbol;Acc:VGNC:18191]
ENSECAG00000004705	483	498	470	516	879	859	746	886	6.002	7.03	5.995	7.508	14.095	13.833	13.403	13.228	6.63375	13.6397	1.03992065301244	2.02708183973907e-21	1.55097790683406e-20	WNT2B	Wnt family member 2B [Source:VGNC Symbol;Acc:VGNC:25045]
ENSECAG00000034107	81	63	74	59	190	194	197	177	2.166	1.942	2.043	1.56	4.709	4.829	5.721	4.287	1.92775	4.8865	1.34188352366151	2.10121667734858e-21	1.60576747042106e-20	IFNA1	interferon, alpha 1 [Source:NCBI gene;Acc:100053022]
ENSECAG00000016509	486	510	476	536	280	271	227	278	5.455	5.937	5.463	5.987	2.858	2.754	2.633	2.769	5.7105	2.7535	-1.05235	2.30852938246103e-21	1.76066918941538e-20	PROS1	protein S [Source:VGNC Symbol;Acc:VGNC:49125]
ENSECAG00000019868	499	468	531	546	215	279	228	290	18.746	17.447	19.842	19.4	6.963	9.173	8.093	9.015	18.8588	8.311	-1.18214	2.49120110743474e-21	1.89847048423094e-20	C1QB	complement C1q B chain [Source:VGNC Symbol;Acc:VGNC:15937]
ENSECAG00000010098	321	313	339	382	171	161	156	151	3.929	6.162	4.636	6.168	1.865	1.78	2.344	1.534	5.22375	1.88075	-1.47378	2.49806802966837e-21	1.90294299327554e-20	GDPD5	glycerophosphodiester phosphodiesterase domain containing 5 [Source:VGNC Symbol;Acc:VGNC:18299]
ENSECAG00000038067	89	110	100	122	265	254	226	292	2.219	2.825	2.555	3.007	5.957	5.696	5.801	6.394	2.6515	5.962	1.16898762685042	2.54381715153301e-21	1.93624597318483e-20	BEST2	bestrophin 2 [Source:NCBI gene;Acc:100147084]
ENSECAG00000009164	41	43	35	47	144	146	118	155	1.222	1.359	0.971	1.374	4.825	4.823	4.307	4.926	1.2315	4.72025	1.93844664365889	2.61975380318595e-21	1.99325003054056e-20	PPARGC1A	PPARG coactivator 1 alpha [Source:VGNC Symbol;Acc:VGNC:21717]
ENSECAG00000026959	363	347	348	351	160	170	151	197	6.457	6.479	6.407	6.265	2.596	2.757	2.801	3.141	6.402	2.82375	-1.18091	2.76792950532182e-21	2.10431068093984e-20	-	sterile alpha motif domain containing 1 [Source:NCBI gene;Acc:100146281]
ENSECAG00000010387	539	530	488	530	289	264	237	308	8.266	7.676	7.986	8.385	4.167	3.338	3.79	4.124	8.07825	3.85475	-1.06741	3.12616017117971e-21	2.36909761462176e-20	FAN1	FANCD2 and FANCI associated nuclease 1 [Source:VGNC Symbol;Acc:VGNC:17897]
ENSECAG00000019517	185	190	194	224	74	69	77	81	2.311	2.468	2.497	2.788	0.837	0.78	0.997	0.896	2.516	0.8775	-1.51966	3.17765856466751e-21	2.40525668330748e-20	TRIM56	tripartite motif containing 56 [Source:NCBI gene;Acc:100060136]
ENSECAG00000012179	332	320	352	324	147	154	171	169	8.071	8.143	8.886	7.853	3.265	3.423	4.339	3.677	8.23825	3.676	-1.1642	3.42949063992281e-21	2.590732885555e-20	RGS2	regulator of G protein signaling 2 [Source:VGNC Symbol;Acc:VGNC:22348]
ENSECAG00000003988	376	430	425	435	215	218	203	223	2.679	3.138	3.172	3.317	1.371	1.357	1.472	1.308	3.0765	1.377	-1.15976	3.5394300955278e-21	2.66849796881884e-20	-	NACHT, LRR and PYD domains-containing protein 12 [Source:NCBI gene;Acc:102148739]
ENSECAG00000024352	221	227	221	225	91	81	104	92	2.425	2.698	2.474	2.475	0.889	0.802	1.201	0.895	2.518	0.94675	-1.41122	3.54663521975684e-21	2.67181721592665e-20	MYO1E	myosin IE [Source:VGNC Symbol;Acc:VGNC:20503]
ENSECAG00000014244	264	207	216	260	74	91	79	110	4.486	3.657	3.788	4.402	1.139	1.4	1.391	1.655	4.08325	1.39625	-1.54816	3.75430482082212e-21	2.82380000073433e-20	MAN1C1	mannosidase alpha class 1C member 1 [Source:VGNC Symbol;Acc:VGNC:50715]
ENSECAG00000018134	194	234	237	225	82	87	86	100	11.104	13.927	13.979	12.832	4.253	4.509	5.102	5.069	12.9605	4.73325	-1.45322	3.90106767389056e-21	2.9272592419548e-20	STMN2	stathmin 2 [Source:VGNC Symbol;Acc:VGNC:23699]
ENSECAG00000015449	109	109	95	86	22	23	20	23	1.274	1.372	1.172	0.967	0.233	0.244	0.253	0.249	1.19625	0.24475	-2.28914	4.22332872703333e-21	3.1628518789609e-20	IRF8	interferon regulatory factor 8 [Source:VGNC Symbol;Acc:VGNC:19138]
ENSECAG00000023330	98	107	97	121	27	25	13	27	4.396	4.991	4.483	5.408	1.097	1.015	0.604	1.073	4.8195	0.94725	-2.34707	4.26707991622564e-21	3.19185613035207e-20	GZMA	granzyme A [Source:VGNC Symbol;Acc:VGNC:18673]
ENSECAG00000007453	240	231	222	258	99	105	92	106	4.333	4.417	4.234	4.823	1.735	1.847	1.884	1.723	4.45175	1.79725	-1.30858	4.56304835504795e-21	3.40656393835941e-20	PCGF2	polycomb group ring finger 2 [Source:VGNC Symbol;Acc:VGNC:21198]
ENSECAG00000008012	397	390	375	394	210	202	198	200	2.282	2.331	2.221	2.256	1.094	1.059	1.179	1.018	2.2725	1.0875	-1.06326	4.79153377776364e-21	3.57154708915635e-20	CHST3	carbohydrate sulfotransferase 3 [Source:VGNC Symbol;Acc:VGNC:16537]
ENSECAG00000006072	489	417	446	491	241	235	211	259	4.253	3.879	4.008	4.363	1.951	1.874	1.916	2.023	4.12575	1.941	-1.08786	4.94477878499645e-21	3.68289441771591e-20	ZNF687	zinc finger protein 687 [Source:VGNC Symbol;Acc:VGNC:25374]
ENSECAG00000017267	151	143	108	126	36	34	28	44	4.499	4.377	3.298	3.661	0.993	0.971	0.889	1.182	3.95875	1.00875	-1.97248	5.14908810088288e-21	3.82908201324235e-20	KLRK1	killer cell lectin like receptor K1 [Source:VGNC Symbol;Acc:VGNC:52401]
ENSECAG00000016361	382	331	339	366	192	136	140	173	3.944	3.565	3.579	3.78	1.808	1.296	1.488	1.585	3.717	1.54425	-1.26723	5.49503373212822e-21	4.07363173291169e-20	COL18A1	collagen type XVIII alpha 1 chain [Source:VGNC Symbol;Acc:VGNC:16728]
ENSECAG00000014406	66	101	97	86	14	16	13	17	4.095	6.593	6.675	5.373	0.893	0.965	0.825	0.77	5.684	0.86325	-2.71906	5.52771189167831e-21	4.09626438548893e-20	IL15	interleukin 15 [Source:VGNC Symbol;Acc:VGNC:18998]
ENSECAG00000021555	241	222	246	264	107	110	98	101	2.309	2.266	2.442	2.535	0.938	0.986	1.028	0.861	2.388	0.95325	-1.32488	5.64684483723529e-21	4.17967354470362e-20	ADGRL1	adhesion G protein-coupled receptor L1 [Source:VGNC Symbol;Acc:VGNC:58115]
ENSECAG00000022031	316	328	311	302	143	152	137	167	2.886	3.076	2.949	2.688	1.168	1.318	1.339	1.305	2.89975	1.2825	-1.17697	8.69213001450944e-21	6.36210529699238e-20	GRID2	glutamate ionotropic receptor delta type subunit 2 [Source:VGNC Symbol;Acc:VGNC:18583]
ENSECAG00000000984	107	118	106	125	21	32	36	25	1.615	1.831	1.635	1.864	0.285	0.434	0.559	0.336	1.73625	0.4035	-2.10533	9.01028737488638e-21	6.58991750582887e-20	THEMIS	thymocyte selection associated [Source:VGNC Symbol;Acc:VGNC:24077]
ENSECAG00000006476	706	754	683	775	418	433	356	442	8.389	9.803	8.705	9.754	4.574	4.634	4.457	4.626	9.16275	4.57275	-1.00272	9.13893647341046e-21	6.68052868323527e-20	LRRC8D	leucine rich repeat containing 8 VRAC subunit D [Source:VGNC Symbol;Acc:VGNC:19795]
ENSECAG00000032721	1	5	2	4	83	53	67	64	0.017	0.089	0.036	0.063	1.463	0.943	1.347	1.124	0.05125	1.21925	4.57229815753042	9.14118599389564e-21	6.68052868323527e-20	-	cytochrome P450 11B1, mitochondrial-like [Source:NCBI gene;Acc:100063612]
ENSECAG00000016438	279	281	266	342	134	138	119	126	2.767	3.014	3.114	4.603	1.146	1.456	1.269	1.309	3.3745	1.295	-1.38172	1.09912706596105e-20	7.99277489194479e-20	PPM1F	protein phosphatase, Mg2+/Mn2+ dependent 1F [Source:VGNC Symbol;Acc:VGNC:21743]
ENSECAG00000020409	322	279	258	279	126	109	121	143	3.752	3.313	3.121	3.154	1.279	1.112	1.418	1.445	3.335	1.3135	-1.34427	1.31317264206665e-20	9.50940477261099e-20	ERBB2	erb-b2 receptor tyrosine kinase 2 [Source:VGNC Symbol;Acc:VGNC:17649]
ENSECAG00000006474	392	379	323	335	171	191	166	156	14.965	15.341	12.59	12.721	6.025	6.64	6.464	5.414	13.9042	6.13575	-1.18021	1.5634362332766e-20	1.12788644191771e-19	LGALS3	galectin 3 [Source:VGNC Symbol;Acc:VGNC:19641]
ENSECAG00000032051	109	84	88	106	22	19	16	25	3.477	3.069	3.341	3.871	0.833	0.7	0.485	0.788	3.4395	0.7015	-2.29368	1.5923972319592e-20	1.14834485710159e-19	LFNG	LFNG O-fucosylpeptide 3-beta-N-acetylglucosaminyltransferase [Source:NCBI gene;Acc:100147464]
ENSECAG00000009148	497	495	488	533	288	270	243	294	4.907	5.086	4.967	5.247	2.577	2.416	2.488	2.573	5.05175	2.5135	-1.00709	1.68853206867204e-20	1.21721137819924e-19	LPAR2	lysophosphatidic acid receptor 2 [Source:VGNC Symbol;Acc:VGNC:19728]
ENSECAG00000023201	175	165	170	144	46	57	57	64	1.984	1.931	1.964	1.616	0.467	0.579	0.666	0.635	1.87375	0.58675	-1.67511	1.79117399187382e-20	1.2902272196093e-19	ARHGAP4	Rho GTPase activating protein 4 [Source:VGNC Symbol;Acc:VGNC:15475]
ENSECAG00000023583	169	176	141	160	58	60	41	56	3.88	4.189	3.338	3.663	1.238	1.224	0.976	1.168	3.7675	1.1515	-1.71009	1.93666778942232e-20	1.39345074494021e-19	TNFAIP8	TNF alpha induced protein 8 [Source:VGNC Symbol;Acc:VGNC:24361]
ENSECAG00000018099	389	401	359	323	148	193	153	189	11.192	11.997	10.644	9.259	3.858	5.028	4.562	4.816	10.773	4.566	-1.23842	1.99154958974522e-20	1.43239819040634e-19	LGALSL	galectin like [Source:VGNC Symbol;Acc:VGNC:51335]
ENSECAG00000015655	282	273	267	357	144	120	121	123	1.446	1.463	1.415	1.823	0.665	0.554	0.636	0.554	1.53675	0.60225	-1.35145	2.58389005509474e-20	1.84451634895138e-19	ZNF462	zinc finger protein 462 [Source:VGNC Symbol;Acc:VGNC:25326]
ENSECAG00000024054	71	100	101	90	17	19	12	21	0.813	1.19	1.191	1.027	0.176	0.197	0.142	0.213	1.05525	0.182	-2.53557	2.63784360601906e-20	1.88162229839003e-19	SLC18A2	solute carrier family 18 member A2 [Source:VGNC Symbol;Acc:VGNC:23056]
ENSECAG00000015692	120	121	91	121	31	20	33	28	2.629	2.7	1.98	2.508	0.555	0.4	0.709	0.52	2.45425	0.546	-2.16831	2.63911892827156e-20	1.88182799571256e-19	SERTAD4	SERTA domain containing 4 [Source:VGNC Symbol;Acc:VGNC:22867]
ENSECAG00000019259	220	169	253	235	83	73	92	58	12.022	10.12	14.642	13.457	4.239	3.708	5.47	2.937	12.5602	4.0885	-1.61922	2.71386671563132e-20	1.93317993949906e-19	-	C-type lectin domain family 2 member H [Source:NCBI gene;Acc:100630090]
ENSECAG00000017447	451	438	418	443	199	246	202	252	14.54	14.683	13.887	14.23	5.813	7.182	6.75	7.195	14.335	6.735	-1.08979	3.41621903201462e-20	2.42145160904918e-19	SMS	spermine synthase [Source:VGNC Symbol;Acc:VGNC:55539]
ENSECAG00000000639	63	66	64	73	4	6	12	7	0.485	0.578	0.585	0.58	0.043	0.039	0.164	0.099	0.557	0.08625	-2.69108	3.43132330962308e-20	2.43101283553114e-19	PLXNB3	plexin B3 [Source:VGNC Symbol;Acc:VGNC:21605]
ENSECAG00000018887	172	223	188	229	69	80	77	81	8.968	12.091	10.101	11.897	3.26	3.777	4.161	3.74	10.7643	3.7345	-1.52726	3.44936028513512e-20	2.44131227010658e-19	PSMB8	proteasome 20S subunit beta 8 [Source:VGNC Symbol;Acc:VGNC:21947]
ENSECAG00000022947	491	475	551	542	269	274	245	309	7.519	7.562	8.629	8.242	3.77	3.734	4.223	4.16	7.988	3.97175	-1.00806	4.38747186419941e-20	3.08238489442484e-19	-	zinc finger protein 705A [Source:NCBI gene;Acc:100062056]
MSTRG.5799	166	130	144	191	55	55	45	33	7.31	5.952	6.534	8.38	2.194	2.193	2.054	1.287	7.044	1.932	-1.8663	4.80557359056955e-20	3.36867175188932e-19	--	XP_005599098.1 taxid=9796 interleukin-32 isoform X3 [Equus caballus]
ENSECAG00000008742	319	302	294	323	148	151	121	162	5.917	5.822	5.619	5.969	2.487	2.536	2.323	2.674	5.83175	2.505	-1.21912	5.17553762960834e-20	3.62135691683458e-19	CAPN2	calpain 2 [Source:VGNC Symbol;Acc:VGNC:49314]
ENSECAG00000008411	419	325	327	386	174	156	175	184	6.47	5.159	5.197	5.811	2.518	2.236	2.812	2.562	5.65925	2.532	-1.16033	5.29033293102477e-20	3.7003220101192e-19	ADAM15	ADAM metallopeptidase domain 15 [Source:VGNC Symbol;Acc:VGNC:15048]
ENSECAG00000010778	482	445	433	550	251	238	219	267	2.435	2.337	2.254	2.768	1.149	1.089	1.147	1.194	2.4485	1.14475	-1.09687	5.39082815912011e-20	3.76784899229997e-19	VWF	von Willebrand factor [Source:VGNC Symbol;Acc:VGNC:24961]
ENSECAG00000014698	229	259	215	260	73	109	60	105	8.628	10.147	8.348	9.761	2.492	3.719	2.343	3.504	9.221	3.0145	-1.613	5.82311758940422e-20	4.05957524962231e-19	SCD5	stearoyl-CoA desaturase 5 [Source:VGNC Symbol;Acc:VGNC:51306]
ENSECAG00000017194	93	111	77	103	17	27	20	16	1.246	1.547	1.063	1.375	0.206	0.328	0.278	0.19	1.30775	0.2505	-2.3842	5.8562834786367e-20	4.07971344856288e-19	FANCB	FA complementation group B [Source:VGNC Symbol;Acc:VGNC:17899]
ENSECAG00000000025	75	64	79	91	17	11	7	12	0.726	0.644	0.788	0.877	0.149	0.096	0.07	0.103	0.75875	0.1045	-2.86012	6.00108591896257e-20	4.17753578739902e-19	FGD1	FYVE, RhoGEF and PH domain containing 1 [Source:VGNC Symbol;Acc:VGNC:56732]
ENSECAG00000007610	175	150	153	181	55	56	63	61	3.875	3.465	4.221	3.86	1.155	1.075	1.384	1.145	3.85525	1.18975	-1.69617	6.27668864314764e-20	4.36461058931058e-19	TMEM98	transmembrane protein 98 [Source:VGNC Symbol;Acc:VGNC:24328]
ENSECAG00000014113	461	441	376	421	242	188	169	216	13.809	13.738	11.672	12.546	6.553	5.098	5.26	5.718	12.9413	5.65725	-1.1938	7.3738651396111e-20	5.11077741246691e-19	CCNG2	cyclin G2 [Source:VGNC Symbol;Acc:VGNC:16215]
ENSECAG00000039599	63	62	61	77	4	1	4	0	4.82	4.988	4.83	5.965	0.298	0.076	0.356	0	5.15075	0.1825	-4.81881	7.67613437439066e-20	5.31641315352367e-19	-	-
ENSECAG00000010153	246	244	274	264	103	106	128	121	6.681	6.829	7.659	7.105	2.484	2.56	3.522	2.868	7.0685	2.8585	-1.30615	7.88214261944893e-20	5.45512934029157e-19	IFIT3	interferon induced protein with tetratricopeptide repeats 3 [Source:NCBI gene;Acc:100071605]
ENSECAG00000000860	192	195	175	191	79	74	77	68	2.484	2.623	2.372	2.462	0.949	0.867	1.033	0.779	2.48525	0.907	-1.45422	8.27497701327202e-20	5.72492694891356e-19	CSF1R	colony stimulating factor 1 receptor [Source:VGNC Symbol;Acc:VGNC:16896]
ENSECAG00000013363	122	126	84	134	23	28	37	23	1.883	2.022	1.336	2.061	0.322	0.391	0.592	0.314	1.8255	0.40475	-2.17319	8.81270088475645e-20	6.08590249075158e-19	DACT2	dishevelled binding antagonist of beta catenin 2 [Source:VGNC Symbol;Acc:VGNC:16998]
ENSECAG00000012671	222	264	236	233	108	113	94	99	2.865	3.307	2.929	2.979	1.179	1.233	1.174	1.056	3.02	1.1605	-1.3798	9.57105966372478e-20	6.58338364387592e-19	PRTG	protogenin [Source:VGNC Symbol;Acc:VGNC:21924]
ENSECAG00000004523	245	205	240	258	108	106	98	92	5.43	4.774	5.658	5.697	2.169	2.127	2.251	1.806	5.38975	2.08825	-1.36792	9.80414122107435e-20	6.73641660044052e-19	TIFA	TRAF interacting protein with forkhead associated domain [Source:VGNC Symbol;Acc:VGNC:24102]
ENSECAG00000021397	357	313	335	357	177	155	178	170	8.119	7.403	7.812	8.087	3.619	3.232	4.104	3.428	7.85525	3.59575	-1.12736	1.08461162501064e-19	7.43627826468101e-19	-	-
ENSECAG00000018559	146	129	135	151	51	46	44	44	1.966	1.787	1.888	2.011	0.644	0.546	0.595	0.522	1.913	0.57675	-1.72982	1.11037488767646e-19	7.60744447837836e-19	GLP2R	glucagon like peptide 2 receptor [Source:VGNC Symbol;Acc:VGNC:18384]
ENSECAG00000035431	196	216	179	251	81	71	94	70	2.815	3.33	2.617	3.552	1.057	0.882	1.406	0.882	3.0785	1.05675	-1.54259	1.19147775257439e-19	8.13387264888507e-19	-	signal regulatory protein alpha [Source:NCBI gene;Acc:100067339]
ENSECAG00000008186	586	522	499	559	258	259	248	342	5.091	4.899	4.778	5.026	2.12	2.049	2.11	2.521	4.9485	2.2	-1.16949	1.28274662744051e-19	8.73816718306834e-19	SP100	nuclear body protein SP140-like protein [Source:NCBI gene;Acc:100630207]
ENSECAG00000020037	184	174	172	155	73	49	58	66	2.779	2.733	2.677	2.332	0.999	0.67	0.908	0.883	2.63025	0.865	-1.60443	1.35007150013547e-19	9.18038990480852e-19	CTSO	cathepsin O [Source:VGNC Symbol;Acc:VGNC:16954]
ENSECAG00000012940	56	75	65	63	3	6	12	5	0.982	1.406	1.204	1.195	0.048	0.108	0.218	0.085	1.19675	0.11475	-3.38256	1.38284323629737e-19	9.39318560259424e-19	NLGN1	neuroligin 1 [Source:VGNC Symbol;Acc:VGNC:57090]
ENSECAG00000015351	81	79	92	65	9	16	17	12	1.65	1.673	1.931	1.319	0.166	0.295	0.359	0.216	1.64325	0.259	-2.66553	1.61791430756176e-19	1.09470447488574e-18	LRRN3	leucine rich repeat neuronal 3 [Source:VGNC Symbol;Acc:VGNC:19804]
ENSECAG00000009384	69	55	54	63	6	7	3	3	1.75	1.451	1.412	1.592	0.138	0.161	0.079	0.067	1.55125	0.11125	-3.80155	1.63582142340484e-19	1.10642806243562e-18	NECAB1	N-terminal EF-hand calcium binding protein 1 [Source:VGNC Symbol;Acc:VGNC:56253]
ENSECAG00000023408	178	222	173	205	57	78	66	85	5.006	6.549	5.082	5.809	1.486	1.971	1.945	2.146	5.6115	1.887	-1.57229	1.715156910476e-19	1.15844480382734e-18	SMPDL3A	sphingomyelin phosphodiesterase acid like 3A [Source:VGNC Symbol;Acc:VGNC:23357]
ENSECAG00000024811	609	620	589	655	350	303	265	383	8.355	8.998	8.385	8.976	4.405	3.785	3.798	4.653	8.6785	4.16025	-1.06078	1.7420195027804e-19	1.17617159559185e-18	TSC22D2	TSC22 domain family member 2 [Source:VGNC Symbol;Acc:VGNC:58758]
ENSECAG00000012018	136	107	113	144	41	29	33	39	2.203	1.804	1.877	2.337	0.607	0.42	0.577	0.599	2.05525	0.55075	-1.89984	2.0649731273401e-19	1.38685602743902e-18	CACNB3	calcium voltage-gated channel auxiliary subunit beta 3 [Source:VGNC Symbol;Acc:VGNC:15992]
ENSECAG00000020010	153	108	120	123	42	28	33	39	4.914	3.551	3.963	3.969	1.232	0.798	1.108	1.118	4.09925	1.064	-1.94586	2.23202197967822e-19	1.49221469447842e-18	MYLIP	myosin regulatory light chain interacting protein [Source:VGNC Symbol;Acc:VGNC:20489]
ENSECAG00000008809	172	209	187	188	85	77	64	64	1.234	1.56	1.383	1.344	0.553	0.5	0.476	0.407	1.38025	0.484	-1.51185	2.29269260567267e-19	1.53116532092332e-18	OAS3	2'-5'-oligoadenylate synthetase 3 [Source:VGNC Symbol;Acc:VGNC:50957]
ENSECAG00000016324	177	194	217	221	89	74	84	76	2.389	2.723	3.018	2.972	1.089	0.905	1.175	0.908	2.7755	1.01925	-1.44524	2.42075589098053e-19	1.61556011807231e-18	CD93	CD93 molecule [Source:VGNC Symbol;Acc:VGNC:51518]
MSTRG.13666	379	341	351	406	190	200	148	182	3.239	3.029	3.092	3.458	1.474	1.548	1.314	1.378	3.2045	1.4285	-1.1656	2.42561568223414e-19	1.61767101130319e-18	SPATA31D1	XP_023482919.1 taxid=9796 putative spermatogenesis-associated protein 31D3 [Equus caballus]
ENSECAG00000030580	314	350	357	312	139	162	156	185	3.763	4.364	4.445	3.748	1.503	1.785	1.941	1.967	4.08	1.799	-1.18137	2.43846597388461e-19	1.62567240293909e-18	HIC1	HIC ZBTB transcriptional repressor 1 [Source:NCBI gene;Acc:102150417]
ENSECAG00000023642	420	505	382	430	223	230	178	223	8.777	11.269	8.345	9.236	4.306	4.493	4.063	4.392	9.40675	4.3135	-1.12484	2.68643726874431e-19	1.78724003500166e-18	SPHK1	sphingosine kinase 1 [Source:VGNC Symbol;Acc:VGNC:56494]
ENSECAG00000011391	152	139	155	163	48	60	50	56	0.825	0.785	0.868	0.884	0.236	0.295	0.283	0.271	0.8405	0.27125	-1.63162	2.76170099825995e-19	1.83667083829168e-18	TET3	tet methylcytosine dioxygenase 3 [Source:VGNC Symbol;Acc:VGNC:24010]
ENSECAG00000012905	338	319	318	353	151	151	125	190	6.006	5.203	5.753	6.022	2.547	2.36	2.055	2.936	5.746	2.4745	-1.21542	2.82443026761948e-19	1.87707953686653e-18	FNBP1	formin binding protein 1 [Source:VGNC Symbol;Acc:VGNC:18083]
ENSECAG00000015109	21	35	32	20	93	103	120	121	2.088	3.412	3.138	1.831	7.374	8.209	11.007	9.361	2.61725	8.98775	1.77990825824034	3.17475306508784e-19	2.10549623276626e-18	-	-
ENSECAG00000013415	706	739	675	693	368	398	297	442	9.155	8.447	8.349	8.199	3.849	4.24	3.366	4.822	8.5375	4.06925	-1.06905	3.42951879085923e-19	2.26893250469511e-18	THNSL2	threonine synthase like 2 [Source:VGNC Symbol;Acc:VGNC:24081]
ENSECAG00000022480	432	434	454	461	232	253	213	264	5.681	5.856	6.079	5.961	2.795	2.982	2.865	3.052	5.89425	2.9235	-1.01161	3.46174653810554e-19	2.28945963378628e-18	SYVN1	synoviolin 1 [Source:VGNC Symbol;Acc:VGNC:23831]
ENSECAG00000017139	204	190	165	211	79	74	76	76	4.013	3.853	3.318	4.125	1.395	1.306	1.551	1.311	3.82725	1.39075	-1.46045	3.57711179084083e-19	2.36247975462286e-18	ARHGEF25	Rho guanine nucleotide exchange factor 25 [Source:VGNC Symbol;Acc:VGNC:15489]
ENSECAG00000008344	295	286	327	341	140	140	140	172	2.286	2.304	2.611	2.813	1.044	1.035	1.124	1.213	2.5035	1.104	-1.18121	3.59931898401363e-19	2.3763232364331e-18	ADCY3	adenylate cyclase 3 [Source:VGNC Symbol;Acc:VGNC:15088]
ENSECAG00000010830	125	97	112	142	35	33	33	32	2.193	1.769	2.025	2.482	0.556	0.524	0.6	0.497	2.11725	0.54425	-1.95985	3.70323624487009e-19	2.44239382500651e-18	MMP11	matrix metallopeptidase 11 [Source:VGNC Symbol;Acc:VGNC:50952]
ENSECAG00000010134	292	280	288	274	139	138	121	147	3.047	2.996	3.186	2.799	1.374	1.419	1.288	1.349	3.007	1.3575	-1.14737	3.96746803494692e-19	2.61214478668276e-18	TENT4A	terminal nucleotidyltransferase 4A [Source:VGNC Symbol;Acc:VGNC:54561]
ENSECAG00000004708	141	157	130	167	318	330	277	383	4.13	4.719	3.722	5.033	8.642	8.812	8.416	9.753	4.401	8.90575	1.01690574164026	4.02825913503207e-19	2.65033874836634e-18	THEGL	theg spermatid protein like [Source:VGNC Symbol;Acc:VGNC:24076]
ENSECAG00000019660	169	211	189	219	94	71	55	59	2.012	2.681	2.319	2.598	1.014	0.766	0.679	0.673	2.4025	0.783	-1.61745	4.14527022315854e-19	2.72544370155048e-18	TRIB1	tribbles pseudokinase 1 [Source:VGNC Symbol;Acc:VGNC:56312]
ENSECAG00000019732	88	77	95	94	207	193	215	257	1.465	1.346	1.641	1.568	3.14	2.928	3.739	3.804	1.505	3.40275	1.17693767342484	4.28336669566461e-19	2.81429885548715e-18	ANKS4B	ankyrin repeat and sterile alpha motif domain containing 4B [Source:VGNC Symbol;Acc:VGNC:15346]
ENSECAG00000024389	240	234	227	257	115	117	90	97	2.818	2.875	2.834	3.089	1.182	1.218	1.125	0.971	2.904	1.124	-1.3694	4.29086995492117e-19	2.81825757597251e-18	TEC	tec protein tyrosine kinase [Source:VGNC Symbol;Acc:VGNC:23982]
MSTRG.20103	197	191	161	169	67	63	49	80	1.931	1.942	1.623	1.648	0.598	0.554	0.493	0.692	1.786	0.58425	-1.61207	4.35104688110087e-19	2.85679789538396e-18	--	-
ENSECAG00000036257	214	230	247	250	105	113	100	99	3.828	4.909	5.379	4.792	1.838	2.659	2.538	1.629	4.727	2.166	-1.12589	4.46789769738947e-19	2.93250965219019e-18	-	membrane magnesium transporter 1 [Source:NCBI gene;Acc:100054769]
ENSECAG00000007611	256	216	250	249	94	127	99	78	2.986	2.62	3.005	2.894	0.993	1.341	1.197	0.806	2.87625	1.08425	-1.40749	5.3846023240032e-19	3.51483096582571e-18	INF2	inverted formin, FH2 and WH2 domain containing [Source:VGNC Symbol;Acc:VGNC:52397]
ENSECAG00000000121	157	199	236	243	81	80	71	77	1.009	1.325	1.505	1.538	0.452	0.451	0.468	0.423	1.34425	0.4485	-1.58362	5.46356314335141e-19	3.56393289272259e-18	NAV3	neuron navigator 3 [Source:VGNC Symbol;Acc:VGNC:52412]
ENSECAG00000010342	247	234	199	238	67	107	87	104	5.069	5.055	4.164	5.021	0.936	1.411	1.348	1.401	4.82725	1.274	-1.92184	6.83424817828923e-19	4.44132958471168e-18	RETSAT	retinol saturase [Source:VGNC Symbol;Acc:VGNC:22312]
ENSECAG00000013038	359	379	355	369	186	217	156	171	8.41	9.221	8.549	8.613	3.948	4.601	3.786	3.539	8.69825	3.9685	-1.13213	7.23910412097112e-19	4.69802580920886e-18	ATG16L2	autophagy related 16 like 2 [Source:VGNC Symbol;Acc:VGNC:58560]
ENSECAG00000020557	143	114	153	155	52	45	28	45	2.354	1.499	2.675	1.942	0.594	0.513	0.863	0.496	2.1175	0.6165	-1.78019	7.33321242917178e-19	4.75492162936438e-18	KIAA1522	KIAA1522 [Source:VGNC Symbol;Acc:VGNC:19381]
ENSECAG00000043734	167	153	162	181	65	64	51	67	0.552	0.524	0.555	0.596	0.193	0.19	0.176	0.196	0.55675	0.18875	-1.56055	8.66994558800525e-19	5.60562402599173e-18	CSMD3	CUB and Sushi multiple domains 3 [Source:NCBI gene;Acc:100056748]
ENSECAG00000014427	404	398	407	440	228	242	177	190	4.102	3.792	3.968	3.853	2.142	1.964	1.812	1.404	3.92875	1.8305	-1.10183	8.85891295525677e-19	5.72392047841006e-18	GPC1	glypican 1 [Source:VGNC Symbol;Acc:VGNC:56556]
ENSECAG00000021859	184	199	190	203	62	78	73	94	2.041	2.389	2.337	2.367	0.664	0.867	0.874	0.939	2.2835	0.836	-1.44967	9.17870072188298e-19	5.9285327460753e-18	VLDLR	very low density lipoprotein receptor [Source:VGNC Symbol;Acc:VGNC:24911]
ENSECAG00000013937	115	114	113	90	246	259	219	250	2.687	2.268	2.08	1.917	4.977	6.027	4.229	4.845	2.238	5.0195	1.16533362597997	9.821739035326e-19	6.33314501814545e-18	TFEC	transcription factor EC [Source:VGNC Symbol;Acc:VGNC:24040]
ENSECAG00000013593	251	245	261	274	128	120	110	125	5.526	5.604	5.901	6.018	2.56	2.404	2.5	2.449	5.76225	2.47825	-1.21731	1.00429935018102e-18	6.47143484619857e-18	OSR1	odd-skipped related transcription factor 1 [Source:VGNC Symbol;Acc:VGNC:21075]
ENSECAG00000024449	78	102	92	88	15	20	19	26	1.116	1.518	1.357	1.255	0.195	0.259	0.282	0.33	1.3115	0.2665	-2.29901	1.02281478005458e-18	6.58629159449535e-18	SALL2	spalt like transcription factor 2 [Source:VGNC Symbol;Acc:VGNC:22670]
ENSECAG00000018514	104	133	109	115	24	42	32	29	1.755	2.38	1.934	1.929	0.386	0.659	0.559	0.445	1.9995	0.51225	-1.96472	1.07869737414673e-18	6.92276096696592e-18	ADAM23	ADAM metallopeptidase domain 23 [Source:VGNC Symbol;Acc:VGNC:15053]
ENSECAG00000010704	343	358	336	353	182	185	160	193	3.468	3.703	3.289	3.51	1.66	1.713	1.718	1.761	3.4925	1.713	-1.02773	1.08945035830763e-18	6.9870669296507e-18	NMT2	N-myristoyltransferase 2 [Source:VGNC Symbol;Acc:VGNC:20785]
ENSECAG00000024121	305	260	343	299	146	116	135	155	3.883	3.506	4.134	3.807	1.767	1.353	1.985	1.72	3.8325	1.70625	-1.16746	1.18516667199307e-18	7.5856236773722e-18	TCF7L2	transcription factor 7 like 2 [Source:VGNC Symbol;Acc:VGNC:23956]
ENSECAG00000021331	302	265	338	298	149	146	126	150	1.555	1.419	1.793	1.528	0.695	0.681	0.672	0.684	1.57375	0.683	-1.20425	1.19064710104786e-18	7.61814371667099e-18	NOTCH3	notch receptor 3 [Source:VGNC Symbol;Acc:VGNC:20818]
ENSECAG00000021192	207	207	219	183	78	84	83	96	2.131	2.232	2.308	1.874	0.734	0.789	0.88	0.88	2.13625	0.82075	-1.38007	1.19842834821584e-18	7.66535837485119e-18	PEAR1	platelet endothelial aggregation receptor 1 [Source:VGNC Symbol;Acc:VGNC:21298]
ENSECAG00000020560	300	278	313	317	132	120	146	169	3.697	3.489	4.066	3.888	1.491	1.474	1.912	1.825	3.785	1.6755	-1.1757	1.27222023148988e-18	8.12643991752681e-18	LARGE1	LARGE xylosyl- and glucuronyltransferase 1 [Source:VGNC Symbol;Acc:VGNC:19584]
ENSECAG00000014259	263	293	286	309	130	143	141	146	13.043	14.733	14.583	15.242	5.699	6.427	7.129	6.322	14.4002	6.39425	-1.17125	1.41810800199546e-18	9.0431656434941e-18	TIMP1	TIMP metallopeptidase inhibitor 1 [Source:VGNC Symbol;Acc:VGNC:59009]
ENSECAG00000002142	337	314	339	386	165	196	129	139	6.908	6.708	7.127	7.853	3.056	3.602	2.747	2.529	7.149	2.9835	-1.26074	1.44174816287231e-18	9.19084327030635e-18	TRIP6	thyroid hormone receptor interactor 6 [Source:VGNC Symbol;Acc:VGNC:51256]
ENSECAG00000020152	363	259	317	341	162	135	103	146	14.282	10.607	12.839	13.377	5.757	4.794	4.205	5.073	12.7762	4.95725	-1.36585	1.57853930533109e-18	1.00393625532848e-17	-	40S ribosomal protein SA [Source:NCBI gene;Acc:100050506]
ENSECAG00000008625	64	48	47	70	4	5	5	2	0.797	0.632	0.614	0.875	0.046	0.057	0.066	0.022	0.7295	0.04775	-3.93334	2.01688203095623e-18	1.27506265531308e-17	MYBPC1	myosin binding protein C, slow type [Source:VGNC Symbol;Acc:VGNC:20464]
ENSECAG00000037578	92	95	79	88	18	25	13	23	1.609	1.727	1.423	1.533	0.285	0.396	0.236	0.356	1.573	0.31825	-2.30529	2.19372524248288e-18	1.38502513902056e-17	ELFN1	extracellular leucine rich repeat and fibronectin type III domain containing 1 [Source:NCBI gene;Acc:100147505]
ENSECAG00000041678	346	285	326	310	148	174	115	149	4.505	3.493	3.864	4.277	1.755	2.071	1.572	1.908	4.03475	1.8265	-1.1434	2.27568575528476e-18	1.43439670400048e-17	TGFB2	transforming growth factor beta 2 [Source:NCBI gene;Acc:100050377]
ENSECAG00000019137	282	269	313	349	145	159	130	135	2.907	2.883	3.328	3.579	1.341	1.465	1.378	1.226	3.17425	1.3525	-1.23079	2.3759445406734e-18	1.49511995237689e-17	MAML3	mastermind like transcriptional coactivator 3 [Source:VGNC Symbol;Acc:VGNC:19905]
ENSECAG00000006020	432	446	459	429	216	247	168	254	13.704	14.645	14.953	13.46	6.136	7.028	5.466	7.126	14.1905	6.439	-1.14002	2.52232637792653e-18	1.5846193426005e-17	RRAGB	Ras related GTP binding B [Source:VGNC Symbol;Acc:VGNC:22576]
ENSECAG00000011866	131	130	110	109	35	35	31	44	3.362	3.223	2.895	2.806	0.81	0.93	0.708	0.875	3.0715	0.83075	-1.88646	2.58268561932672e-18	1.62093702118836e-17	KRT72	keratin 72 [Source:VGNC Symbol;Acc:VGNC:52403]
ENSECAG00000023220	161	133	172	165	49	57	67	52	2.418	2.089	2.609	2.483	0.671	0.78	1.021	0.695	2.39975	0.79175	-1.59977	2.62406923068761e-18	1.64636814812506e-17	RHBDF1	rhomboid 5 homolog 1 [Source:VGNC Symbol;Acc:VGNC:22362]
ENSECAG00000011322	406	398	393	465	235	210	186	234	6.918	7.051	6.9	7.894	3.628	3.371	3.285	3.531	7.19075	3.45375	-1.05798	2.73048157733803e-18	1.71142201493429e-17	RPS6KA3	ribosomal protein S6 kinase A3 [Source:VGNC Symbol;Acc:VGNC:22559]
ENSECAG00000034300	115	97	95	103	27	33	27	24	3.304	2.898	2.813	2.949	0.703	0.859	0.804	0.611	2.991	0.74425	-2.00677	2.77021120696453e-18	1.73520424057795e-17	RASD1	ras related dexamethasone induced 1 [Source:NCBI gene;Acc:100146638]
ENSECAG00000024943	73	65	71	75	10	9	14	16	1.946	1.802	1.951	1.993	0.242	0.217	0.387	0.378	1.923	0.306	-2.65176	2.95280743606578e-18	1.84836439210329e-17	CA7	carbonic anhydrase 7 [Source:VGNC Symbol;Acc:VGNC:51145]
ENSECAG00000015715	175	184	177	175	77	49	67	78	1.448	1.583	1.509	1.443	0.577	0.367	0.575	0.572	1.49575	0.52275	-1.51668	3.0818613008485e-18	1.92661801387798e-17	ADAMTS15	ADAM metallopeptidase with thrombospondin type 1 motif 15 [Source:VGNC Symbol;Acc:VGNC:15064]
ENSECAG00000000046	184	187	183	163	83	64	66	72	2.388	2.524	2.447	2.144	0.988	0.783	0.866	0.849	2.37575	0.8715	-1.44681	3.2910758418358e-18	2.05471326379447e-17	FAM13C	family with sequence similarity 13 member C [Source:VGNC Symbol;Acc:VGNC:51499]
ENSECAG00000022942	461	460	471	557	305	227	237	232	6.22	6.449	6.572	7.544	3.728	2.776	3.326	2.766	6.69625	3.149	-1.08846	3.31097877322435e-18	2.06511064013963e-17	CAPN1	calpain 1 [Source:VGNC Symbol;Acc:VGNC:16037]
ENSECAG00000020364	18	16	13	11	79	64	87	76	0.658	0.607	0.5	0.361	2.625	2.156	3.351	2.463	0.5315	2.64875	2.31717008572843	3.67592656826884e-18	2.28525894610962e-17	-	carcinoembryonic antigen-related cell adhesion molecule 1-like [Source:NCBI gene;Acc:100069407]
ENSECAG00000001373	176	183	183	206	72	84	64	82	2.245	2.427	2.405	2.618	0.865	0.97	0.846	0.926	2.42375	0.90175	-1.42644	3.72628766688243e-18	2.31581248189202e-17	HSPA12B	heat shock protein family A (Hsp70) member 12B [Source:VGNC Symbol;Acc:VGNC:51553]
ENSECAG00000012111	68	57	97	86	11	18	6	13	0.441	0.385	0.649	0.556	0.065	0.106	0.04	0.075	0.50775	0.0715	-2.8281	4.11524541255108e-18	2.55171981401988e-17	-	-
ENSECAG00000007311	403	357	375	409	218	214	196	202	3.408	3.219	3.481	3.556	1.639	1.606	1.787	1.425	3.416	1.61425	-1.08144	4.30071132107552e-18	2.66412159710679e-17	TGFBRAP1	transforming growth factor beta receptor associated protein 1 [Source:VGNC Symbol;Acc:VGNC:24057]
ENSECAG00000012862	138	130	121	178	50	29	33	53	2.123	2.271	2.125	2.9	0.686	0.426	0.611	0.862	2.35475	0.64625	-1.86541	4.31019095469705e-18	2.66912669481029e-17	LYN	LYN proto-oncogene, Src family tyrosine kinase [Source:VGNC Symbol;Acc:VGNC:19852]
ENSECAG00000020856	522	599	488	535	272	318	249	317	5.837	6.942	5.668	5.96	2.779	3.265	2.895	3.09	6.10175	3.00725	-1.02078	4.32746493094225e-18	2.67808418819461e-17	EIF2AK3	eukaryotic translation initiation factor 2 alpha kinase 3 [Source:VGNC Symbol;Acc:VGNC:17479]
ENSECAG00000013180	144	113	112	145	41	40	45	36	1.178	0.987	0.971	1.197	0.305	0.297	0.392	0.261	1.08325	0.31375	-1.78768	4.9077748244913e-18	3.03425883847522e-17	LRP5	LDL receptor related protein 5 [Source:NCBI gene;Acc:100147353]
ENSECAG00000011510	556	611	557	642	353	342	271	346	4.306	4.412	4.087	4.646	2.367	2.161	2	2.185	4.36275	2.17825	-1.00207	4.98992861947768e-18	3.08405085859257e-17	OPHN1	oligophrenin 1 [Source:VGNC Symbol;Acc:VGNC:21039]
ENSECAG00000021169	501	402	453	421	205	260	214	246	4.38	3.716	4.023	3.595	1.585	2.278	1.987	1.985	3.9285	1.95875	-1.00405	5.26142650521412e-18	3.24764063369756e-17	ANKRD6	ankyrin repeat domain 6 [Source:VGNC Symbol;Acc:VGNC:50993]
ENSECAG00000023578	78	82	80	83	15	19	22	15	2.985	3.684	3.574	3.236	0.597	0.679	1.003	0.586	3.36975	0.71625	-2.23411	7.20534368143904e-18	4.41182684566468e-17	ELOVL3	ELOVL fatty acid elongase 3 [Source:VGNC Symbol;Acc:VGNC:17539]
ENSECAG00000011700	377	328	373	397	176	203	196	199	3.966	3.588	4.043	4.161	1.727	1.934	2.137	1.854	3.9395	1.913	-1.04218	7.44904493094759e-18	4.5551937042456e-17	PLCB3	phospholipase C beta 3 [Source:VGNC Symbol;Acc:VGNC:21537]
ENSECAG00000002472	230	205	245	267	106	91	93	120	2.706	2.503	2.937	3.06	1.072	0.966	1.073	1.252	2.8015	1.09075	-1.36088	7.51025762044675e-18	4.58968211695699e-17	NHSL2	NHS like 2 [Source:HGNC Symbol;Acc:HGNC:33737]
ENSECAG00000016202	297	309	294	307	161	137	154	161	3.901	4.221	3.979	4.017	1.916	1.629	2.096	1.873	4.0295	1.8785	-1.10102	7.52142471637671e-18	4.59503380541989e-17	SEMA4C	semaphorin 4C [Source:VGNC Symbol;Acc:VGNC:51404]
ENSECAG00000014740	596	593	571	589	266	243	283	391	13.884	14.364	13.707	13.671	5.615	5.126	6.833	8.066	13.9065	6.41	-1.11736	7.77206425166787e-18	4.73904538172534e-17	YWHAH	tyrosine 3-monooxygenase/tryptophan 5-monooxygenase activation protein eta [Source:VGNC Symbol;Acc:VGNC:50988]
ENSECAG00000013170	199	185	207	216	92	80	86	91	3.132	3.03	3.37	3.22	1.356	1.167	1.487	1.338	3.188	1.337	-1.25365	8.03315636460984e-18	4.89042759910651e-17	JADE2	jade family PHD finger 2 [Source:VGNC Symbol;Acc:VGNC:19207]
ENSECAG00000008912	399	398	409	492	238	208	169	230	3.633	3.768	3.837	4.803	1.963	2.211	1.787	1.854	4.01025	1.95375	-1.03745	8.23791359952147e-18	5.01187934275928e-17	-	-
ENSECAG00000007802	716	727	780	816	480	494	437	460	9.559	10.206	10.534	10.459	4.947	5.321	4.917	4.925	10.1895	5.0275	-1.01917	8.94559705164167e-18	5.43549072605646e-17	POLN	DNA polymerase nu [Source:VGNC Symbol;Acc:VGNC:21666]
ENSECAG00000007275	158	179	180	172	80	67	66	50	4.006	4.678	4.988	4.158	1.687	1.481	1.684	1.021	4.4575	1.46825	-1.60214	8.98772799729485e-18	5.45935042129407e-17	TTL	tubulin tyrosine ligase [Source:VGNC Symbol;Acc:VGNC:24643]
ENSECAG00000009171	245	247	257	258	110	126	129	119	1.853	1.942	2.003	1.944	0.754	0.863	1.011	0.797	1.9355	0.85625	-1.1766	1.15030196692667e-17	6.95396563201992e-17	NUP210	nucleoporin 210 [Source:VGNC Symbol;Acc:VGNC:20965]
ENSECAG00000015784	19	24	20	31	101	79	89	123	0.157	0.206	0.17	0.255	0.756	0.591	0.762	0.9	0.197	0.75225	1.93301657187696	1.32614924093334e-17	7.98915879206192e-17	-	ovostatin homolog 2 [Source:NCBI gene;Acc:100061827]
ENSECAG00000021552	158	202	147	183	377	327	321	386	2.844	3.496	2.16	3.741	9.232	6.299	6.589	5.692	3.06025	6.953	1.18398607418475	1.34621222554122e-17	8.1023448561851e-17	RBM20	RNA binding motif protein 20 [Source:VGNC Symbol;Acc:VGNC:51653]
ENSECAG00000017234	222	225	218	235	118	99	80	100	2.831	3.001	2.91	3.073	1.426	1.2	1.11	1.153	2.95375	1.22225	-1.27301	1.36618242308233e-17	8.21735024003496e-17	ARHGAP17	Rho GTPase activating protein 17 [Source:VGNC Symbol;Acc:VGNC:15460]
ENSECAG00000004837	165	196	161	173	72	62	76	67	4.349	5.372	4.373	4.543	1.719	1.48	2.076	1.564	4.65925	1.70975	-1.44631	1.36883300895371e-17	8.23069661990549e-17	CPN2	carboxypeptidase N subunit 2 [Source:VGNC Symbol;Acc:VGNC:16822]
ENSECAG00000012551	194	199	193	189	50	89	47	87	9.058	9.662	9.286	8.793	2.115	3.763	2.274	3.597	9.19975	2.93725	-1.64713	1.53238588424061e-17	9.19672699238767e-17	PCP4	Purkinje cell protein 4 [Source:VGNC Symbol;Acc:VGNC:21214]
ENSECAG00000012745	433	416	373	391	227	229	191	224	7.79	7.791	7.029	7.183	3.873	3.701	3.616	3.58	7.44825	3.6925	-1.0123	1.54590968209282e-17	9.27205407627049e-17	MSANTD2	Myb/SANT DNA binding domain containing 2 [Source:VGNC Symbol;Acc:VGNC:20382]
ENSECAG00000022430	384	375	421	439	224	178	195	240	21.595	23.239	24.94	24.404	9.703	7.96	10.016	10.094	23.5445	9.44325	-1.31803	1.59063898166915e-17	9.52834227567884e-17	TOX	thymocyte selection associated high mobility group box [Source:VGNC Symbol;Acc:VGNC:24416]
ENSECAG00000021856	90	83	56	97	18	14	16	17	1.605	1.54	1.029	1.724	0.291	0.226	0.296	0.269	1.4745	0.2705	-2.44653	2.01869406174332e-17	1.20508577568127e-16	PADI2	peptidyl arginine deiminase 2 [Source:VGNC Symbol;Acc:VGNC:21128]
ENSECAG00000004658	85	63	79	99	25	12	9	14	3.222	2.483	3.086	3.739	0.859	0.412	0.354	0.47	3.1325	0.52375	-2.58036	2.09622076667025e-17	1.24941048321668e-16	APLNR	apelin receptor [Source:VGNC Symbol;Acc:VGNC:15409]
ENSECAG00000015887	180	194	165	177	85	71	71	66	3.651	4.39	3.72	3.657	1.575	1.14	1.565	1.264	3.8545	1.386	-1.47562	2.19687532983319e-17	1.30654466356611e-16	TMEM201	transmembrane protein 201 [Source:VGNC Symbol;Acc:VGNC:24245]
ENSECAG00000021451	476	477	552	456	279	231	250	301	6.07	6.325	7.275	5.793	3.223	2.667	3.304	3.399	6.36575	3.14825	-1.01578	2.23024213403754e-17	1.32514885539712e-16	KHNYN	KH and NYN domain containing [Source:VGNC Symbol;Acc:VGNC:19352]
ENSECAG00000024631	134	133	132	142	49	42	52	51	2.166	2.235	2.198	2.287	0.718	0.615	0.871	0.73	2.2215	0.7335	-1.59867	2.34267729766358e-17	1.39022184981486e-16	CPXM2	carboxypeptidase X, M14 family member 2 [Source:VGNC Symbol;Acc:VGNC:16845]
ENSECAG00000012113	128	97	90	124	26	32	23	38	3.338	2.762	2.693	3.459	0.648	0.849	0.626	0.945	3.063	0.767	-1.99765	2.3919874011138e-17	1.41815994331582e-16	ACP5	acid phosphatase 5, tartrate resistant [Source:VGNC Symbol;Acc:VGNC:14997]
ENSECAG00000012960	187	183	192	193	70	81	86	87	4.342	4.419	4.594	4.465	1.473	1.703	2.07	1.789	4.455	1.75875	-1.34088	2.89449063571046e-17	1.70758827200159e-16	IRAK2	interleukin 1 receptor associated kinase 2 [Source:VGNC Symbol;Acc:VGNC:19126]
ENSECAG00000003495	73	85	78	118	15	20	20	23	1.009	1.219	1.11	1.623	0.188	0.25	0.287	0.281	1.24025	0.2515	-2.302	2.9153507650691e-17	1.71936260555436e-16	MFHAS1	malignant fibrous histiocytoma amplified sequence 1 [Source:NCBI gene;Acc:100063334]
ENSECAG00000014875	145	147	161	158	65	48	43	66	5.284	5.57	6.046	5.737	2.146	1.584	1.624	2.13	5.65925	1.871	-1.5968	3.03567579468274e-17	1.78866595726872e-16	PTPRCAP	protein tyrosine phosphatase receptor type C associated protein [Source:VGNC Symbol;Acc:VGNC:22028]
ENSECAG00000023882	186	217	213	191	90	91	79	93	2.558	3.124	3.019	2.63	1.122	1.134	1.126	1.146	2.83275	1.132	-1.32333	3.45733287250832e-17	2.03146273898663e-16	EPHA1	EPH receptor A1 [Source:VGNC Symbol;Acc:VGNC:17616]
ENSECAG00000019421	73	44	54	56	4	5	8	7	1.318	0.826	1.005	1.007	0.065	0.082	0.15	0.112	1.039	0.10225	-3.34502	3.51687654584847e-17	2.06454079740434e-16	GDF5	growth differentiation factor 5 [Source:VGNC Symbol;Acc:VGNC:18291]
ENSECAG00000039479	127	113	110	97	37	36	33	32	6.102	5.643	5.449	4.656	1.611	1.544	1.657	1.354	5.4625	1.5415	-1.82523	3.77587550756045e-17	2.213176092919e-16	-	-
ENSECAG00000032482	306	295	282	300	138	152	109	166	9.994	10.054	9.55	9.856	4.066	4.497	3.732	4.817	9.8635	4.278	-1.20516	4.00690074833283e-17	2.34498393396139e-16	-	-
ENSECAG00000022909	166	142	178	144	53	31	39	73	1.206	1.069	1.33	1.037	0.348	0.203	0.299	0.473	1.1605	0.33075	-1.81093	4.19594278854951e-17	2.45301907282953e-16	MYH1	myosin heavy chain 1 [Source:VGNC Symbol;Acc:VGNC:56450]
ENSECAG00000021594	255	244	280	245	122	116	109	140	1.962	2.022	2.22	1.878	0.85	0.808	0.869	0.999	2.0205	0.8815	-1.19668	4.19664772411492e-17	2.45301907282953e-16	VANGL2	VANGL planar cell polarity protein 2 [Source:VGNC Symbol;Acc:VGNC:24881]
ENSECAG00000036534	116	105	113	98	31	40	27	32	2.313	2.177	2.322	1.947	0.56	0.722	0.558	0.565	2.18975	0.60125	-1.86473	4.53878719831887e-17	2.64651545903199e-16	KLF2	Kruppel like factor 2 [Source:NCBI gene;Acc:102147730]
ENSECAG00000001110	438	569	372	538	1245	1213	1080	1483	10.713	14.481	9.372	13.126	27.583	26.927	27.398	32.166	11.923	28.5185	1.25815081721035	5.16286815014529e-17	2.99848940051234e-16	-	-
ENSECAG00000008541	290	280	269	255	143	127	111	148	6.87	6.902	6.678	5.926	2.999	2.578	2.718	3.075	6.594	2.8425	-1.21399	5.33415710006763e-17	3.0960844270012e-16	MTX3	metaxin 3 [Source:VGNC Symbol;Acc:VGNC:58574]
MSTRG.4715	78	94	84	87	170	211	198	240	5.847	7.311	6.519	6.54	11.524	14.292	15.396	15.933	6.55425	14.2863	1.12412466484621	5.63148693457342e-17	3.264687180952e-16	--	-
ENSECAG00000004386	282	273	298	289	164	138	111	138	4.129	4.172	4.575	4.81	2.186	1.936	1.836	1.801	4.4215	1.93975	-1.18867	5.78996475460338e-17	3.35452014512375e-16	CD276	CD276 molecule [Source:VGNC Symbol;Acc:VGNC:50583]
ENSECAG00000031414	7	10	13	17	74	75	55	70	0.536	0.719	0.968	1.368	5.238	5.295	4.418	4.814	0.89775	4.94125	2.46049039704232	6.04951948370484e-17	3.49745870211644e-16	-	-
ENSECAG00000009530	125	95	92	108	37	31	20	27	2.688	2.124	2.039	2.314	0.721	0.604	0.527	0.514	2.29125	0.5915	-1.95368	6.07110776832994e-17	3.50887577504538e-16	ITK	IL2 inducible T cell kinase [Source:VGNC Symbol;Acc:VGNC:19189]
ENSECAG00000006853	223	208	211	212	101	91	89	109	9.354	9.072	9.12	8.86	3.839	3.457	3.869	4.049	9.1015	3.8035	-1.25878	6.37002302694368e-17	3.67717920238374e-16	UBD	ubiquitin D [Source:VGNC Symbol;Acc:VGNC:49351]
ENSECAG00000009884	140	114	115	121	43	35	37	47	3.705	3.127	2.885	3.164	0.963	0.801	0.957	1.048	3.22025	0.94225	-1.77299	6.61626310599673e-17	3.81701327207382e-16	KLKB1	kallikrein B1 [Source:VGNC Symbol;Acc:VGNC:19490]
ENSECAG00000013338	361	433	353	355	200	185	166	219	5.806	7.069	5.886	5.846	3.004	2.789	2.68	3.078	6.15175	2.88775	-1.09105	6.8043582092725e-17	3.9231538547384e-16	B3GALNT2	beta-1,3-N-acetylgalactosaminyltransferase 2 [Source:VGNC Symbol;Acc:VGNC:15723]
ENSECAG00000015005	162	179	150	157	65	64	50	73	3.618	4.156	3.451	3.493	1.314	1.293	1.157	1.443	3.6795	1.30175	-1.49906	7.83823808027714e-17	4.50020130914316e-16	GSDMD	gasdermin D [Source:VGNC Symbol;Acc:VGNC:18618]
ENSECAG00000007934	342	397	391	395	175	230	173	211	4.985	6.148	5.957	5.82	2.291	2.982	2.585	2.725	5.7275	2.64575	-1.11423	8.19572765717429e-17	4.699787646296e-16	KIAA1958	KIAA1958 [Source:VGNC Symbol;Acc:VGNC:19390]
ENSECAG00000001276	99	98	112	119	26	37	22	38	2.748	2.829	3.204	3.291	0.654	0.93	0.633	0.934	3.018	0.78775	-1.93778	8.48352158576552e-17	4.86189678616745e-16	KCNJ3	potassium inwardly rectifying channel subfamily J member 3 [Source:VGNC Symbol;Acc:VGNC:58939]
ENSECAG00000036315	57	69	62	62	13	10	11	7	1.046	1.308	1.172	1.124	0.214	0.165	0.222	0.116	1.1625	0.17925	-2.69719	8.82086263591272e-17	5.04915604560035e-16	CD96	CD96 molecule [Source:NCBI gene;Acc:100061586]
ENSECAG00000010263	87	67	70	82	7	18	22	11	2.271	1.676	1.735	1.966	0.156	0.488	0.549	0.267	1.912	0.365	-2.38911	8.86975952973404e-17	5.07562139716203e-16	SASH3	SAM and SH3 domain containing 3 [Source:VGNC Symbol;Acc:VGNC:22696]
ENSECAG00000012766	21	32	25	12	71	103	100	128	1.128	1.722	1.199	0.604	3.37	4.831	5.212	5.899	1.16325	4.828	2.05326448899777	9.05188736426665e-17	5.17828792002617e-16	-	serine protease 55 [Source:NCBI gene;Acc:100061896]
ENSECAG00000010437	939	1002	937	1062	612	568	471	661	18.255	20.074	21.232	21.395	10.078	9.921	8.229	11.631	20.239	9.96475	-1.02223	9.12817174115924e-17	5.21566828254969e-16	TCEA3	transcription elongation factor A3 [Source:VGNC Symbol;Acc:VGNC:50773]
ENSECAG00000043215	142	138	132	139	44	53	54	54	2.834	2.964	2.621	2.782	0.818	1.011	1.107	0.979	2.80025	0.97875	-1.51654	9.44153552608927e-17	5.39310239292822e-16	-	-
ENSECAG00000033060	431	403	385	435	199	240	195	253	20.754	20.166	19.077	20.867	8.672	10.448	9.747	10.782	20.216	9.91225	-1.02821	1.08976249536993e-16	6.20809725103628e-16	-	-
ENSECAG00000023989	178	191	174	223	82	86	77	82	2.484	2.805	2.51	3.123	1.029	1.094	1.126	1.023	2.7305	1.068	-1.35425	1.20784108897333e-16	6.87049702967017e-16	OSBPL3	oxysterol binding protein like 3 [Source:VGNC Symbol;Acc:VGNC:21065]
ENSECAG00000033316	150	104	153	157	62	42	35	32	15.413	11.043	16.1	15.996	5.754	3.896	3.716	2.903	14.638	4.06725	-1.84759	1.32441850313112e-16	7.50451340243717e-16	-	-
ENSECAG00000014891	174	165	177	204	69	77	82	75	1.894	1.891	2	2.235	0.681	0.752	0.945	0.727	2.005	0.77625	-1.36901	1.33789340978082e-16	7.57636282871723e-16	NRCAM	neuronal cell adhesion molecule [Source:VGNC Symbol;Acc:VGNC:20879]
ENSECAG00000041692	261	286	267	295	126	154	108	145	7.39	8.199	6.879	9.066	3.909	4.873	3.658	2.28	7.8835	3.68	-1.09913	1.40278668015156e-16	7.93913138333325e-16	-	-
ENSECAG00000020875	172	157	165	132	307	373	270	367	10.077	9.098	9.917	7.947	16.77	20.839	17.533	19.554	9.25975	18.674	1.01198583977736	1.4132655180345e-16	7.99606339239282e-16	RUNX2	RUNX family transcription factor 2 [Source:VGNC Symbol;Acc:VGNC:58110]
ENSECAG00000040062	106	78	93	80	193	248	185	223	5.69	4.132	5.027	4.172	9.942	12.943	10.976	11.341	4.75525	11.3005	1.24879351161312	1.41577770657452e-16	8.00552595826107e-16	KCNK12	potassium two pore domain channel subfamily K member 12 [Source:NCBI gene;Acc:111768105]
ENSECAG00000017864	169	170	186	209	71	79	84	76	2.584	2.745	2.901	3.173	0.974	1.083	1.318	1.019	2.85075	1.0985	-1.37581	1.42330775202703e-16	8.04172897707532e-16	FMOD	fibromodulin [Source:VGNC Symbol;Acc:VGNC:18080]
ENSECAG00000021766	106	68	69	57	0	0	0	0	3.093	2.067	2.067	1.652	0	0	0	0	2.21975	0.001	-11.1162	1.423445497332e-16	8.04172897707532e-16	PCOLCE	procollagen C-endopeptidase enhancer [Source:VGNC Symbol;Acc:VGNC:21212]
ENSECAG00000017937	91	78	95	96	188	184	225	229	3.864	3.342	4.025	3.989	7.24	6.882	9.742	8.556	3.805	8.105	1.09092	1.67151191943014e-16	9.40694148989804e-16	-	feline leukemia virus subgroup C receptor-related protein 2 [Source:NCBI gene;Acc:100057829]
ENSECAG00000006117	219	238	228	229	99	118	95	118	1.956	2.256	2.111	2.035	0.802	0.955	0.88	0.967	2.0895	0.901	-1.21356	1.8457882096541e-16	1.03663162867378e-15	PLEKHG3	pleckstrin homology and RhoGEF domain containing G3 [Source:VGNC Symbol;Acc:VGNC:21568]
ENSECAG00000013345	81	66	83	81	17	15	18	22	3.545	3.004	3.743	3.532	0.674	0.595	0.817	0.853	3.456	0.73475	-2.23378	2.33145281441207e-16	1.30096022278007e-15	CD48	CD48 molecule [Source:VGNC Symbol;Acc:VGNC:16270]
ENSECAG00000011592	236	230	253	241	124	122	99	118	7.705	7.297	8.581	7.985	3.94	3.937	3.407	3.735	7.892	3.75475	-1.07167	2.36634367382804e-16	1.31888555477577e-15	HNMT	histamine N-methyltransferase [Source:VGNC Symbol;Acc:VGNC:18821]
ENSECAG00000023632	120	128	131	129	34	47	32	56	3.591	3.925	4.025	3.817	0.934	1.271	0.981	1.495	3.8395	1.17025	-1.7141	2.45544996266078e-16	1.36655179328818e-15	RGS10	regulator of G protein signaling 10 [Source:VGNC Symbol;Acc:VGNC:22340]
ENSECAG00000012025	250	191	207	227	84	116	83	95	5.713	4.539	4.875	5.169	1.739	2.401	1.966	1.923	5.074	2.00725	-1.3379	2.57205137827867e-16	1.43019258179176e-15	ZNF891	zinc finger protein 891 [Source:NCBI gene;Acc:102147490]
ENSECAG00000020508	226	241	229	206	105	107	118	86	3.917	4.313	4.216	3.538	1.649	1.785	2.106	1.427	3.996	1.74175	-1.19802	2.72495554303599e-16	1.51256848148667e-15	RPS6KA2	ribosomal protein S6 kinase A2 [Source:VGNC Symbol;Acc:VGNC:22558]
ENSECAG00000012373	60	43	39	58	5	2	2	2	1.106	0.832	0.746	1.064	0.083	0.034	0.039	0.032	0.937	0.047	-4.31732	2.78433582688579e-16	1.54418066350295e-15	PLEKHG6	pleckstrin homology and RhoGEF domain containing G6 [Source:VGNC Symbol;Acc:VGNC:21571]
ENSECAG00000042008	238	242	243	239	119	120	62	97	10.728	11.338	11.321	10.74	4.868	4.901	2.915	3.886	11.0318	4.1425	-1.41309	2.79069428982387e-16	1.54725699401197e-15	-	uncharacterized LOC102150213 [Source:NCBI gene;Acc:102150213]
ENSECAG00000017794	182	190	215	220	97	88	88	90	6.052	6.57	7.367	7.289	2.923	2.65	3.033	2.65	6.8195	2.814	-1.27704	3.27816003903269e-16	1.81068011194195e-15	IRF1	interferon regulatory factor 1 [Source:VGNC Symbol;Acc:VGNC:19130]
ENSECAG00000004246	216	214	190	177	86	75	87	100	4.792	4.937	4.344	3.913	1.729	1.507	2.001	1.965	4.4965	1.8005	-1.3204	3.34283866306792e-16	1.84587039642966e-15	ZNF16	zinc finger protein 16 [Source:NCBI gene;Acc:100064163]
ENSECAG00000019131	172	155	187	189	76	72	70	80	2.086	1.955	2.337	2.284	0.836	0.791	0.88	0.868	2.1655	0.84375	-1.35981	3.37714873062405e-16	1.86427605231062e-15	MICAL1	microtubule associated monooxygenase, calponin and LIM domain containing 1 [Source:VGNC Symbol;Acc:VGNC:20171]
ENSECAG00000040695	386	456	424	510	243	213	207	270	3.197	4.749	4.375	4.747	1.914	1.746	1.958	2.488	4.267	2.0265	-1.07423	3.38715867465759e-16	1.86926062083057e-15	-	cationic amino acid transporter 4-like [Source:NCBI gene;Acc:111774625]
ENSECAG00000023733	65	47	52	37	2	1	4	3	1.48	1.116	1.22	0.839	0.041	0.025	0.094	0.06	1.16375	0.055	-4.40321	3.50408878368579e-16	1.93211280620407e-15	MMP1	matrix metallopeptidase 1 [Source:VGNC Symbol;Acc:VGNC:49488]
ENSECAG00000031868	107	86	82	84	190	206	202	202	11.26	9.445	8.869	8.869	18.158	19.621	22.115	18.86	9.61075	19.6885	1.0346322764033	3.58588774076086e-16	1.97607287725686e-15	-	histone H3.1 [Source:NCBI gene;Acc:100053259]
ENSECAG00000008107	140	90	129	118	37	36	41	38	2.428	1.623	2.321	2.046	0.582	0.565	0.737	0.584	2.1045	0.617	-1.77014	3.87973725148041e-16	2.13430323641018e-15	FERMT3	fermitin family member 3 [Source:VGNC Symbol;Acc:VGNC:17996]
ENSECAG00000013581	287	321	324	349	176	171	161	172	4.773	5.052	5.194	5.78	2.426	2.475	3.1	2.174	5.19975	2.54375	-1.03149	4.00955879600452e-16	2.20254271286137e-15	CSK	C-terminal Src kinase [Source:VGNC Symbol;Acc:VGNC:16902]
ENSECAG00000000122	234	239	267	299	121	120	113	141	5.814	6.174	6.836	7.402	2.724	2.7	2.91	3.102	6.5565	2.859	-1.19742	4.01905336068224e-16	2.20712242016499e-15	GDA	guanine deaminase [Source:VGNC Symbol;Acc:VGNC:18283]
ENSECAG00000021525	393	348	389	379	245	183	173	171	4.818	4.437	4.915	4.74	2.731	2.08	2.198	1.858	4.7275	2.21675	-1.09263	4.07155946672698e-16	2.23531311120309e-15	IL4R	interleukin 4 receptor [Source:VGNC Symbol;Acc:VGNC:49473]
ENSECAG00000014115	129	87	158	111	44	29	23	37	9.639	6.799	12.219	8.253	2.994	1.996	1.792	2.479	9.2275	2.31525	-1.99477	4.3857853999071e-16	2.40505522634537e-15	RAC3	Rac family small GTPase 3 [Source:VGNC Symbol;Acc:VGNC:56469]
ENSECAG00000014313	88	89	79	101	23	29	25	20	1.753	1.862	1.612	2.022	0.422	0.545	0.485	0.361	1.81225	0.45325	-1.9994	4.80432979082082e-16	2.62400905533029e-15	DCLK2	doublecortin like kinase 2 [Source:VGNC Symbol;Acc:VGNC:17042]
ENSECAG00000019398	118	107	113	87	32	32	36	33	3.625	3.434	3.599	2.506	0.862	0.815	0.916	0.718	3.291	0.82775	-1.99126	5.60063342992317e-16	3.04064002301666e-15	TFPI2	tissue factor pathway inhibitor 2 [Source:VGNC Symbol;Acc:VGNC:24046]
ENSECAG00000033164	76	93	98	80	24	24	19	25	0.439	0.551	0.579	0.46	0.124	0.127	0.115	0.126	0.50725	0.123	-2.04404	5.61500560269104e-16	3.04757505910931e-15	-	NAC alpha domain containing [Source:NCBI gene;Acc:100146667]
ENSECAG00000011078	248	247	245	268	127	136	114	128	7.546	7.643	7.687	8.28	3.546	3.705	3.661	3.477	7.789	3.59725	-1.11454	5.75722748277274e-16	3.12121286363457e-15	TGIF1	TGFB induced factor homeobox 1 [Source:VGNC Symbol;Acc:VGNC:24058]
ENSECAG00000023047	90	107	89	96	207	230	186	213	1.002	1.252	1.032	1.075	2.116	2.353	2.178	2.131	1.09025	2.1945	1.00923327977804	6.21682154868782e-16	3.35891574011988e-15	ZNF804B	zinc finger protein 804B [Source:VGNC Symbol;Acc:VGNC:25394]
ENSECAG00000024895	154	143	141	142	59	66	51	51	2.444	2.36	2.306	2.246	0.848	0.949	0.907	0.717	2.339	0.85525	-1.45147	6.40983721736151e-16	3.46123948522888e-15	PRELID2	PRELI domain containing 2 [Source:VGNC Symbol;Acc:VGNC:21823]
ENSECAG00000008793	265	255	249	266	124	127	113	150	3.722	3.643	3.546	3.716	1.591	1.58	1.821	1.847	3.65675	1.70975	-1.09678	6.54264238016436e-16	3.52995365768517e-15	PGBD1	piggyBac transposable element derived 1 [Source:VGNC Symbol;Acc:VGNC:21350]
ENSECAG00000019227	68	68	76	74	8	11	13	24	1.349	1.403	1.554	1.463	0.144	0.198	0.267	0.422	1.44225	0.25775	-2.48428	6.94135544966433e-16	3.73766801352018e-15	SLC9A7	solute carrier family 9 member A7 [Source:VGNC Symbol;Acc:VGNC:23283]
ENSECAG00000000409	222	220	195	236	90	101	85	119	5.883	7.029	4.698	5.306	2.252	2.854	2.2	2.829	5.729	2.53375	-1.17701	6.980222621629e-16	3.75647487232854e-15	KCTD6	potassium channel tetramerization domain containing 6 [Source:VGNC Symbol;Acc:VGNC:56735]
ENSECAG00000020559	190	233	207	238	103	97	93	108	4.384	5.59	4.921	5.471	2.153	2.027	2.224	2.207	5.0915	2.15275	-1.24191	7.9403192613477e-16	4.25634150565411e-15	ZNF555	zinc finger protein 555 [Source:VGNC Symbol;Acc:VGNC:25342]
ENSECAG00000015188	307	274	267	285	131	150	156	149	3.38	3.137	3.03	3.127	1.307	1.595	1.826	1.453	3.1685	1.54525	-1.03596	8.37734276216139e-16	4.48430079859998e-15	RNASEL	ribonuclease L [Source:VGNC Symbol;Acc:VGNC:22420]
ENSECAG00000023101	221	184	211	231	92	106	97	96	2.796	2.456	2.721	2.893	1.091	1.668	1.542	1.07	2.7165	1.34275	-1.01656	8.40029699871894e-16	4.49280400770193e-15	TP53I11	tumor protein p53 inducible protein 11 [Source:VGNC Symbol;Acc:VGNC:24420]
ENSECAG00000012955	128	105	128	107	30	41	25	49	1.059	0.903	1.091	0.882	0.225	0.307	0.214	0.359	0.98375	0.27625	-1.83232	8.72672025116342e-16	4.65433216864148e-15	CD163L1	CD163 molecule like 1 [Source:VGNC Symbol;Acc:VGNC:56543]
ENSECAG00000036634	398	414	406	415	261	232	187	220	7.766	8.194	8.625	8.504	4.517	3.619	3.453	3.853	8.27225	3.8605	-1.09949	8.8654580085638e-16	4.72568319399737e-15	CCDC3	coiled-coil domain containing 3 [Source:NCBI gene;Acc:100069311]
ENSECAG00000021309	155	152	163	199	49	77	67	68	1.24	1.264	1.343	1.586	0.355	0.558	0.555	0.482	1.35825	0.4875	-1.47827	8.97849151805512e-16	4.78192451884796e-15	SHROOM4	shroom family member 4 [Source:VGNC Symbol;Acc:VGNC:55535]
ENSECAG00000024318	156	144	148	187	10	4	27	12	3.152	2.84	2.974	4.543	0.103	0.056	0.318	0.202	3.37725	0.16975	-4.31437	1.05086240857942e-15	5.57196705906113e-15	MYBPC3	myosin binding protein C, cardiac [Source:VGNC Symbol;Acc:VGNC:59276]
ENSECAG00000023211	225	216	243	257	136	104	91	82	1.568	1.565	1.745	1.784	0.859	0.656	0.657	0.506	1.6655	0.6695	-1.3148	1.06960112960854e-15	5.66817252313674e-15	EPHA3	EPH receptor A3 [Source:VGNC Symbol;Acc:VGNC:17618]
ENSECAG00000011659	91	82	107	131	31	21	35	27	0.673	0.63	0.815	0.965	0.208	0.141	0.268	0.177	0.77075	0.1985	-1.95712	1.11387725848998e-15	5.89952713545235e-15	KIAA1549	KIAA1549 [Source:VGNC Symbol;Acc:VGNC:19382]
ENSECAG00000002918	224	224	200	206	104	110	72	97	3.92	4.345	3.582	3.553	1.795	1.946	1.367	1.645	3.85	1.68825	-1.18933	1.1721189591889e-15	6.19251654055273e-15	BMP7	bone morphogenetic protein 7 [Source:VGNC Symbol;Acc:VGNC:15850]
MSTRG.23547	44	50	62	38	5	4	1	0	3.347	4.015	4.87	2.888	0.297	0.289	0.068	0	3.78	0.1635	-4.53102	1.29022438857329e-15	6.79765361064575e-15	--	-
ENSECAG00000001197	56	57	45	61	6	6	7	12	1.654	1.729	1.353	1.773	0.161	0.16	0.214	0.314	1.62725	0.21225	-2.9386	1.45044272294453e-15	7.62282012083336e-15	TNFRSF19	TNF receptor superfamily member 19 [Source:VGNC Symbol;Acc:VGNC:24368]
ENSECAG00000038386	33	33	53	38	112	127	102	150	4.081	2.8	4.457	6.063	9.671	14.105	11.858	15.042	4.35025	12.669	1.54213243577339	1.57567239424768e-15	8.25820383208371e-15	ATP6V1FNB	ATP6V1F neighbor [Source:NCBI gene;Acc:106783076]
ENSECAG00000017054	66	59	52	81	154	168	165	153	3.466	3.222	2.814	4.239	7.328	7.99	8.982	7.116	3.43525	7.854	1.19301250314262	1.61294883631922e-15	8.44660682837094e-15	ACER2	alkaline ceramidase 2 [Source:VGNC Symbol;Acc:VGNC:14977]
ENSECAG00000023303	235	307	261	243	437	543	429	528	2.95	4.189	3.53	3.582	6.308	7.721	7.292	8.043	3.56275	7.341	1.04298534976864	1.89737755500965e-15	9.91430469755247e-15	ARHGAP22	Rho GTPase activating protein 22 [Source:VGNC Symbol;Acc:VGNC:55904]
ENSECAG00000020167	113	108	105	136	37	48	38	28	2.625	2.609	2.514	3.148	0.779	1.01	0.915	0.576	2.724	0.82	-1.73203	1.98312949997665e-15	1.03510348141404e-14	RGMA	repulsive guidance molecule BMP co-receptor a [Source:VGNC Symbol;Acc:VGNC:22335]
ENSECAG00000000207	69	95	81	78	184	172	175	216	1.954	2.761	2.29	2.064	4.67	4.348	4.951	5.364	2.26725	4.83325	1.09205014045278	2.34755988014314e-15	1.21964371211687e-14	ACTA1	actin alpha 1, skeletal muscle [Source:VGNC Symbol;Acc:VGNC:15012]
ENSECAG00000018752	129	137	132	129	56	50	46	52	1.831	1.739	2.298	1.827	0.802	0.767	0.717	0.671	1.92375	0.73925	-1.37979	2.46861477857366e-15	1.28148864642156e-14	APOL6	apolipoprotein L6 [Source:VGNC Symbol;Acc:VGNC:51918]
ENSECAG00000020685	52	54	49	50	8	9	6	5	1.124	1.331	1.22	1.143	0.196	0.196	0.145	0.12	1.2045	0.16425	-2.87447	2.50130006909503e-15	1.29810256988119e-14	IGF2BP2	insulin like growth factor 2 mRNA binding protein 2 [Source:VGNC Symbol;Acc:VGNC:18970]
MSTRG.686	21	24	20	36	100	92	85	86	0.581	0.69	0.57	0.992	2.505	2.304	2.436	2.106	0.70825	2.33775	1.72279005396843	2.61628095954986e-15	1.35592903114263e-14	--	CAI9149443.1 taxid=3082113 unnamed protein product, partial [Rangifer tarandus platyrhynchus]
ENSECAG00000003569	270	247	274	277	142	148	129	137	2.909	3.093	3.192	3.095	1.564	1.314	1.401	1.387	3.07225	1.4165	-1.11697	2.80337158172546e-15	1.4505260773069e-14	ST6GAL1	ST6 beta-galactoside alpha-2,6-sialyltransferase 1 [Source:VGNC Symbol;Acc:VGNC:23634]
ENSECAG00000018802	68	68	65	80	11	23	15	11	1.338	1.391	1.328	1.568	0.198	0.41	0.306	0.21	1.40625	0.281	-2.32321	3.24241614423968e-15	1.67360987066102e-14	GIMAP8	GTPase, IMAP family member 8 [Source:VGNC Symbol;Acc:VGNC:57167]
ENSECAG00000025038	102	120	99	123	29	35	39	44	0.986	1.206	0.986	1.184	0.254	0.306	0.391	0.377	1.0905	0.332	-1.71573	3.30602289636545e-15	1.7055178183171e-14	LOXL2	lysyl oxidase like 2 [Source:VGNC Symbol;Acc:VGNC:19724]
ENSECAG00000005937	48	52	41	48	2	7	2	7	0.805	0.907	0.709	0.803	0.03	0.106	0.035	0.104	0.806	0.06875	-3.55135	3.56404447734506e-15	1.83465540090546e-14	SLC5A7	solute carrier family 5 member 7 [Source:VGNC Symbol;Acc:VGNC:23248]
ENSECAG00000009303	284	208	182	254	73	117	93	98	6.006	4.574	3.966	5.352	1.399	2.24	2.038	1.835	4.9745	1.878	-1.40535	4.08411646025249e-15	2.0955825766317e-14	GFPT2	glutamine-fructose-6-phosphate transaminase 2 [Source:VGNC Symbol;Acc:VGNC:18316]
ENSECAG00000004232	114	102	103	118	38	30	41	40	1.461	1.359	1.36	1.507	0.441	0.348	0.545	0.454	1.42175	0.447	-1.66932	4.50498446143606e-15	2.30656656085396e-14	AMER1	APC membrane recruitment protein 1 [Source:VGNC Symbol;Acc:VGNC:15274]
ENSECAG00000023395	80	74	67	77	16	14	25	17	0.701	0.674	0.605	0.672	0.127	0.111	0.227	0.132	0.663	0.14925	-2.15128	4.61704029471455e-15	2.36140309279298e-14	KCNK6	potassium two pore domain channel subfamily K member 6 [Source:VGNC Symbol;Acc:VGNC:19300]
ENSECAG00000017908	142	156	153	139	55	65	59	65	3.055	3.49	3.392	2.98	1.072	1.266	1.316	1.238	3.22925	1.223	-1.40077	5.17641230371555e-15	2.63900142767231e-14	ST6GALNAC4	ST6 N-acetylgalactosaminide alpha-2,6-sialyltransferase 4 [Source:VGNC Symbol;Acc:VGNC:23637]
ENSECAG00000043488	199	208	186	210	86	95	75	110	5.123	5.568	4.943	5.387	2.006	2.215	2.001	2.51	5.25525	2.183	-1.26745	5.93812535736201e-15	3.02087076277538e-14	-	zinc finger protein 709 [Source:NCBI gene;Acc:100629395]
ENSECAG00000041561	333	312	284	349	185	166	164	176	9.896	9.641	8.697	10.322	4.982	4.467	5.052	4.632	9.639	4.78325	-1.01089	6.23701838959932e-15	3.17123279025307e-14	-	-
MSTRG.13826	332	315	340	344	569	582	480	560	4.373	3.779	4.097	3.371	8.391	8.531	8.551	8.378	3.905	8.46275	1.11580399992839	6.46825582797267e-15	3.28530191454329e-14	SPATA31D1	XP_058421756.1 taxid=77932 LOW QUALITY PROTEIN: spermatogenesis-associated protein 31D4-like [Diceros bicornis minor]
ENSECAG00000000627	102	127	114	109	52	28	31	36	1.025	1.353	1.213	1.103	0.495	0.244	0.349	0.336	1.1735	0.356	-1.72087	7.44071662407951e-15	3.76918554387152e-14	PDZRN4	PDZ domain containing ring finger 4 [Source:VGNC Symbol;Acc:VGNC:21295]
ENSECAG00000002692	103	131	122	178	358	324	251	276	5.44	7.661	7.91	8.843	18.408	17.226	14.478	13.629	7.4635	15.9352	1.0942974084924	7.4558885366035e-15	3.77586790776677e-14	OTOF	otoferlin [Source:VGNC Symbol;Acc:VGNC:21080]
ENSECAG00000018681	188	171	202	206	90	75	94	92	1.811	1.626	1.813	1.986	0.804	0.68	0.866	0.708	1.809	0.7645	-1.2426	7.6050481712411e-15	3.8473190098449e-14	RIPOR1	RHO family interacting cell polarization regulator 1 [Source:VGNC Symbol;Acc:VGNC:51304]
ENSECAG00000040327	221	211	200	184	90	103	88	104	2.398	2.382	2.238	1.99	0.888	1.013	0.99	1	2.252	0.97275	-1.21107	7.73866857937294e-15	3.91283993112978e-14	-	-
ENSECAG00000022817	93	128	103	95	21	36	36	36	2.873	3.971	3.441	2.741	0.773	1.185	1.491	1.254	3.2565	1.17575	-1.46974	8.23593803124015e-15	4.15875610279809e-14	PXDNL	peroxidasin like [Source:VGNC Symbol;Acc:VGNC:56301]
ENSECAG00000020193	227	184	207	224	109	103	98	87	3.692	3.112	3.469	3.63	1.606	1.517	1.652	1.253	3.47575	1.507	-1.20564	8.3881372918341e-15	4.2333672245474e-14	TGFBI	transforming growth factor beta induced [Source:VGNC Symbol;Acc:VGNC:24055]
ENSECAG00000023274	149	170	158	176	82	61	70	66	0.538	0.633	0.583	0.635	0.266	0.208	0.26	0.218	0.59725	0.238	-1.32737	8.42414564899469e-15	4.25041505925858e-14	LAMA5	laminin subunit alpha 5 [Source:VGNC Symbol;Acc:VGNC:19564]
ENSECAG00000013809	60	60	55	38	0	1	3	1	0.719	0.732	0.658	0.44	0	0.011	0.037	0.011	0.63725	0.01475	-5.43307	8.71839185020813e-15	4.39074425271839e-14	DSC1	desmocollin 1 [Source:VGNC Symbol;Acc:VGNC:17319]
ENSECAG00000022038	191	175	170	182	84	80	86	81	4.625	4.161	3.948	4.101	1.803	1.634	2.063	1.642	4.20875	1.7855	-1.23706	9.0537615945615e-15	4.55483040431409e-14	BZW2	basic leucine zipper and W2 domains 2 [Source:VGNC Symbol;Acc:VGNC:15932]
ENSECAG00000007336	177	193	186	183	75	83	85	97	5.514	6.051	5.751	3.981	2.272	1.89	2.279	2.398	5.32425	2.20975	-1.2687	9.07806133526851e-15	4.56305499496626e-14	NMRK1	nicotinamide riboside kinase 1 [Source:VGNC Symbol;Acc:VGNC:57190]
MSTRG.7743	33	63	41	46	126	145	118	129	1.156	2.295	1.48	1.605	3.999	4.599	4.284	4.002	1.634	4.221	1.36917684581201	9.72762658366628e-15	4.88096463344118e-14	--	-
ENSECAG00000015844	276	314	311	356	158	185	165	160	2.801	3.313	3.252	3.599	1.453	1.7	1.735	1.438	3.24125	1.5815	-1.03526	1.00762357665248e-14	5.05322428617381e-14	ZNF496	zinc finger protein 496 [Source:VGNC Symbol;Acc:VGNC:25330]
ENSECAG00000023688	231	265	233	251	139	120	82	115	3.557	4.164	3.655	3.933	1.921	1.753	1.258	1.621	3.82725	1.63825	-1.22415	1.03744249237804e-14	5.19866386390856e-14	ZNF605	zinc finger protein 605 [Source:NCBI gene;Acc:100061282]
ENSECAG00000021325	196	163	174	207	83	72	82	93	1.054	0.914	0.954	1.112	0.406	0.352	0.453	0.444	1.0085	0.41375	-1.28538	1.08988567519658e-14	5.45715603176819e-14	BAHCC1	BAH domain and coiled-coil containing 1 [Source:VGNC Symbol;Acc:VGNC:15757]
ENSECAG00000026875	325	262	309	290	495	503	466	600	7.034	8.238	7.382	6.254	13.026	15.419	18.451	18.039	7.227	16.2338	1.16752750186125	1.10111810269728e-14	5.50905769197822e-14	ARL16	ADP ribosylation factor like GTPase 16 [Source:VGNC Symbol;Acc:VGNC:15514]
ENSECAG00000005126	321	308	335	348	163	209	131	166	5.581	4.969	5.488	5.341	2.232	2.87	2.342	2.33	5.34475	2.4435	-1.12917	1.14554307148158e-14	5.72681430098039e-14	TRIM22	tripartite motif containing 22 [Source:NCBI gene;Acc:100069506]
ENSECAG00000010604	36	57	49	63	10	6	6	4	1.072	1.765	1.504	1.869	0.27	0.162	0.185	0.105	1.5525	0.1805	-3.10452	1.15229874535696e-14	5.75907737292824e-14	EGR4	early growth response 4 [Source:VGNC Symbol;Acc:VGNC:55252]
ENSECAG00000021101	43	47	67	52	3	13	3	6	0.619	0.704	0.995	0.746	0.039	0.17	0.045	0.077	0.766	0.08275	-3.21051	1.19587744246723e-14	5.96749416265971e-14	LGI4	leucine rich repeat LGI family member 4 [Source:VGNC Symbol;Acc:VGNC:19647]
ENSECAG00000023724	192	201	200	205	105	84	84	104	4.001	4.356	4.295	4.257	1.983	1.585	1.815	1.92	4.22725	1.82575	-1.21123	1.19895994889963e-14	5.98131066082396e-14	ZNF235	zinc finger protein 235 [Source:VGNC Symbol;Acc:VGNC:25284]
ENSECAG00000014727	397	414	393	440	241	262	226	241	5.698	5.814	5.088	5.656	2.604	2.747	2.936	2.538	5.564	2.70625	-1.03983	1.3758305070946e-14	6.84754901560236e-14	ZFP1	ZFP1 zinc finger protein [Source:NCBI gene;Acc:100068849]
ENSECAG00000020756	83	72	88	64	20	26	15	15	4.499	4.081	4.688	3.395	0.956	1.288	0.778	0.742	4.16575	0.941	-2.14631	1.38571443174096e-14	6.89314298721754e-14	CRYBB3	crystallin beta B3 [Source:VGNC Symbol;Acc:VGNC:50930]
ENSECAG00000008738	218	189	193	214	80	74	78	121	6.884	10.61	7.742	7.745	2.286	2.181	2.838	5.012	8.24525	3.07925	-1.42098	1.54441736810719e-14	7.67294307837602e-14	ID2	inhibitor of DNA binding 2 [Source:VGNC Symbol;Acc:VGNC:51321]
ENSECAG00000022551	60	45	67	73	14	8	7	15	0.832	0.649	0.962	1.008	0.176	0.108	0.101	0.187	0.86275	0.143	-2.59293	1.57280308092284e-14	7.80344427373298e-14	SLC8A3	solute carrier family 8 member A3 [Source:VGNC Symbol;Acc:VGNC:23275]
ENSECAG00000023527	71	60	53	75	18	13	8	14	1.521	1.336	1.17	1.601	0.349	0.253	0.185	0.266	1.407	0.26325	-2.41812	1.61114102357411e-14	7.98949958296167e-14	PHF19	PHD finger protein 19 [Source:VGNC Symbol;Acc:VGNC:21378]
ENSECAG00000013230	65	74	68	81	21	9	23	11	0.632	0.748	0.682	0.785	0.21	0.079	0.232	0.095	0.71175	0.154	-2.20844	1.67336971386567e-14	8.28515718885399e-14	SLC5A8	solute carrier family 5 member 8 [Source:VGNC Symbol;Acc:VGNC:23249]
ENSECAG00000015448	222	197	198	230	116	94	104	92	3.195	2.748	2.757	3.234	1.421	1.144	1.449	1.095	2.9835	1.27725	-1.22396	1.68416506820336e-14	8.33644220026828e-14	TAPBP	TAP binding protein [Source:VGNC Symbol;Acc:VGNC:23872]
ENSECAG00000008871	75	46	52	73	17	10	7	8	2.193	1.398	1.543	2.103	0.453	0.255	0.212	0.199	1.80925	0.27975	-2.69318	1.70882503574869e-14	8.45631117483008e-14	ALDH1A3	aldehyde dehydrogenase 1 family member A3 [Source:VGNC Symbol;Acc:VGNC:15230]
ENSECAG00000009725	32	38	37	49	107	119	99	124	1.757	2.17	2.094	2.681	5.324	5.918	5.635	6.031	2.1755	5.727	1.39643258658456	1.84030886286845e-14	9.09045831303438e-14	NRM	nurim [Source:VGNC Symbol;Acc:VGNC:50488]
ENSECAG00000012786	122	131	139	137	61	53	48	48	1.882	2.101	2.191	2.089	0.812	0.739	0.761	0.655	2.06575	0.74175	-1.47766	1.90026827559855e-14	9.37934641750909e-14	STOX2	storkhead box 2 [Source:VGNC Symbol;Acc:VGNC:23708]
ENSECAG00000009062	138	100	120	122	51	47	31	38	4.571	3.441	4.09	4.027	1.531	1.41	1.064	1.11	4.03225	1.27875	-1.65685	1.92377358277461e-14	9.49045042762314e-14	PCP4L1	Purkinje cell protein 4 like 1 [Source:VGNC Symbol;Acc:VGNC:21215]
ENSECAG00000006669	54	58	65	48	155	123	129	178	1.194	1.291	1.434	1.073	3.007	2.457	2.862	3.375	1.248	2.92525	1.22894199249509	1.95961186368044e-14	9.65725495083872e-14	ACSM3	acyl-CoA synthetase medium chain family member 3 [Source:VGNC Symbol;Acc:VGNC:49262]
ENSECAG00000004162	68	75	72	66	18	21	15	16	2.154	2.47	2.35	2.083	0.517	0.602	0.492	0.449	2.26425	0.515	-2.13639	2.00552548853879e-14	9.87586634554987e-14	EVI2B	ecotropic viral integration site 2B [Source:VGNC Symbol;Acc:VGNC:54642]
ENSECAG00000003966	257	258	294	263	156	134	143	133	4.852	5.099	5.778	4.965	2.681	2.314	2.827	2.232	5.1735	2.5135	-1.04144	2.11565094519504e-14	1.03966795288747e-13	GPC4	glypican 4 [Source:VGNC Symbol;Acc:VGNC:55476]
ENSECAG00000010312	156	190	165	184	70	80	74	87	2.415	3.058	2.632	2.838	0.982	1.121	1.187	1.193	2.73575	1.12075	-1.28747	2.51305890854077e-14	1.22925844559125e-13	RHPN2	rhophilin Rho GTPase binding protein 2 [Source:VGNC Symbol;Acc:VGNC:51072]
ENSECAG00000020786	59	68	53	81	11	19	10	14	2.59	3.104	2.398	3.543	0.438	0.755	0.455	0.544	2.90875	0.548	-2.40815	2.51523476668212e-14	1.23000721457625e-13	C1QTNF2	C1q and TNF related 2 [Source:VGNC Symbol;Acc:VGNC:15941]
ENSECAG00000017842	268	295	281	288	158	160	121	158	3.393	3.762	3.771	3.566	1.669	1.85	1.557	1.701	3.623	1.69425	-1.09654	2.56330965653818e-14	1.25287426868017e-13	ABCB1	ATP binding cassette subfamily B member 1 [Source:VGNC Symbol;Acc:VGNC:14907]
ENSECAG00000022377	55	53	50	36	0	0	0	0	2.259	2.263	2.116	1.474	0	0	0	0	2.028	0.001	-10.9858	2.76194524047902e-14	1.34685447315124e-13	-	galectin-9-like [Source:NCBI gene;Acc:100072001]
ENSECAG00000030452	77	54	75	84	18	17	17	19	1.437	1.048	1.442	1.562	0.304	0.287	0.329	0.314	1.37225	0.3085	-2.1532	2.92450492890293e-14	1.424304865374e-13	CD248	CD248 molecule [Source:NCBI gene;Acc:100146570]
ENSECAG00000016325	283	264	222	268	145	124	80	124	13.237	12.868	10.717	12.546	6.172	5.277	3.846	5.146	12.342	5.11025	-1.27211	3.38416144597232e-14	1.64355084794585e-13	-	CD177 antigen [Source:NCBI gene;Acc:102149794]
ENSECAG00000019226	193	180	188	199	88	102	86	87	7.586	7.827	7.658	7.594	2.946	3.691	3.261	2.853	7.66625	3.18775	-1.26598	3.42735004109789e-14	1.66325485450785e-13	-	cytosolic arginine sensor for mTORC1 subunit 2 [Source:NCBI gene;Acc:100063037]
ENSECAG00000014632	58	67	48	65	166	197	112	160	0.527	0.633	0.45	0.589	1.367	4.405	1.055	1.53	0.54975	2.08925	1.92613753166844	3.74570301966269e-14	1.81313326925383e-13	CPLX2	complexin 2 [Source:VGNC Symbol;Acc:VGNC:16818]
ENSECAG00000028672	76	84	59	88	181	178	173	161	2.124	2.439	1.689	2.443	4.576	4.485	4.987	3.972	2.17375	4.505	1.05134107850695	3.74897860298947e-14	1.8142582493198e-13	-	anthrax toxin receptor-like [Source:NCBI gene;Acc:102147509]
ENSECAG00000015162	250	256	268	330	146	128	154	134	1.876	1.997	2.072	2.467	0.993	0.87	1.198	0.89	2.103	0.98775	-1.09023	3.84465926321646e-14	1.85914578168268e-13	SETD1A	SET domain containing 1A, histone lysine methyltransferase [Source:VGNC Symbol;Acc:VGNC:51238]
ENSECAG00000015845	205	211	191	196	88	114	70	96	4.005	4.373	3.918	4.097	1.634	2.079	1.367	1.72	4.09825	1.7	-1.26947	4.10146787457225e-14	1.98031623105771e-13	PLD5	phospholipase D family member 5 [Source:VGNC Symbol;Acc:VGNC:21552]
ENSECAG00000011223	67	65	60	87	13	23	12	16	1.624	1.31	1.199	2.153	0.228	0.719	0.256	0.275	1.5715	0.3695	-2.0885	4.38272516677933e-14	2.11130421311221e-13	HGF	hepatocyte growth factor [Source:VGNC Symbol;Acc:VGNC:18769]
ENSECAG00000011848	184	175	182	200	103	79	85	75	1.684	1.649	1.711	1.83	0.872	0.665	0.816	0.616	1.7185	0.74225	-1.21117	4.50605433360341e-14	2.16797723893051e-13	PLEKHA7	pleckstrin homology domain containing A7 [Source:VGNC Symbol;Acc:VGNC:21562]
ENSECAG00000020280	258	270	271	272	137	141	137	162	6.091	6.644	6.581	6.413	2.929	3.01	3.341	3.38	6.43225	3.165	-1.02312	4.51478132346106e-14	2.17162803971826e-13	P3H4	prolyl 3-hydroxylase family member 4 (inactive) [Source:NCBI gene;Acc:100066539]
ENSECAG00000013367	332	289	294	368	165	178	165	187	9.51	9.816	8.166	10.326	3.979	4.277	4.871	4.804	9.4545	4.48275	-1.07662	5.07589794485317e-14	2.43415860448983e-13	SLC9A3R2	SLC9A3 regulator 2 [Source:VGNC Symbol;Acc:VGNC:51242]
ENSECAG00000009153	79	88	69	78	22	25	18	24	1.332	1.732	1.196	1.375	0.356	0.382	0.395	0.358	1.40875	0.37275	-1.91814	6.34846487348899e-14	3.02691122137571e-13	ARHGAP25	Rho GTPase activating protein 25 [Source:VGNC Symbol;Acc:VGNC:15465]
ENSECAG00000007354	32	57	50	35	115	113	120	145	1.217	2.283	1.984	1.343	4.006	3.914	4.781	4.935	1.70675	4.409	1.36919972507552	6.55451270066857e-14	3.12359144373026e-13	DDO	D-aspartate oxidase [Source:VGNC Symbol;Acc:VGNC:17079]
ENSECAG00000003193	303	301	334	383	196	187	145	170	11.924	12.317	13.545	15.018	6.989	6.664	5.914	5.925	13.201	6.373	-1.0506	7.39325386102226e-14	3.50577397085579e-13	BAMBI	BMP and activin membrane bound inhibitor [Source:VGNC Symbol;Acc:VGNC:15762]
ENSECAG00000008381	143	152	158	139	73	59	64	60	4.741	5.465	5.549	4.808	2.562	1.848	2.276	1.962	5.14075	2.162	-1.24961	7.67727406668888e-14	3.63773818661921e-13	NR2F2	nuclear receptor subfamily 2 group F member 2 [Source:VGNC Symbol;Acc:VGNC:51613]
ENSECAG00000021304	132	106	128	147	44	42	61	47	1.954	1.632	1.976	2.168	0.59	0.563	0.936	0.616	1.9325	0.67625	-1.51484	8.11890177136309e-14	3.84031506014835e-13	ZNF362	zinc finger protein 362 [Source:VGNC Symbol;Acc:VGNC:25308]
ENSECAG00000004617	139	132	118	157	47	51	60	61	1.985	2.392	1.814	2.515	0.712	0.81	0.902	0.975	2.1765	0.84975	-1.3569	8.15119500509193e-14	3.85463380858353e-13	PML	promyelocytic leukemia [Source:NCBI gene;Acc:100062744]
ENSECAG00000001034	215	211	192	225	90	79	102	124	2.448	2.498	2.27	2.552	0.928	0.814	1.204	1.25	2.442	1.049	-1.21905	8.73155602433907e-14	4.11784760613586e-13	UNC45B	unc-45 myosin chaperone B [Source:VGNC Symbol;Acc:VGNC:24794]
ENSECAG00000019475	625	629	588	724	436	394	352	403	10.497	11.543	10.834	13.128	5.699	4.987	5.268	5.417	11.5005	5.34275	-1.10604	9.54479146942775e-14	4.49581370917932e-13	YTHDF1	YTH N6-methyladenosine RNA binding protein 1 [Source:VGNC Symbol;Acc:VGNC:25115]
ENSECAG00000002540	45	21	51	32	102	114	111	137	2.983	1.882	3.946	2.333	7.174	7.892	9.205	9.191	2.786	8.3655	1.58625651376054	9.80701079578608e-14	4.61476492702994e-13	-	-
ENSECAG00000019551	216	179	194	233	96	112	92	93	19.728	17.122	17.646	21.219	6.709	9.973	9.879	7.121	18.9288	8.4205	-1.1686	9.93454565134026e-14	4.67016720744834e-13	CXCL12	C-X-C motif chemokine ligand 12 [Source:VGNC Symbol;Acc:VGNC:16983]
ENSECAG00000012049	51	45	45	61	151	131	105	140	1.688	1.586	1.456	1.971	4.163	3.703	3.452	3.779	1.67525	3.77425	1.1718135806863	1.01532909438303e-13	4.76947027410721e-13	IGSF5	immunoglobulin superfamily member 5 [Source:VGNC Symbol;Acc:VGNC:49472]
ENSECAG00000018444	218	246	230	247	130	104	102	136	2.461	2.888	2.676	2.778	1.33	1.063	1.194	1.36	2.70075	1.23675	-1.12681	1.03381791874724e-13	4.85392914473125e-13	NEFH	neurofilament heavy [Source:VGNC Symbol;Acc:VGNC:58695]
ENSECAG00000003563	327	247	334	315	147	149	170	175	15.485	11.569	15.406	14.208	6.058	6.172	7.802	7.096	14.167	6.782	-1.06275	1.0458580631205e-13	4.9080422568345e-13	-	bone marrow stromal cell antigen 2 [Source:NCBI gene;Acc:100146856]
ENSECAG00000007058	277	259	220	266	134	150	111	125	5.917	5.324	5.176	6.221	2.608	3.127	2.538	2.615	5.6595	2.722	-1.05601	1.10263536157805e-13	5.16558929710288e-13	MEI4	meiotic double-stranded break formation protein 4 [Source:VGNC Symbol;Acc:VGNC:51053]
ENSECAG00000023722	87	97	86	124	32	27	36	33	0.649	0.783	0.67	0.944	0.204	0.188	0.282	0.227	0.7615	0.22525	-1.75732	1.10803224317896e-13	5.18959734234664e-13	TIAM2	TIAM Rac1 associated GEF 2 [Source:VGNC Symbol;Acc:VGNC:81885]
ENSECAG00000033926	82	67	78	77	19	26	14	24	1.331	1.131	1.305	1.245	0.279	0.382	0.236	0.345	1.253	0.3105	-2.01272	1.17941526345685e-13	5.51309409863491e-13	-	ZFP36 ring finger protein [Source:NCBI gene;Acc:111775192]
ENSECAG00000010515	98	72	79	86	26	19	24	30	1.139	0.881	0.946	0.996	0.274	0.206	0.289	0.539	0.9905	0.327	-1.59887	1.2132551698669e-13	5.66710835959143e-13	CAND2	cullin associated and neddylation dissociated 2 (putative) [Source:VGNC Symbol;Acc:VGNC:58764]
ENSECAG00000026951	328	359	305	353	181	178	151	218	2.459	3.124	2.627	2.85	1.111	1.325	1.144	1.429	2.765	1.25225	-1.14276	1.27415135208728e-13	5.94718331217827e-13	ARVCF	ARVCF delta catenin family member [Source:VGNC Symbol;Acc:VGNC:50446]
ENSECAG00000019497	98	78	87	107	26	29	29	35	1.147	0.949	1.049	1.248	0.276	0.307	0.352	0.363	1.09825	0.3245	-1.75892	1.27657726758468e-13	5.95704815492833e-13	INPP5D	inositol polyphosphate-5-phosphatase D [Source:VGNC Symbol;Acc:VGNC:19074]
ENSECAG00000011590	134	123	149	141	51	55	57	65	3.209	2.845	3.089	3.042	1.171	1.4	1.324	1.009	3.04625	1.226	-1.31308	1.30502671742561e-13	6.08087595824882e-13	FHL3	four and a half LIM domains 3 [Source:VGNC Symbol;Acc:VGNC:18036]
ENSECAG00000035439	167	167	145	163	71	81	67	72	2.14	2.225	1.914	2.081	0.824	0.94	0.89	0.817	2.09	0.86775	-1.26815	1.36871162749068e-13	6.37450527634703e-13	-	RAB6B, member RAS oncogene family [Source:NCBI gene;Acc:100065366]
ENSECAG00000009044	93	91	89	84	23	35	22	33	0.996	1.023	1.008	0.955	0.223	0.35	0.252	0.323	0.9955	0.287	-1.79437	1.43505609045828e-13	6.67386021083771e-13	PRDM1	PR/SET domain 1 [Source:VGNC Symbol;Acc:VGNC:21811]
ENSECAG00000018857	200	200	196	209	114	88	98	99	5.665	5.886	5.71	5.873	2.926	2.262	2.871	2.469	5.7835	2.632	-1.13578	1.46819209701562e-13	6.82281713716713e-13	-	-
ENSECAG00000014152	59	66	76	78	13	13	23	20	1.424	1.615	1.843	1.829	0.277	0.277	0.561	0.417	1.67775	0.383	-2.13111	1.47347391338534e-13	6.84402609172188e-13	HSD11B2	hydroxysteroid 11-beta dehydrogenase 2 [Source:VGNC Symbol;Acc:VGNC:18881]
ENSECAG00000000544	115	129	121	142	61	42	51	45	0.902	1.089	1.021	1.14	0.43	0.322	0.448	0.338	1.038	0.3845	-1.43275	1.56636487082122e-13	7.26486961613917e-13	HECW2	HECT, C2 and WW domain containing E3 ubiquitin protein ligase 2 [Source:VGNC Symbol;Acc:VGNC:18740]
ENSECAG00000006846	75	102	99	92	29	23	38	25	1.645	2.257	2.212	1.981	0.578	0.46	0.866	0.486	2.02375	0.5975	-1.76002	1.5889747960688e-13	7.36615182023921e-13	GFRA1	GDNF family receptor alpha 1 [Source:NCBI gene;Acc:100067810]
ENSECAG00000027000	190	240	211	212	100	112	77	115	5.541	7.295	6.285	6.118	2.634	2.962	2.357	2.915	6.30975	2.717	-1.21557	1.69676924568715e-13	7.85249980764973e-13	TMEM243	transmembrane protein 243 [Source:VGNC Symbol;Acc:VGNC:24269]
ENSECAG00000005896	146	137	132	142	55	67	53	63	2.076	2.026	1.934	2.012	0.709	0.863	0.781	0.793	2.012	0.7865	-1.35511	1.74981592333401e-13	8.09210288872413e-13	ADGRL4	adhesion G protein-coupled receptor L4 [Source:VGNC Symbol;Acc:VGNC:15115]
ENSECAG00000001117	164	172	165	173	65	77	76	92	4.546	4.958	4.713	4.778	1.633	1.933	2.184	2.259	4.74875	2.00225	-1.24593	1.97414308746954e-13	9.09422233601877e-13	HS6ST1	heparan sulfate 6-O-sulfotransferase 1 [Source:VGNC Symbol;Acc:VGNC:58937]
ENSECAG00000013071	610	499	540	597	305	319	267	393	6.054	5.281	5.09	5.888	2.623	2.694	2.487	2.972	5.57825	2.694	-1.05006	2.12364888347424e-13	9.75936689833774e-13	ZNF740	zinc finger protein 740 [Source:VGNC Symbol;Acc:VGNC:25381]
ENSECAG00000037385	0	2	0	0	119	99	88	86	0	0.052	0	0	3.104	2.606	2.588	2.222	0.013	2.63	7.66040736603857	2.39473084749657e-13	1.09576033283458e-12	-	-
ENSECAG00000007189	186	181	175	209	340	347	288	368	2.92	2.892	2.776	3.156	7.506	7.583	7.224	8.01	2.936	7.58075	1.36848862002449	2.43086472634208e-13	1.11122746912406e-12	ASAP3	ArfGAP with SH3 domain, ankyrin repeat and PH domain 3 [Source:VGNC Symbol;Acc:VGNC:15560]
ENSECAG00000012918	63	43	75	48	12	14	1	8	1.518	1.131	1.931	1.127	0.273	0.258	0.017	0.185	1.42675	0.18325	-2.96085	2.57599810517141e-13	1.17616273638179e-12	ZNF704	zinc finger protein 704 [Source:VGNC Symbol;Acc:VGNC:25377]
ENSECAG00000002017	80	85	68	85	15	24	22	30	1.294	1.466	1.096	1.353	0.193	0.308	0.381	0.45	1.30225	0.333	-1.96741	2.576890825345e-13	1.17628866092538e-12	PGGHG	protein-glucosylgalactosylhydroxylysine glucosidase [Source:VGNC Symbol;Acc:VGNC:69325]
ENSECAG00000021237	206	178	206	226	88	104	78	115	5.3	4.659	5.469	5.875	1.99	2.428	2.073	2.659	5.32575	2.2875	-1.21921	2.74837911582676e-13	1.25217071927046e-12	SLC36A4	solute carrier family 36 member 4 [Source:VGNC Symbol;Acc:VGNC:23183]
ENSECAG00000010558	154	154	137	160	80	66	60	60	2.505	2.605	2.296	2.593	1.179	0.972	1.011	0.864	2.49975	1.0065	-1.31244	2.973557377122e-13	1.34838580437912e-12	PTGFR	prostaglandin F receptor [Source:VGNC Symbol;Acc:VGNC:21993]
ENSECAG00000013300	149	153	170	150	62	65	43	85	6.628	7.077	7.793	6.649	2.499	2.619	1.983	3.349	7.03675	2.6125	-1.42948	3.01747096182126e-13	1.3672556755952e-12	CXCL10	C-X-C motif chemokine ligand 10 [Source:VGNC Symbol;Acc:VGNC:16981]
ENSECAG00000008333	69	65	60	58	13	15	19	15	2.517	2.465	2.255	2.108	0.43	0.495	0.718	0.484	2.33625	0.53175	-2.13537	3.39887969018183e-13	1.53569760788382e-12	MSC	musculin [Source:VGNC Symbol;Acc:VGNC:56326]
ENSECAG00000013036	249	229	284	248	153	111	134	122	3.448	3.297	4.053	3.422	1.92	1.392	1.923	1.496	3.555	1.68275	-1.07903	3.5113564119706e-13	1.58463982738564e-12	MCAM	melanoma cell adhesion molecule [Source:NCBI gene;Acc:100071414]
ENSECAG00000010702	73	65	51	60	13	12	20	12	6.154	5.67	4.421	5.039	0.993	0.916	1.747	0.896	5.321	1.138	-2.2252	3.53164560903425e-13	1.59341899733687e-12	CD300LB	CD300 molecule like family member b [Source:VGNC Symbol;Acc:VGNC:56402]
ENSECAG00000009167	332	326	300	260	181	160	136	175	3.469	3.636	3.215	2.797	1.716	1.507	1.504	1.624	3.27925	1.58775	-1.04638	4.20786252610351e-13	1.88424882069553e-12	DACT1	dishevelled binding antagonist of beta catenin 1 [Source:NCBI gene;Acc:100059241]
ENSECAG00000009968	231	208	218	259	82	106	110	138	3.867	3.629	3.749	3.985	1.208	1.667	1.955	1.722	3.8075	1.638	-1.21691	4.26855230372929e-13	1.91052785857292e-12	SH3PXD2B	SH3 and PX domains 2B [Source:VGNC Symbol;Acc:VGNC:22946]
ENSECAG00000012751	39	30	36	23	87	111	81	114	0.952	0.777	0.826	0.592	1.816	2.315	1.839	2.35	0.78675	2.08	1.40260634973003	4.2824907344155e-13	1.91631661190097e-12	CCKBR	cholecystokinin B receptor [Source:VGNC Symbol;Acc:VGNC:16195]
ENSECAG00000006937	53	47	51	39	126	113	106	143	1.269	1.108	1.181	0.915	2.731	2.676	2.784	2.897	1.11825	2.772	1.30968449913262	4.34806863632951e-13	1.94474840931022e-12	LRRC7	leucine rich repeat containing 7 [Source:VGNC Symbol;Acc:VGNC:55183]
ENSECAG00000010926	229	301	253	254	139	109	121	155	3.659	4.993	4.285	4.037	2.009	1.575	2.001	2.19	4.2435	1.94375	-1.12641	4.47065096263105e-13	1.99770100549534e-12	ELMOD1	ELMO domain containing 1 [Source:VGNC Symbol;Acc:VGNC:17532]
MSTRG.25284	187	156	148	185	80	86	67	75	1.789	1.552	1.459	1.763	0.693	0.745	0.664	0.635	1.64075	0.68425	-1.26176	4.51533836962633e-13	2.01625191320059e-12	--	XP_005614599.1 taxid=9796 uncharacterized protein LOC102149305 [Equus caballus]
ENSECAG00000017678	70	84	98	95	35	21	22	28	1.786	2.229	2.577	2.415	0.809	0.485	0.582	0.633	2.25175	0.62725	-1.84393	4.63067640354596e-13	2.06581906847007e-12	FZD2	frizzled class receptor 2 [Source:VGNC Symbol;Acc:VGNC:18171]
ENSECAG00000011643	46	34	43	53	7	7	4	6	2.286	1.757	2.202	2.624	0.315	0.315	0.206	0.264	2.21725	0.275	-3.01127	4.74006615687006e-13	2.1141249453343e-12	KLK1E2	glandular kallikrein precursor [Source:NCBI gene;Acc:100034023]
ENSECAG00000008836	72	68	70	68	17	19	17	24	3.273	3.208	3.265	3.087	0.702	0.784	0.803	0.943	3.20825	0.808	-1.98936	4.76844334807216e-13	2.12628412810318e-12	PYCR1	pyrroline-5-carboxylate reductase 1 [Source:VGNC Symbol;Acc:VGNC:22059]
ENSECAG00000035085	55	56	51	68	14	10	7	17	1.814	1.935	1.746	2.224	0.397	0.301	0.241	0.478	1.92975	0.35425	-2.44557	4.78962462211379e-13	2.13522966261033e-12	CD1A4	CD1a4 molecule [Source:NCBI gene;Acc:100055306]
ENSECAG00000020548	76	68	69	59	23	19	13	16	1.613	1.501	1.509	1.248	0.442	0.365	0.286	0.301	1.46775	0.3485	-2.07438	4.98062988234173e-13	2.21778771524077e-12	-	caspase-14 [Source:NCBI gene;Acc:100034070]
ENSECAG00000010577	151	165	181	204	67	82	73	94	2.898	3.249	3.538	3.773	1.114	1.393	1.505	1.631	3.3645	1.41075	-1.25393	5.20961162893305e-13	2.31812520254064e-12	P2RY2	purinergic receptor P2Y2 [Source:VGNC Symbol;Acc:VGNC:52417]
ENSECAG00000021497	231	231	234	219	100	115	100	145	6.732	6.837	7.191	6.454	2.599	2.822	3.063	3.776	6.8035	3.065	-1.15039	5.38270872483292e-13	2.39291460145464e-12	EMP1	epithelial membrane protein 1 [Source:VGNC Symbol;Acc:VGNC:17570]
ENSECAG00000000735	229	242	248	238	103	133	130	138	3.535	3.911	3.996	3.705	1.494	1.799	2.151	1.98	3.78675	1.856	-1.02876	5.50404837497722e-13	2.44628648871074e-12	MKNK1	MAPK interacting serine/threonine kinase 1 [Source:VGNC Symbol;Acc:VGNC:20204]
ENSECAG00000010245	197	208	215	210	104	114	81	114	2.928	2.458	3.002	2.315	1.404	1.434	1.183	1.117	2.67575	1.2845	-1.05874	5.64951427476213e-13	2.50801603438625e-12	ZNF365	zinc finger protein 365 [Source:VGNC Symbol;Acc:VGNC:51822]
ENSECAG00000023676	205	218	186	178	99	100	78	106	7.083	7.796	6.584	6.079	3.102	3.129	2.784	3.243	6.8855	3.0645	-1.16791	7.30784946701758e-13	3.22618119443446e-12	ZNF32	zinc finger protein 32 [Source:VGNC Symbol;Acc:VGNC:25300]
MSTRG.12019	45	40	38	58	122	110	109	125	2.671	2.469	2.324	3.43	6.561	5.912	6.706	6.571	2.7235	6.4375	1.24103866000486	7.52635324239682e-13	3.32033728072143e-12	--	XP_054413061.1 taxid=9601 LOW QUALITY PROTEIN: uncharacterized protein LOC103890866 [Pongo abelii]
ENSECAG00000019465	136	112	173	135	49	63	60	53	3.234	2.77	4.22	3.277	1.056	1.444	1.479	1.143	3.37525	1.2805	-1.39829	7.92885557642583e-13	3.49467150429291e-12	PLTP	phospholipid transfer protein [Source:VGNC Symbol;Acc:VGNC:21597]
ENSECAG00000007700	81	71	75	83	13	31	19	25	2.01	1.832	1.918	2.052	0.292	0.697	0.489	0.549	1.953	0.50675	-1.94635	8.3247752115585e-13	3.66409254290826e-12	RBM38	RNA binding motif protein 38 [Source:VGNC Symbol;Acc:VGNC:51597]
ENSECAG00000011627	244	187	243	226	97	108	72	133	3.134	2.498	3.217	2.893	1.129	1.256	0.959	1.513	2.9355	1.21425	-1.27354	8.95972390583099e-13	3.93719879494076e-12	ENPP6	ectonucleotide pyrophosphatase/phosphodiesterase 6 [Source:VGNC Symbol;Acc:VGNC:17593]
ENSECAG00000028640	171	157	150	168	77	71	68	86	1.957	1.875	2.067	1.916	0.798	0.736	0.807	0.872	1.95375	0.80325	-1.28232	9.20579908103577e-13	4.04067612979072e-12	PLPP2	phospholipid phosphatase 2 [Source:NCBI gene;Acc:100147309]
ENSECAG00000042978	50	47	62	56	14	10	7	13	0.763	0.74	0.974	0.85	0.196	0.14	0.109	0.178	0.83175	0.15575	-2.41692	9.37036267406296e-13	4.11006913058106e-12	-	leukocyte immunoglobulin-like receptor subfamily A member 5 [Source:NCBI gene;Acc:100055141]
ENSECAG00000011520	34	38	47	30	2	2	4	1	0.65	0.716	0.864	0.54	0.035	0.034	0.079	0.017	0.6925	0.04125	-4.06935	9.78442291951923e-13	4.28478621512341e-12	SLC6A2	solute carrier family 6 member 2 [Source:VGNC Symbol;Acc:VGNC:23258]
ENSECAG00000023322	223	223	263	225	141	124	113	98	7.966	8.283	9.681	8.008	4.564	4.011	4.184	3.1	8.4845	3.96475	-1.0976	9.92303261913913e-13	4.34349088496616e-12	ID3	inhibitor of DNA binding 3, HLH protein [Source:VGNC Symbol;Acc:VGNC:18935]
ENSECAG00000012752	86	91	84	96	26	19	26	42	1.018	1.12	1.024	1.132	0.279	0.204	0.319	0.44	1.0735	0.3105	-1.78966	1.07832663744088e-12	4.71137809259514e-12	EPHA4	EPH receptor A4 [Source:VGNC Symbol;Acc:VGNC:49446]
ENSECAG00000005081	90	91	77	74	29	16	12	34	5.947	6.491	5.263	4.969	1.697	0.936	0.806	2.069	5.6675	1.377	-2.04118	1.07917533165097e-12	4.71400596760344e-12	CD3G	CD3g molecule [Source:VGNC Symbol;Acc:VGNC:16266]
ENSECAG00000009308	192	187	177	188	87	74	94	107	6.317	6.397	6.001	6.163	2.593	2.205	3.205	3.118	6.2195	2.78025	-1.16158	1.09139593572263e-12	4.76629553514049e-12	USP27X	ubiquitin specific peptidase 27 X-linked [Source:VGNC Symbol;Acc:VGNC:59010]
ENSECAG00000015401	244	280	266	276	126	150	104	166	3.028	3.614	3.402	3.418	1.443	1.696	1.35	1.827	3.3655	1.579	-1.09181	1.14014738319036e-12	4.97350495431034e-12	GAA	glucosidase alpha, acid [Source:VGNC Symbol;Acc:VGNC:18184]
MSTRG.12698	118	115	112	140	43	58	48	47	1.516	1.54	1.489	1.794	0.499	0.676	0.641	0.536	1.58475	0.588	-1.43037	1.14769262898007e-12	5.00527341188539e-12	Pol	AAY53484.1 taxid=9913 endonuclease reverse transcriptase [Bos taurus]
ENSECAG00000011041	59	46	40	53	128	111	117	134	1.178	0.955	0.809	1.041	2.316	2.001	2.414	2.363	0.99575	2.2735	1.19105952438035	1.16203417693405e-12	5.06550197796103e-12	MYLK2	myosin light chain kinase 2 [Source:VGNC Symbol;Acc:VGNC:58950]
ENSECAG00000017486	86	120	106	167	291	259	220	280	4.19	6.098	5.331	8.105	12.866	11.447	11.109	12.089	5.931	11.8778	1.00191429566258	1.22778488388375e-12	5.34356867861482e-12	CCDC159	coiled-coil domain containing 159 [Source:VGNC Symbol;Acc:VGNC:16135]
ENSECAG00000010409	155	147	158	153	76	73	54	76	1.925	1.899	2.023	1.894	0.855	0.821	0.695	0.836	1.93525	0.80175	-1.2713	1.28931588385141e-12	5.60624537226794e-12	LRP3	LDL receptor related protein 3 [Source:VGNC Symbol;Acc:VGNC:19762]
ENSECAG00000016907	72	64	84	59	16	19	20	22	0.97	0.894	1.164	0.785	0.197	0.234	0.281	0.258	0.95325	0.2425	-1.97487	1.3074612991369e-12	5.68255404391232e-12	NKD2	NKD inhibitor of WNT signaling pathway 2 [Source:VGNC Symbol;Acc:VGNC:20748]
ENSECAG00000021256	47	75	60	63	16	15	17	8	0.346	0.574	0.455	0.462	0.107	0.1	0.13	0.052	0.45925	0.09725	-2.23951	1.33289408242576e-12	5.78913245321457e-12	SI	sucrase-isomaltase [Source:VGNC Symbol;Acc:VGNC:22970]
ENSECAG00000039591	50	44	70	73	11	17	11	12	0.186	0.17	0.268	0.27	0.037	0.057	0.042	0.04	0.2235	0.044	-2.3447	1.33654794891718e-12	5.80235877550179e-12	ZNF469	zinc finger protein 469 [Source:NCBI gene;Acc:111772820]
ENSECAG00000018212	71	108	66	111	31	28	21	25	0.866	1.37	0.826	1.346	0.343	0.309	0.266	0.27	1.102	0.297	-1.89159	1.43631477648687e-12	6.2255544085645e-12	JAK3	Janus kinase 3 [Source:VGNC Symbol;Acc:VGNC:19214]
ENSECAG00000009401	82	100	101	85	28	41	31	25	3.742	4.598	4.716	3.738	1.196	1.726	1.535	1.002	4.1985	1.36475	-1.62124	1.63651646759658e-12	7.06920242131039e-12	NUDT7	nudix hydrolase 7 [Source:VGNC Symbol;Acc:VGNC:20951]
ENSECAG00000015461	72	69	61	60	17	17	19	19	0.424	0.445	0.358	0.345	0.088	0.089	0.129	0.106	0.393	0.103	-1.93188	1.6826970514233e-12	7.26210608408513e-12	CACNA1G	calcium voltage-gated channel subunit alpha1 G [Source:VGNC Symbol;Acc:VGNC:15986]
ENSECAG00000007704	202	174	187	199	107	87	79	102	4.465	3.908	4.144	4.503	2.195	1.781	1.868	2.039	4.255	1.97075	-1.11041	1.70290991964702e-12	7.34767672276754e-12	PRR5	proline rich 5 [Source:VGNC Symbol;Acc:VGNC:56415]
ENSECAG00000038252	44	45	57	51	11	11	9	7	0.867	0.922	1.158	1.002	0.196	0.196	0.184	0.122	0.98725	0.1745	-2.50019	1.8057715676555e-12	7.78445545568333e-12	-	-
ENSECAG00000038488	51	66	74	71	20	11	20	16	2.031	2.734	2.992	2.853	0.722	0.386	0.849	0.58	2.6525	0.63425	-2.06423	1.93700220110039e-12	8.33886226425403e-12	FLT3LG	fms related tyrosine kinase 3 ligand [Source:NCBI gene;Acc:100055522]
ENSECAG00000009229	150	143	133	168	66	74	62	68	5.06	5.041	4.633	5.55	2.008	2.272	2.179	2.031	5.071	2.1225	-1.25651	1.99597490200674e-12	8.58498837278647e-12	APOOL	apolipoprotein O like [Source:VGNC Symbol;Acc:VGNC:15426]
ENSECAG00000013529	149	166	162	160	77	77	70	81	3.146	3.645	3.525	3.366	1.473	1.472	1.532	1.515	3.4205	1.498	-1.19117	2.04142811520476e-12	8.77059708711336e-12	PRKCH	protein kinase C eta [Source:VGNC Symbol;Acc:VGNC:21846]
ENSECAG00000029924	152	182	138	152	287	283	256	298	1.896	2.598	1.981	2.773	5.635	4.065	5.277	4.94	2.312	4.97925	1.10678705474265	2.08901595442929e-12	8.96293141383961e-12	-	-
ENSECAG00000025147	38	28	30	41	85	94	93	117	0.557	0.424	0.432	0.545	1.14	1.273	1.418	1.498	0.4895	1.33225	1.44448406815634	2.19811899551942e-12	9.42255730385987e-12	MEP1A	meprin A subunit alpha [Source:VGNC Symbol;Acc:VGNC:20107]
ENSECAG00000000074	104	115	110	126	51	48	35	47	4.554	3.951	4.34	4.686	1.78	1.782	1.426	1.604	4.38275	1.648	-1.41112	2.30651960924358e-12	9.8716968326481e-12	METRNL	meteorin like, glial cell differentiation regulator [Source:VGNC Symbol;Acc:VGNC:20115]
ENSECAG00000024150	161	165	175	183	69	86	92	84	3.882	4.137	4.348	4.396	1.507	1.878	2.299	1.794	4.19075	1.8695	-1.16456	2.62175495595103e-12	1.11832218669168e-11	ARMCX2	armadillo repeat containing X-linked 2 [Source:VGNC Symbol;Acc:VGNC:58991]
ENSECAG00000038417	70	95	70	94	30	31	21	14	0.613	0.865	0.632	0.82	0.238	0.246	0.191	0.109	0.7325	0.196	-1.90198	2.76463629275711e-12	1.17689931221254e-11	BVES	blood vessel epicardial substance [Source:NCBI gene;Acc:100066283]
ENSECAG00000022465	40	32	38	34	4	2	2	5	0.927	1.037	0.757	1.286	0.078	0.039	0.045	0.096	1.00175	0.0645	-3.95708	2.78079192672353e-12	1.18351249256334e-11	TAFA2	TAFA chemokine like family member 2 [Source:VGNC Symbol;Acc:VGNC:17842]
ENSECAG00000037496	240	211	214	235	108	128	123	124	4.04	3.693	3.712	3.941	1.647	1.951	2.146	1.849	3.8465	1.89825	-1.01888	3.08556977274156e-12	1.31001021725369e-11	ARX	aristaless related homeobox [Source:NCBI gene;Acc:100146541]
ENSECAG00000000514	64	66	67	51	14	6	17	21	1.188	1.274	1.281	0.943	0.235	0.101	0.327	0.345	1.1715	0.252	-2.21686	3.14634709787336e-12	1.3349221209424e-11	VSIG2	V-set and immunoglobulin domain containing 2 [Source:VGNC Symbol;Acc:VGNC:56802]
ENSECAG00000000529	196	188	209	206	89	103	93	121	2.661	2.653	2.923	2.786	1.095	1.266	1.308	1.455	2.75575	1.281	-1.10517	3.30600694140441e-12	1.40169559127455e-11	MAP1S	microtubule associated protein 1S [Source:VGNC Symbol;Acc:VGNC:19924]
ENSECAG00000012959	109	98	97	105	37	36	31	50	3.522	3.278	3.194	3.351	1.088	1.033	1.043	1.422	3.33625	1.1465	-1.54099	3.4548696082605e-12	1.46224192720761e-11	BPIFB3	BPI fold containing family B member 3 [Source:VGNC Symbol;Acc:VGNC:15870]
ENSECAG00000009176	28	38	42	39	2	6	4	2	0.652	0.92	1.008	0.905	0.042	0.127	0.097	0.041	0.87125	0.07675	-3.50485	3.48234018860315e-12	1.4728877634449e-11	SOX17	SRY-box transcription factor 17 [Source:NCBI gene;Acc:100147196]
ENSECAG00000011501	306	355	327	361	208	215	169	192	3.446	3.88	3.941	4.058	1.767	1.967	2.088	1.759	3.83125	1.89525	-1.01543	3.67491422489971e-12	1.55089839588674e-11	ZNF215	zinc finger protein 215 [Source:VGNC Symbol;Acc:VGNC:25280]
ENSECAG00000025149	86	95	91	91	40	12	29	31	0.946	1.086	1.031	0.997	0.399	0.12	0.331	0.302	1.015	0.288	-1.81734	3.80136720179122e-12	1.60319992118012e-11	ELF4	E74 like ETS transcription factor 4 [Source:VGNC Symbol;Acc:VGNC:17521]
ENSECAG00000016332	56	37	53	57	0	0	0	3	0.74	0.517	0.724	0.756	0	0	0	0.037	0.68425	0.00925	-6.20893	4.00199761084192e-12	1.68706806203677e-11	PIGO	phosphatidylinositol glycan anchor biosynthesis class O [Source:VGNC Symbol;Acc:VGNC:21429]
ENSECAG00000020578	171	156	176	135	79	72	65	81	3.561	3.413	4.657	3.925	2.161	1.665	1.897	1.54	3.889	1.81575	-1.09883	4.12359689730809e-12	1.73487692058635e-11	PDCD1LG2	programmed cell death 1 ligand 2 [Source:VGNC Symbol;Acc:VGNC:21229]
ENSECAG00000001214	65	58	50	63	12	22	11	11	1.943	1.868	1.586	1.825	0.346	0.612	0.337	0.31	1.8055	0.40125	-2.16983	4.22711189397465e-12	1.77646776465538e-11	CCR2	C-C motif chemokine receptor 2 [Source:VGNC Symbol;Acc:VGNC:56721]
ENSECAG00000035490	25	39	20	32	89	86	89	82	0.354	0.575	0.292	0.452	1.143	1.103	1.307	1.029	0.41825	1.1455	1.45354001326632	4.93011840108056e-12	2.0628169311697e-11	ARL14EPL	ADP ribosylation factor like GTPase 14 effector protein like [Source:NCBI gene;Acc:100064195]
ENSECAG00000016865	55	53	67	58	14	10	17	17	0.999	1.001	1.254	1.049	0.23	0.164	0.32	0.273	1.07575	0.24675	-2.12422	5.40597934798601e-12	2.25499471074271e-11	ENTPD2	ectonucleoside triphosphate diphosphohydrolase 2 [Source:VGNC Symbol;Acc:VGNC:17596]
ENSECAG00000019926	47	40	43	55	10	5	10	9	0.866	0.767	0.817	1.01	0.167	0.083	0.191	0.147	0.865	0.147	-2.55688	5.50162611299334e-12	2.29238428969502e-11	BRINP3	BMP/retinoic acid inducible neural specific 3 [Source:VGNC Symbol;Acc:VGNC:15893]
ENSECAG00000008330	38	38	46	42	1	6	8	8	0.643	0.669	0.869	0.709	0.018	0.108	0.14	0.12	0.7225	0.0965	-2.9044	5.63196850832163e-12	2.34515709867151e-11	RIPK4	receptor interacting serine/threonine kinase 4 [Source:VGNC Symbol;Acc:VGNC:22400]
ENSECAG00000008118	45	54	50	66	15	7	12	13	0.682	0.851	0.781	0.996	0.206	0.101	0.199	0.174	0.8275	0.17	-2.28322	5.75364689561735e-12	2.39425546396194e-11	DTX4	deltex E3 ubiquitin ligase 4 [Source:VGNC Symbol;Acc:VGNC:58162]
ENSECAG00000014207	110	97	103	97	44	45	36	33	2.064	1.893	1.992	1.814	0.748	0.765	0.7	0.548	1.94075	0.69025	-1.49142	6.03981778448959e-12	2.51005243454366e-11	TENT5A	terminal nucleotidyltransferase 5A [Source:VGNC Symbol;Acc:VGNC:17873]
ENSECAG00000030788	48	40	46	36	101	103	109	111	1.105	0.958	1.091	0.826	2.107	2.147	2.601	2.263	0.995	2.2795	1.19594897843375	6.31015054519848e-12	2.61783377818319e-11	-	-
ENSECAG00000018670	125	127	108	106	54	53	43	43	1.854	1.957	1.649	1.706	0.726	0.711	0.878	0.564	1.7915	0.71975	-1.3156	6.53237757334875e-12	2.70708200806435e-11	ALCAM	activated leukocyte cell adhesion molecule [Source:VGNC Symbol;Acc:VGNC:15225]
ENSECAG00000009088	13	23	33	20	92	91	54	85	0.252	0.379	0.565	0.363	1.531	1.498	0.964	1.252	0.38975	1.31125	1.75032184476685	6.7653813334819e-12	2.80120577384364e-11	KCNMB2	potassium calcium-activated channel subfamily M regulatory beta subunit 2 [Source:VGNC Symbol;Acc:VGNC:57085]
ENSECAG00000012319	172	186	195	207	105	103	77	96	3.027	3.404	3.536	3.63	1.674	1.642	1.405	1.496	3.39925	1.55425	-1.129	6.88992379136725e-12	2.85153412046884e-11	EFNB1	ephrin B1 [Source:VGNC Symbol;Acc:VGNC:55469]
ENSECAG00000012913	42	27	40	49	4	7	3	6	1.779	1.189	1.746	2.104	0.154	0.286	0.132	0.225	1.7045	0.19925	-3.0967	6.93481897807733e-12	2.86949204546442e-11	SLAMF7	SLAM family member 7 [Source:VGNC Symbol;Acc:VGNC:23008]
ENSECAG00000029196	82	74	65	95	33	19	24	22	3.336	3.131	2.725	3.851	1.216	0.7	1.012	0.793	3.26075	0.93025	-1.80951	7.01080642385013e-12	2.89904675956518e-11	-	-
ENSECAG00000008106	112	86	107	114	32	52	36	37	2.661	2.124	2.619	2.698	0.689	1.119	0.886	0.778	2.5255	0.868	-1.5408	7.01386098064464e-12	2.89968099128255e-11	FAM111A	family with sequence similarity 111 member A [Source:VGNC Symbol;Acc:VGNC:17787]
ENSECAG00000017922	135	114	172	150	74	52	51	63	1.283	1.091	1.572	1.522	0.661	0.396	0.482	0.664	1.367	0.55075	-1.31154	7.04919095386493e-12	2.91365540683596e-11	ADAM19	ADAM metallopeptidase domain 19 [Source:VGNC Symbol;Acc:VGNC:15051]
MSTRG.11016	4	2	0	3	29	41	34	33	0.178	0.079	0	0.133	1.175	1.643	1.568	1.29	0.0975	1.419	3.86332856031094	7.06212999359735e-12	2.91837088400348e-11	--	-
ENSECAG00000020150	107	137	93	120	43	55	42	38	5.363	7.899	5.352	6.407	2.255	2.483	2.308	2.278	6.25525	2.331	-1.42412	7.1755321128315e-12	2.9645909164758e-11	EVA1B	eva-1 homolog B [Source:VGNC Symbol;Acc:VGNC:50693]
ENSECAG00000031387	137	125	131	159	60	61	57	70	1.595	1.513	1.571	1.844	0.633	0.643	0.688	0.722	1.63075	0.6715	-1.28008	7.37466652212252e-12	3.04356637613225e-11	-	C-X3-C motif chemokine ligand 1 [Source:NCBI gene;Acc:102150350]
ENSECAG00000008600	79	86	74	79	27	30	30	18	0.238	0.269	0.345	0.446	0.108	0.082	0.101	0.069	0.3245	0.09	-1.85022	8.29318931050246e-12	3.40715881455183e-11	APOB	apolipoprotein B [Source:VGNC Symbol;Acc:VGNC:15416]
ENSECAG00000018229	89	81	110	112	32	38	42	32	1.357	1.284	1.728	1.701	0.442	0.525	0.664	0.432	1.5175	0.51575	-1.55695	8.56843776374498e-12	3.51569620919573e-11	ZDHHC14	zinc finger DHHC-type containing 14 [Source:VGNC Symbol;Acc:VGNC:25189]
ENSECAG00000009941	191	211	202	205	107	103	92	122	3.446	3.749	3.528	3.437	1.587	1.586	1.621	1.764	3.54	1.6395	-1.11049	8.67067429405612e-12	3.55534939279071e-11	NEK6	NIMA related kinase 6 [Source:VGNC Symbol;Acc:VGNC:20673]
ENSECAG00000014696	100	86	111	128	43	47	31	39	2.443	2.183	2.806	3.106	0.956	1.041	0.787	0.847	2.6345	0.90775	-1.53716	9.20109060915092e-12	3.76474666619486e-11	-	interferon-activable protein 203 [Source:NCBI gene;Acc:100056988]
ENSECAG00000023264	149	168	146	134	75	60	70	74	3.82	4.479	3.857	3.423	1.742	1.393	1.86	1.68	3.89475	1.66875	-1.22276	9.42006775124113e-12	3.85103841794414e-11	RTP4	receptor transporter protein 4 [Source:VGNC Symbol;Acc:VGNC:57097]
ENSECAG00000033624	183	187	181	184	86	80	77	117	1.614	1.715	1.645	1.617	0.687	0.639	0.704	0.914	1.64775	0.736	-1.16272	9.53169400838354e-12	3.89333354022813e-11	-	contactin-associated protein-like 4 [Source:NCBI gene;Acc:100064076]
ENSECAG00000009049	83	76	120	81	36	27	22	33	2.6	2.877	3.874	2.528	1.022	0.766	0.794	0.916	2.96975	0.8745	-1.76381	9.72707526028024e-12	3.97228836983858e-11	CD4	CD4 molecule [Source:VGNC Symbol;Acc:VGNC:16267]
ENSECAG00000011669	134	138	129	148	72	55	63	61	1.334	1.385	1.283	1.424	0.647	0.481	0.63	0.522	1.3565	0.57	-1.25086	9.83049825843948e-12	4.01194585388839e-11	TNN	tenascin N [Source:VGNC Symbol;Acc:VGNC:24387]
ENSECAG00000036003	199	167	197	200	110	84	87	104	8.001	7.089	8.361	8.157	4.128	3.118	3.731	3.811	7.902	3.697	-1.09586	1.02054416155745e-11	4.16051219337520e-11	-	uncharacterized LOC106781485 [Source:NCBI gene;Acc:106781485]
ENSECAG00000033024	250	190	199	222	119	107	94	122	9.078	7.203	7.459	8.039	3.927	3.513	3.546	3.943	7.94475	3.73225	-1.08996	1.03385560997329e-11	4.21297818238099e-11	-	-
ENSECAG00000000390	68	98	101	110	36	37	31	28	1.646	2.467	2.521	2.653	0.79	0.811	0.778	0.6	2.32175	0.74475	-1.64038	1.06376745279517e-11	4.3311667782288e-11	ZNF250	zinc finger protein 250 [Source:HGNC Symbol;Acc:HGNC:13044]
ENSECAG00000013420	201	200	198	204	93	129	86	101	5.397	5.584	5.472	5.457	2.265	3.127	2.373	2.404	5.4775	2.54225	-1.10741	1.1055968174171e-11	4.49667545172606e-11	ARRDC1	arrestin domain containing 1 [Source:VGNC Symbol;Acc:VGNC:15545]
ENSECAG00000018308	240	200	215	276	137	107	118	122	3.05	2.557	2.817	3.703	1.569	1.249	1.56	1.392	3.03175	1.4425	-1.07158	1.11090037476384e-11	4.51631928478086e-11	GREB1	growth regulating estrogen receptor binding 1 [Source:VGNC Symbol;Acc:VGNC:53637]
ENSECAG00000023942	233	172	241	235	115	98	79	129	3.285	2.468	3.464	3.278	1.467	1.25	1.146	1.623	3.12375	1.3715	-1.18752	1.12629650451505e-11	4.57598454114392e-11	-	ras GTPase-activating protein 4 [Source:NCBI gene;Acc:100060748]
ENSECAG00000023458	225	194	190	224	127	110	91	72	7.099	6.408	6.186	7.065	3.678	3.141	2.974	2.011	6.6895	2.951	-1.18069	1.18347254840007e-11	4.80214323906025e-11	OLFM2	olfactomedin 2 [Source:VGNC Symbol;Acc:VGNC:21022]
ENSECAG00000014577	62	58	62	81	18	19	20	19	0.793	0.772	0.817	1.032	0.209	0.22	0.267	0.215	0.8535	0.22775	-1.90594	1.22330212094568e-11	4.9595367935512e-11	ADAM28	ADAM metallopeptidase domain 28 [Source:VGNC Symbol;Acc:VGNC:15054]
ENSECAG00000017701	200	224	224	222	140	111	107	88	0.839	0.977	0.969	0.931	0.531	0.422	0.478	0.327	0.929	0.4395	-1.07982	1.24832690144598e-11	5.05669195450828e-11	CELSR2	cadherin EGF LAG seven-pass G-type receptor 2 [Source:VGNC Symbol;Acc:VGNC:55181]
ENSECAG00000019934	40	34	40	30	6	2	2	6	0.963	0.851	0.992	0.72	0.131	0.044	0.05	0.128	0.8815	0.08825	-3.32029	1.28892257713443e-11	5.21670277610319e-11	-	EF-hand and coiled-coil domain containing 1 [Source:NCBI gene;Acc:100054831]
ENSECAG00000031321	32	50	30	33	5	3	3	5	0.752	1.221	0.726	0.772	0.106	0.064	0.073	0.104	0.86775	0.08675	-3.32234	1.39890702705371e-11	5.64387648853852e-11	FGF3	fibroblast growth factor 3 [Source:NCBI gene;Acc:100146649]
ENSECAG00000007176	52	57	47	50	13	13	7	14	1.01	1.152	0.941	0.968	0.229	0.229	0.141	0.241	1.01775	0.21	-2.27692	1.40995778016685e-11	5.6872572444344e-11	ELOVL7	ELOVL fatty acid elongase 7 [Source:VGNC Symbol;Acc:VGNC:17543]
ENSECAG00000004147	67	116	82	125	386	329	230	351	1.48	2.667	1.874	2.759	7.744	6.581	5.276	6.876	2.195	6.61925	1.59244682068907	1.46843624462729e-11	5.91938136919841e-11	ADAM20	ADAM metallopeptidase domain 20 [Source:VGNC Symbol;Acc:VGNC:55266]
ENSECAG00000017581	266	252	236	290	158	137	125	159	16.67	16.464	14.35	17.799	7.957	7.2	7.914	7.995	16.3208	7.7665	-1.07137	1.53946546238504e-11	6.19653535387283e-11	CYB5A	cytochrome b5 type A [Source:VGNC Symbol;Acc:VGNC:58686]
ENSECAG00000013703	68	63	51	67	24	15	13	15	2.571	2.477	1.987	2.524	0.822	0.514	0.509	0.502	2.38975	0.58675	-2.02604	1.57656741847732e-11	6.34052119133245e-11	PPP1R3C	protein phosphatase 1 regulatory subunit 3C [Source:VGNC Symbol;Acc:VGNC:21770]
ENSECAG00000022804	67	77	82	92	14	28	22	34	2.036	2.433	2.568	2.785	0.385	0.768	0.693	0.915	2.4555	0.69025	-1.83083	1.58286027310846e-11	6.36448688894116e-11	DKK3	dickkopf WNT signaling pathway inhibitor 3 [Source:VGNC Symbol;Acc:VGNC:17203]
ENSECAG00000013534	113	110	107	88	46	35	32	49	5.693	5.763	5.555	4.418	2.1	1.597	1.671	2.186	5.35725	1.8885	-1.50425	1.58985351458421e-11	6.38991082685014e-11	CD53	CD53 molecule [Source:VGNC Symbol;Acc:VGNC:16272]
MSTRG.12316	55	62	54	49	130	136	103	138	1.447	1.696	1.464	1.284	3.099	3.24	2.809	3.215	1.47275	3.09075	1.06944441133903	1.68774680775918e-11	6.77479334390405e-11	--	-
ENSECAG00000041218	54	52	52	43	8	18	2	9	2.102	2.105	2.086	1.668	0.282	0.635	0.081	0.31	1.99025	0.327	-2.60559	1.79701276491768e-11	7.20581333095381e-11	LPAR4	lysophosphatidic acid receptor 4 [Source:NCBI gene;Acc:100071749]
ENSECAG00000019588	67	87	88	90	28	28	27	33	1.377	1.859	1.864	1.843	0.521	0.521	0.575	0.601	1.73575	0.5545	-1.6463	1.8777973006238e-11	7.52026068703926e-11	MRGPRF	MAS related GPR family member F [Source:VGNC Symbol;Acc:VGNC:20312]
ENSECAG00000021655	137	126	143	168	71	51	39	76	2.134	2.173	2.38	2.71	1.137	0.759	0.704	1.009	2.34925	0.90225	-1.3806	1.902750257686e-11	7.61060188028088e-11	ZNF827	zinc finger protein 827 [Source:VGNC Symbol;Acc:VGNC:58658]
ENSECAG00000014508	186	165	210	175	90	99	82	102	2.324	2.144	2.704	2.179	1.019	1.12	1.062	1.129	2.33775	1.0825	-1.11075	2.09725870972725e-11	8.358785915211e-11	PLD2	phospholipase D2 [Source:VGNC Symbol;Acc:VGNC:21549]
ENSECAG00000021716	201	181	194	219	115	101	52	88	2.006	1.878	1.997	2.177	1.041	0.914	0.538	0.779	2.0145	0.818	-1.30025	2.11253192864991e-11	8.41614005089172e-11	LPCAT1	lysophosphatidylcholine acyltransferase 1 [Source:VGNC Symbol;Acc:VGNC:19732]
ENSECAG00000041024	112	128	127	131	62	49	57	54	5.36	6.467	6.254	6.268	2.706	2.172	2.791	2.323	6.08725	2.498	-1.28502	2.12078067714992e-11	8.44723734514675e-11	-	-
MSTRG.19134	48	39	45	59	8	5	13	12	3.681	3.11	3.556	4.508	0.556	0.347	1.033	0.815	3.71375	0.68775	-2.43292	2.37943414754661e-11	9.44197104917194e-11	TRBV24-1	EAW51930.1 taxid=9606 hCG2002958, partial [Homo sapiens]
ENSECAG00000010954	208	227	230	241	140	117	102	131	2.562	2.921	2.947	2.897	1.508	1.296	1.282	1.449	2.83175	1.38375	-1.03311	2.5269475644773e-11	1.00106605468291e-10	MGRN1	mahogunin ring finger 1 [Source:VGNC Symbol;Acc:VGNC:20165]
ENSECAG00000005343	44	36	39	44	10	6	1	8	1.224	1.029	1.076	1.183	0.27	0.146	0.028	0.19	1.128	0.1585	-2.83121	2.57029983757461e-11	1.01781738324061e-10	GNAL	G protein subunit alpha L [Source:VGNC Symbol;Acc:VGNC:18417]
ENSECAG00000037147	70	75	57	66	165	167	117	143	1.023	1.127	0.839	0.933	2.199	2.197	1.741	1.832	0.9805	1.99225	1.02280916163972	2.57487535385104e-11	1.01941753263866e-10	GRIN2D	glutamate ionotropic receptor NMDA type subunit 2D [Source:NCBI gene;Acc:102148904]
ENSECAG00000007837	88	83	74	107	35	25	27	37	1.512	1.483	1.31	1.832	0.545	0.389	0.481	0.563	1.53425	0.4945	-1.63349	2.67701370877337e-11	1.05787814269807e-10	FGR	FGR proto-oncogene, Src family tyrosine kinase [Source:VGNC Symbol;Acc:VGNC:18032]
ENSECAG00000015029	133	152	186	169	70	89	70	73	1.637	1.916	2.323	2.169	0.851	0.99	0.88	0.799	2.01125	0.88	-1.19252	2.85720526885638e-11	1.12605069990253e-10	TGFB3	transforming growth factor beta 3 [Source:VGNC Symbol;Acc:VGNC:24054]
ENSECAG00000009470	77	61	62	68	22	15	27	14	1.418	1.168	1.176	1.248	0.367	0.25	0.515	0.228	1.2525	0.34	-1.8812	2.87361118058892e-11	1.13228238024982e-10	ZNF503	zinc finger protein 503 [Source:VGNC Symbol;Acc:VGNC:51821]
ENSECAG00000009991	12	15	19	12	54	52	65	53	0.621	0.778	0.947	0.591	2.508	2.438	3.395	2.377	0.73425	2.6795	1.86762055038644	2.99414197245414e-11	1.17880043338392e-10	KRT75	keratin 75 [Source:VGNC Symbol;Acc:VGNC:56574]
ENSECAG00000007881	166	178	188	183	76	96	78	108	2.13	2.376	2.486	2.34	0.884	1.116	1.038	1.228	2.333	1.0665	-1.1293	3.0159772139567e-11	1.18641711447312e-10	IFIH1	interferon induced with helicase C domain 1 [Source:VGNC Symbol;Acc:VGNC:18946]
ENSECAG00000027796	34	25	35	39	1	6	1	3	0.536	0.41	0.55	0.606	0.014	0.086	0.016	0.042	0.5255	0.0395	-3.73377	3.04817958662721e-11	1.19859022846404e-10	SEMA6B	semaphorin 6B [Source:NCBI gene;Acc:102148630]
ENSECAG00000033875	134	157	150	157	251	292	228	310	2.378	3.251	2.907	2.768	5.919	6.623	5.656	6.965	2.826	6.29075	1.15447056363897	3.18369434626184e-11	1.2511690195998e-10	IQCM	IQ motif containing M [Source:HGNC Symbol;Acc:HGNC:53443]
ENSECAG00000019154	56	52	54	58	17	14	12	15	0.616	0.594	0.612	0.635	0.169	0.139	0.137	0.146	0.61425	0.14775	-2.05567	3.18386326275671e-11	1.2511690195998e-10	ADAMTSL4	ADAMTS like 4 [Source:VGNC Symbol;Acc:VGNC:15077]
ENSECAG00000002250	45	39	44	41	8	10	6	8	2.057	1.854	2.072	1.867	0.331	0.414	0.284	0.324	1.9625	0.33825	-2.53653	3.25108269634746e-11	1.27679492834721e-10	SPRY2	sprouty RTK signaling antagonist 2 [Source:VGNC Symbol;Acc:VGNC:23544]
ENSECAG00000021521	74	62	98	88	28	22	29	28	2.129	1.855	2.905	2.523	0.73	0.573	0.865	0.713	2.353	0.72025	-1.70793	3.25389906344766e-11	1.27763783860701e-10	-	activating transcription factor 7 [Source:NCBI gene;Acc:100062229]
ENSECAG00000020849	13	14	12	13	58	48	56	47	0.176	0.229	0.181	0.162	0.725	0.606	0.885	0.604	0.187	0.705	1.91458498739852	3.4062053358731e-11	1.33496643656922e-10	GRIA1	glutamate ionotropic receptor AMPA type subunit 1 [Source:VGNC Symbol;Acc:VGNC:18578]
ENSECAG00000023498	91	81	95	105	36	36	33	39	1.552	1.437	1.67	1.785	0.556	0.556	0.583	0.589	1.611	0.571	-1.49639	3.55187122936031e-11	1.38891568355646e-10	ZNF41	zinc finger protein 41 [Source:NCBI gene;Acc:100060982]
ENSECAG00000000931	27	29	46	38	4	3	4	5	1.413	1.578	2.481	1.981	0.19	0.142	0.217	0.232	1.86325	0.19525	-3.25443	3.60273741130938e-11	1.40822866382608e-10	TMEM119	transmembrane protein 119 [Source:VGNC Symbol;Acc:VGNC:24185]
ENSECAG00000037711	51	36	49	49	12	5	8	12	1.118	0.821	1.107	1.071	0.238	0.099	0.182	0.233	1.02925	0.188	-2.45279	3.63705584152588e-11	1.42106032234373e-10	DDIT4L	DNA damage inducible transcript 4 like [Source:HGNC Symbol;Acc:HGNC:30555]
ENSECAG00000016038	125	145	156	136	77	71	46	54	3.352	4.043	4.31	3.633	1.871	1.724	1.278	1.282	3.8345	1.53875	-1.31728	3.65232223382770e-11	1.42673280131926e-10	-	zinc finger protein 501 [Source:NCBI gene;Acc:102149803]
ENSECAG00000030750	121	174	118	139	52	38	65	70	4.268	6.496	4.344	4.634	1.576	1.27	2.405	2.141	4.9355	1.848	-1.41723	3.68971790516461e-11	1.44016072257469e-10	-	-
ENSECAG00000020530	126	123	131	135	67	54	53	63	0.886	0.899	0.949	0.945	0.427	0.344	0.386	0.392	0.91975	0.38725	-1.24798	4.21080030644329e-11	1.63985558502766e-10	RAI1	retinoic acid induced 1 [Source:VGNC Symbol;Acc:VGNC:22156]
ENSECAG00000009133	118	104	116	112	54	49	37	52	2.044	1.884	2.21	1.922	0.83	0.818	0.695	0.781	2.015	0.781	-1.36739	4.37710928337914e-11	1.70288395646174e-10	ACVRL1	activin A receptor like type 1 [Source:VGNC Symbol;Acc:VGNC:15040]
ENSECAG00000007883	40	78	53	76	10	16	14	20	0.462	0.941	0.631	0.875	0.105	0.168	0.173	0.205	0.72725	0.16275	-2.15979	4.66809537355823e-11	1.81231216037139e-10	TLR7	toll like receptor 7 [Source:VGNC Symbol;Acc:VGNC:52443]
ENSECAG00000011994	169	214	213	231	81	133	94	96	1.479	1.947	1.921	2.014	0.649	1.054	0.852	0.763	1.84025	0.8295	-1.14959	4.74688394620126e-11	1.84148191662705e-10	CYFIP2	cytoplasmic FMR1 interacting protein 2 [Source:VGNC Symbol;Acc:VGNC:49120]
ENSECAG00000014426	51	40	55	46	16	10	5	9	0.979	0.798	1.088	0.879	0.278	0.174	0.099	0.153	0.936	0.176	-2.41093	4.78290611392782e-11	1.85507874032266e-10	TBX22	T-box transcription factor 22 [Source:VGNC Symbol;Acc:VGNC:23933]
ENSECAG00000037181	75	50	61	79	174	153	114	165	8.084	5.604	6.775	8.484	16.993	14.934	12.735	15.75	7.23675	15.103	1.06142131084397	4.89477299520492e-11	1.89692351015391e-10	-	-
ENSECAG00000023763	46	54	53	60	17	10	14	13	0.775	1.132	0.97	1.007	0.259	0.152	0.283	0.208	0.971	0.2255	-2.10634	5.21473019843e-11	2.0168207037214e-10	KIAA0408	KIAA0408 [Source:VGNC Symbol;Acc:VGNC:19360]
ENSECAG00000018406	82	107	96	98	40	34	39	39	4.775	6.48	5.761	5.687	2.111	1.793	2.354	2.011	5.67575	2.06725	-1.4571	5.23203822451422e-11	2.02310429581855e-10	CXCL16	C-X-C motif chemokine ligand 16 [Source:VGNC Symbol;Acc:VGNC:16984]
ENSECAG00000019818	170	165	154	169	81	82	87	89	4.032	4.061	3.621	3.935	1.733	1.754	2.073	1.823	3.91225	1.84575	-1.08379	5.66013477277714e-11	2.18244266354988e-10	POU2F3	POU class 2 homeobox 3 [Source:VGNC Symbol;Acc:VGNC:21709]
ENSECAG00000018632	30	20	19	19	70	61	64	90	0.442	0.306	0.289	0.279	0.935	0.814	0.978	1.175	0.329	0.9755	1.56805428887378	5.95131809756955e-11	2.28777786625723e-10	SLC5A5	solute carrier family 5 member 5 [Source:VGNC Symbol;Acc:VGNC:58250]
ENSECAG00000006115	56	52	67	54	13	19	10	19	1.651	1.594	2.035	1.586	0.347	0.507	0.306	0.496	1.7165	0.414	-2.05177	6.28770350883464e-11	2.41465544416818e-10	PNMA8A	PNMA family member 8A [Source:VGNC Symbol;Acc:VGNC:21628]
ENSECAG00000020428	270	278	269	204	121	137	126	164	10.857	11.798	11.411	8.273	4.446	5.001	5.362	5.923	10.5847	5.183	-1.03013	6.38623077072966e-11	2.45101171709949e-10	-	RP9 pre-mRNA splicing factor [Source:NCBI gene;Acc:100070196]
ENSECAG00000016883	172	125	215	215	87	71	82	90	1.955	1.477	2.523	2.434	0.908	0.731	0.971	0.909	2.09725	0.87975	-1.25333	6.78846248639175e-11	2.60119803512925e-10	FLII	FLII actin remodeling protein [Source:VGNC Symbol;Acc:VGNC:18059]
ENSECAG00000037977	159	143	152	169	79	82	69	82	2.174	2.033	2.147	2.302	0.979	1.015	0.978	0.997	2.164	0.99225	-1.12492	7.28393296898492e-11	2.78210636858244e-10	RNPEPL1	arginyl aminopeptidase like 1 [Source:NCBI gene;Acc:111773880]
ENSECAG00000020612	61	37	48	64	12	12	14	12	1.429	0.882	1.134	1.462	0.249	0.249	0.334	0.244	1.22675	0.269	-2.18916	7.34852098576476e-11	2.80621369188017e-10	SLC7A3	solute carrier family 7 member 3 [Source:VGNC Symbol;Acc:VGNC:23271]
ENSECAG00000014774	91	98	96	100	30	47	24	44	1.714	1.919	1.863	1.876	0.512	0.801	0.468	0.734	1.843	0.62875	-1.5515	7.37192840593048e-11	2.81458868473921e-10	MMP23B	matrix metallopeptidase 23B [Source:NCBI gene;Acc:100146710]
ENSECAG00000004869	111	104	134	131	69	47	36	42	3.756	4.038	5.817	4.679	2.959	1.466	1.607	1.375	4.5725	1.85175	-1.30409	7.42142542212597e-11	2.83235225227534e-10	PRELID3A	PRELI domain containing 3A [Source:VGNC Symbol;Acc:VGNC:21824]
ENSECAG00000035305	96	56	112	117	25	32	29	39	22.363	13.565	26.886	27.156	5.277	6.751	7.002	8.046	22.4925	6.769	-1.73243	7.59973525672941e-11	2.89924273989715e-10	-	-
ENSECAG00000012507	162	187	164	144	70	74	94	86	9.951	11.526	10.652	9.154	3.86	3.976	6.288	5.044	10.3208	4.792	-1.10685	7.80491194976326e-11	2.97335177115157e-10	CRYAB	crystallin alpha B [Source:VGNC Symbol;Acc:VGNC:16882]
ENSECAG00000017000	74	59	50	67	20	18	18	18	1.265	1.041	0.881	1.144	0.307	0.276	0.318	0.271	1.08275	0.293	-1.88573	8.0133502094668e-11	3.04910294240478e-10	CAMK2B	calcium/calmodulin dependent protein kinase II beta [Source:VGNC Symbol;Acc:VGNC:58563]
ENSECAG00000034290	108	87	77	81	34	40	26	29	4.943	3.933	3.41	4.857	1.748	2.121	1.198	1.461	4.28575	1.632	-1.39291	8.05175143934064e-11	3.0631034456087e-10	JDP2	Jun dimerization protein 2 [Source:NCBI gene;Acc:100057649]
ENSECAG00000018996	85	96	114	87	36	34	46	32	1.642	1.928	2.269	1.675	0.63	0.595	0.921	0.547	1.8785	0.67325	-1.48037	8.09165493180458e-11	3.07766975034347e-10	PLEK	pleckstrin [Source:VGNC Symbol;Acc:VGNC:21554]
ENSECAG00000022847	299	288	216	298	173	154	124	146	13.297	13.354	9.898	13.227	6.963	6.204	5.721	5.743	12.444	6.15775	-1.01498	8.50484514237381e-11	3.23095999859816e-10	UBE2G1	ubiquitin conjugating enzyme E2 G1 [Source:VGNC Symbol;Acc:VGNC:24717]
ENSECAG00000016322	52	75	65	63	14	17	19	25	0.82	1.123	0.964	0.904	0.183	0.222	0.283	0.341	0.95275	0.25725	-1.88893	8.69546127479003e-11	3.30108124997697e-10	CYP24A1	cytochrome P450 family 24 subfamily A member 1 [Source:VGNC Symbol;Acc:VGNC:50560]
ENSECAG00000000136	180	175	156	148	102	77	73	70	2.14	2.164	1.911	1.753	1.099	0.829	0.9	0.737	1.992	0.89125	-1.16032	8.6963503008519e-11	3.30108124997697e-10	FERMT1	fermitin family member 1 [Source:VGNC Symbol;Acc:VGNC:17994]
ENSECAG00000019741	69	88	66	89	26	27	26	30	1.589	2.107	1.575	2.042	0.542	0.563	0.682	0.618	1.82825	0.60125	-1.60443	8.95526399931928e-11	3.39530758948142e-10	FMO5	flavin containing dimethylaniline monoxygenase 5 [Source:VGNC Symbol;Acc:VGNC:18079]
ENSECAG00000014521	31	41	43	43	7	1	7	10	0.708	0.974	1.012	0.979	0.169	0.024	0.172	0.202	0.91825	0.14175	-2.69554	9.50855397546524e-11	3.59721425893246e-10	ANKDD1B	ankyrin repeat and death domain containing 1B [Source:VGNC Symbol;Acc:VGNC:15309]
ENSECAG00000023585	42	59	62	70	9	23	11	15	0.733	1.071	1.115	1.217	0.142	0.363	0.199	0.232	1.034	0.234	-2.14366	1.02630576202791e-10	3.87419757762546e-10	SATB1	SATB homeobox 1 [Source:VGNC Symbol;Acc:VGNC:22700]
ENSECAG00000011246	204	217	176	195	119	86	108	106	2.457	2.723	2.23	2.34	1.312	0.938	1.38	1.13	2.4375	1.19	-1.03444	1.03288421663513e-10	3.89825878040023e-10	GLI1	GLI family zinc finger 1 [Source:VGNC Symbol;Acc:VGNC:18373]
ENSECAG00000020204	129	148	124	154	67	52	53	80	4.446	5.264	4.368	5.161	2.123	1.611	1.88	2.441	4.80975	2.01375	-1.25608	1.04320936991064e-10	3.93333459681357e-10	TMEM176B	transmembrane protein 176B [Source:VGNC Symbol;Acc:VGNC:24226]
MSTRG.16523	44	69	58	59	117	134	115	156	1.401	2.327	1.775	1.9	3.435	4.16	3.952	4.621	1.85075	4.042	1.12695929313212	1.05702343532397e-10	3.98384381129117e-10	--	-
MSTRG.11614	34	30	42	28	4	2	3	7	1.434	1.316	1.826	1.177	0.153	0.076	0.131	0.262	1.43825	0.1555	-3.20933	1.14970444694312e-10	4.32375043192593e-10	FOXF2	XP_005604076.2 taxid=9796 forkhead box protein F2 [Equus caballus]
ENSECAG00000020069	113	108	115	127	46	62	38	54	1.502	1.464	1.267	1.681	0.561	0.713	0.629	0.558	1.4785	0.61525	-1.26489	1.15571173925449e-10	4.34548525584013e-10	PLEKHG2	pleckstrin homology and RhoGEF domain containing G2 [Source:VGNC Symbol;Acc:VGNC:21567]
ENSECAG00000004455	121	88	52	71	290	274	215	267	2.355	1.78	1.051	1.375	5.112	4.833	4.343	4.6	1.64025	4.722	1.52548232045939	1.17601589850722e-10	4.4183438693275e-10	-	-
ENSECAG00000016667	16	23	28	20	74	62	62	74	0.538	0.731	0.904	0.763	2.49	1.898	2.359	2.347	0.734	2.2735	1.63106303590133	1.2034540155387e-10	4.52053934481409e-10	-	CD55 molecule (Cromer blood group) [Source:NCBI gene;Acc:100057656]
ENSECAG00000023798	188	182	189	215	111	108	104	98	4.374	4.163	3.901	4.327	1.983	1.644	2.139	1.757	4.19125	1.88075	-1.15607	1.22360625636866e-10	4.59442703627045e-10	ST3GAL2	ST3 beta-galactoside alpha-2,3-sialyltransferase 2 [Source:VGNC Symbol;Acc:VGNC:23628]
ENSECAG00000015030	62	50	53	72	22	13	10	19	1.027	0.861	0.904	1.188	0.33	0.195	0.172	0.279	0.995	0.244	-2.02782	1.22996396377101e-10	4.6164808852799e-10	IL10RA	interleukin 10 receptor subunit alpha [Source:VGNC Symbol;Acc:VGNC:18992]
ENSECAG00000019619	119	98	100	94	47	38	33	50	2.161	1.831	1.828	1.677	0.788	0.617	0.581	0.779	1.87425	0.69125	-1.43903	1.25434788590181e-10	4.70429802133947e-10	TPCN2	two pore segment channel 2 [Source:VGNC Symbol;Acc:VGNC:24427]
ENSECAG00000007530	82	73	75	64	26	28	27	21	4.854	4.493	4.575	3.775	1.394	1.521	1.656	1.101	4.42425	1.418	-1.64158	1.27744455675777e-10	4.78903565939843e-10	SSPN	sarcospan [Source:VGNC Symbol;Acc:VGNC:23612]
ENSECAG00000021061	28	46	33	35	0	0	0	1	0.516	0.882	0.627	0.643	0	0	0	0.016	0.667	0.004	-7.38154	1.29327378347058e-10	4.84511285203739e-10	SLC6A14	solute carrier family 6 member 14 [Source:VGNC Symbol;Acc:VGNC:23254]
ENSECAG00000024312	36	55	51	44	7	8	10	15	0.733	1.164	1.07	0.893	0.129	0.148	0.211	0.27	0.965	0.1895	-2.34833	1.3093644467812e-10	4.90291671382112e-10	RORB	RAR related orphan receptor B [Source:VGNC Symbol;Acc:VGNC:22504]
ENSECAG00000017351	140	189	172	162	76	82	79	95	1.809	2.529	2.273	2.122	0.883	0.952	1.062	1.113	2.18325	1.0025	-1.12288	1.31853590574499e-10	4.93241595347063e-10	PKN3	protein kinase N3 [Source:VGNC Symbol;Acc:VGNC:21499]
ENSECAG00000003511	52	55	49	51	7	15	12	18	1.489	1.638	1.446	1.455	0.182	0.389	0.356	0.457	1.507	0.346	-2.12284	1.34681397181146e-10	5.03424857881379e-10	IPCEF1	interaction protein for cytohesin exchange factors 1 [Source:VGNC Symbol;Acc:VGNC:19102]
ENSECAG00000021098	59	60	40	61	18	12	14	14	2.4	2.527	1.677	2.473	0.664	0.442	0.59	0.504	2.26925	0.55	-2.04471	1.34826632529191e-10	5.03770214076833e-10	SLAMF6	SLAM family member 6 [Source:VGNC Symbol;Acc:VGNC:50884]
ENSECAG00000007415	128	122	97	139	53	55	43	61	1.599	1.585	1.248	1.732	0.6	0.622	0.557	0.68	1.541	0.61475	-1.3258	1.35623328298145e-10	5.0664772740218e-10	OSBPL5	oxysterol binding protein like 5 [Source:VGNC Symbol;Acc:VGNC:21066]
ENSECAG00000006603	73	73	61	78	31	26	17	19	2.481	2.58	2.136	2.641	0.955	0.8	0.599	0.572	2.4595	0.7315	-1.74944	1.40380212432897e-10	5.24109949179174e-10	HLA-DOA	HLA class II histocompatibility antigen, DO alpha chain [Source:NCBI gene;Acc:100061127]
ENSECAG00000015482	89	76	74	65	14	26	31	29	0.89	0.819	0.857	0.659	0.132	0.27	0.333	0.289	0.80625	0.256	-1.65508	1.4055763840893e-10	5.24669634209685e-10	MAMLD1	mastermind like domain containing 1 [Source:VGNC Symbol;Acc:VGNC:58998]
ENSECAG00000019708	146	164	149	152	58	88	78	76	1.4	1.636	1.473	1.453	0.504	0.764	0.775	0.646	1.4905	0.67225	-1.14873	1.42333650893072e-10	5.3095291775971e-10	PIK3CG	phosphatidylinositol-4,5-bisphosphate 3-kinase catalytic subunit gamma [Source:VGNC Symbol;Acc:VGNC:21449]
ENSECAG00000013776	78	84	97	132	42	34	30	39	1.76	1.977	2.263	2.953	0.847	0.697	0.704	0.778	2.23825	0.7565	-1.56496	1.53017331626964e-10	5.69395289252796e-10	ZNF792	zinc finger protein 792 [Source:VGNC Symbol;Acc:VGNC:59315]
ENSECAG00000013237	43	53	46	41	13	9	13	5	0.722	0.997	0.822	0.686	0.217	0.15	0.248	0.078	0.80675	0.17325	-2.21927	1.61787342466937e-10	6.01091048093744e-10	JAKMIP2	janus kinase and microtubule interacting protein 2 [Source:VGNC Symbol;Acc:VGNC:19215]
ENSECAG00000008523	34	45	30	29	3	9	3	2	0.339	0.466	0.308	0.288	0.027	0.081	0.031	0.018	0.35025	0.03925	-3.15762	1.62106559128391e-10	6.02159704442048e-10	NLRP1	NLR family pyrin domain containing 1 [Source:VGNC Symbol;Acc:VGNC:56458]
ENSECAG00000012249	66	51	83	77	26	24	16	20	1.399	1.124	1.813	1.626	0.499	0.461	0.352	0.375	1.4905	0.42175	-1.82134	1.63360686232805e-10	6.06581928802509e-10	SOX13	SRY-box transcription factor 13 [Source:VGNC Symbol;Acc:VGNC:23458]
ENSECAG00000013952	124	102	122	148	46	60	36	65	1.818	1.555	1.843	2.162	0.611	0.797	0.547	0.844	1.8445	0.69975	-1.39832	1.66580025235003e-10	6.17934113065332e-10	CADM4	cell adhesion molecule 4 [Source:VGNC Symbol;Acc:VGNC:16001]
ENSECAG00000017914	183	179	182	198	109	109	72	94	5.86	5.998	5.595	6.039	2.887	2.99	2.492	2.723	5.873	2.773	-1.08265	1.76724396389327e-10	6.54800634659016e-10	L3HYPDH	trans-L-3-hydroxyproline dehydratase [Source:VGNC Symbol;Acc:VGNC:19558]
ENSECAG00000009712	65	68	57	66	19	25	19	19	0.606	0.659	0.547	0.613	0.16	0.211	0.184	0.157	0.60625	0.178	-1.76804	1.79564210950483e-10	6.65193473905742e-10	CDC42BPG	CDC42 binding protein kinase gamma [Source:VGNC Symbol;Acc:VGNC:58145]
ENSECAG00000006057	10	6	9	3	44	32	37	45	0.731	0.456	0.678	0.218	2.913	2.117	2.802	2.912	0.52075	2.686	2.3667964653868	1.96113902813015e-10	7.248117435425e-10	ODAM	odontogenic, ameloblast associated [Source:VGNC Symbol;Acc:VGNC:21005]
ENSECAG00000011059	169	143	153	149	78	83	68	82	3.647	3.259	3.365	3.106	1.505	1.72	1.463	1.534	3.34425	1.5555	-1.1043	1.97873977940404e-10	7.31175026625908e-10	CCDC125	coiled-coil domain containing 125 [Source:VGNC Symbol;Acc:VGNC:16117]
ENSECAG00000007864	53	53	44	59	16	15	11	14	0.926	0.963	0.792	1.027	0.253	0.237	0.199	0.217	0.927	0.2265	-2.03306	2.12657004431813e-10	7.84280677659842e-10	SH3BP1	SH3 domain binding protein 1 [Source:VGNC Symbol;Acc:VGNC:22933]
ENSECAG00000021301	153	180	141	178	103	76	68	64	2.472	2.865	2.331	2.813	1.486	1.125	1.093	0.926	2.62025	1.1575	-1.17869	2.17487377163273e-10	8.01629967208994e-10	MAN1A1	mannosidase alpha class 1A member 1 [Source:VGNC Symbol;Acc:VGNC:19907]
ENSECAG00000014974	87	96	98	92	49	37	24	34	1.37	1.582	1.59	1.445	0.699	0.528	0.425	0.474	1.49675	0.5315	-1.49369	2.18381425010068e-10	8.0445877717677e-10	GSAP	gamma-secretase activating protein [Source:VGNC Symbol;Acc:VGNC:18616]
ENSECAG00000019745	238	226	201	232	100	136	130	132	2.39	2.474	2.2	2.567	0.982	1.274	1.349	1.209	2.40775	1.2035	-1.00045	2.20455353359941e-10	8.11784901991889e-10	GTF2IRD1	GTF2I repeat domain containing 1 [Source:VGNC Symbol;Acc:VGNC:18642]
ENSECAG00000016002	112	109	135	117	46	51	37	68	3.665	3.709	4.553	3.815	1.364	1.511	1.255	1.971	3.9355	1.52525	-1.3675	2.26143823287372e-10	8.32088822582076e-10	FBXO32	F-box protein 32 [Source:VGNC Symbol;Acc:VGNC:17950]
ENSECAG00000037831	30	27	27	31	1	3	1	2	0.959	0.897	0.889	0.987	0.029	0.087	0.033	0.057	0.933	0.0515	-4.17923	2.30510234093836e-10	8.47173984862602e-10	SOX11	SRY-box transcription factor 11 [Source:NCBI gene;Acc:100146709]
ENSECAG00000023492	58	66	74	57	128	143	114	170	1.285	1.458	1.832	1.168	2.996	3.165	2.936	3.707	1.43575	3.201	1.15671811515955	2.35776551784806e-10	8.6586123129447e-10	TMC1	transmembrane channel like 1 [Source:VGNC Symbol;Acc:VGNC:57195]
ENSECAG00000017324	388	441	401	423	233	272	270	289	11.654	13.618	11.996	12.193	4.501	5.149	6.074	5.752	12.3652	5.369	-1.20357	2.41069870216026e-10	8.84618786645298e-10	-	class I histocompatibility antigen, Gogo-B*0103 alpha chain [Source:NCBI gene;Acc:100050473]
ENSECAG00000040942	147	136	124	161	76	76	57	63	2.639	2.527	2.31	2.866	1.228	1.207	1.056	1.017	2.5855	1.127	-1.19796	2.4198318201697e-10	8.8779937108285e-10	-	-
ENSECAG00000016791	50	36	48	43	9	11	11	9	0.925	0.7	0.947	0.804	0.156	0.191	0.218	0.146	0.844	0.17775	-2.24739	2.54727999905409e-10	9.32942522895974e-10	MEIS3	Meis homeobox 3 [Source:VGNC Symbol;Acc:VGNC:51054]
ENSECAG00000036014	69	65	72	92	24	24	25	31	1.122	1.134	1.361	1.504	0.381	0.396	0.425	0.442	1.28025	0.411	-1.63922	2.63918980525796e-10	9.65677068064739e-10	-	interleukin-7 receptor subunit alpha [Source:NCBI gene;Acc:111769795]
MSTRG.7749	46	59	50	61	114	115	109	142	1.591	2.098	1.782	2.082	3.534	3.541	3.857	4.328	1.88825	3.815	1.01463327017627	2.66289440770531e-10	9.73976744134225e-10	--	XP_058932708.1 taxid=27615 kinesin-like protein KIF1C isoform X2 [Kogia breviceps]
ENSECAG00000019445	31	33	26	26	2	4	0	1	0.709	0.786	0.601	0.612	0.044	0.088	0	0.021	0.677	0.03825	-4.14562	2.66829428130391e-10	9.75577508372418e-10	MMP12	matrix metallopeptidase 12 [Source:VGNC Symbol;Acc:VGNC:20223]
ENSECAG00000016320	34	36	31	45	3	12	2	3	0.602	0.683	0.573	0.807	0.042	0.198	0.032	0.041	0.66625	0.07825	-3.0899	2.69413755175506e-10	9.84648662053169e-10	SOX8	SRY-box transcription factor 8 [Source:VGNC Symbol;Acc:VGNC:23464]
ENSECAG00000010454	34	41	39	60	8	10	8	10	0.837	1.05	0.989	1.472	0.178	0.223	0.204	0.218	1.087	0.20575	-2.40139	2.78903838200278e-10	1.01816187688392e-09	MYOC	myocilin [Source:VGNC Symbol;Acc:VGNC:20514]
ENSECAG00000028678	84	117	106	106	209	178	216	176	3.726	4.935	2.166	4.399	7.307	5.568	11.232	7.878	3.8065	7.99625	1.07085849994868	2.94022639303873e-10	1.07191771770687e-09	-	DPEP2 neighbor [Source:NCBI gene;Acc:106782972]
ENSECAG00000009382	119	125	131	125	53	68	57	60	1.393	1.522	1.58	1.458	0.562	0.721	0.692	0.622	1.48825	0.64925	-1.19677	3.10799238576179e-10	1.13134957654296e-09	SH3BP4	SH3 domain binding protein 4 [Source:VGNC Symbol;Acc:VGNC:22935]
ENSECAG00000038949	165	141	155	158	62	86	78	86	1.821	1.619	1.934	1.824	0.651	0.928	1.128	0.841	1.7995	0.887	-1.02059	3.33733039232647e-10	1.21251674143462e-09	KCTD21	potassium channel tetramerization domain containing 21 [Source:HGNC Symbol;Acc:HGNC:27452]
ENSECAG00000022570	47	30	43	51	13	5	7	9	1.562	1.037	1.472	1.688	0.391	0.15	0.241	0.265	1.43975	0.26175	-2.45956	3.35915285714942e-10	1.21998033385272e-09	RAC2	Rac family small GTPase 2 [Source:VGNC Symbol;Acc:VGNC:49130]
ENSECAG00000018591	48	41	51	40	102	101	95	117	1.417	1.187	1.538	1.164	2.921	2.979	3.161	3.354	1.3265	3.10375	1.22638768083551	3.50240774162063e-10	1.26958951348822e-09	-	-
ENSECAG00000011760	36	31	35	29	86	96	76	78	1.3	1.19	1.436	0.966	3.363	3.661	3.585	3.013	1.223	3.4055	1.47744222831133	3.82475752132092e-10	1.38302013387115e-09	RGS6	regulator of G protein signaling 6 [Source:VGNC Symbol;Acc:VGNC:22354]
ENSECAG00000008669	28	39	38	28	76	76	97	99	1.645	2.372	2.327	1.62	4.093	4.04	5.956	5.194	1.991	4.82075	1.27576439367633	3.8459637211598e-10	1.39042454060208e-09	CALCA	calcitonin related polypeptide alpha [Source:HGNC Symbol;Acc:HGNC:1437]
ENSECAG00000024273	111	123	121	147	65	63	56	48	2.627	2.82	2.824	3.342	1.349	1.342	1.28	1.035	2.90325	1.2515	-1.21401	3.92502257859478e-10	1.41766254036876e-09	PDLIM4	PDZ and LIM domain 4 [Source:VGNC Symbol;Acc:VGNC:21275]
ENSECAG00000017774	37	47	56	43	9	12	9	13	1.093	1.443	1.704	1.265	0.241	0.321	0.276	0.34	1.37625	0.2945	-2.2244	4.00604834897412e-10	1.44583236550993e-09	TMEM184A	transmembrane protein 184A [Source:VGNC Symbol;Acc:VGNC:24232]
ENSECAG00000003331	106	115	131	146	52	55	55	67	0.895	1.009	1.139	1.234	0.398	0.424	0.481	0.501	1.06925	0.451	-1.2454	4.77125385009769e-10	1.71228114360649e-09	PLEKHH2	pleckstrin homology, MyTH4 and FERM domain containing H2 [Source:VGNC Symbol;Acc:VGNC:21573]
ENSECAG00000009723	28	32	23	29	1	2	1	2	0.642	0.725	0.502	0.618	0.022	0.054	0.026	0.037	0.62175	0.03475	-4.16125	4.86630460980341e-10	1.74540688478408e-09	IGF2BP1	insulin like growth factor 2 mRNA binding protein 1 [Source:VGNC Symbol;Acc:VGNC:18969]
ENSECAG00000015086	177	217	241	219	143	99	95	110	0.894	1.139	1.258	1.102	0.656	0.451	0.496	0.492	1.09825	0.52375	-1.06826	4.89433421729276e-10	1.75480012262356e-09	NBEAL2	neurobeachin like 2 [Source:VGNC Symbol;Acc:VGNC:20569]
ENSECAG00000023562	34	31	46	29	1	0	1	1	0.706	0.669	0.984	0.6	0.019	0	0.022	0.018	0.73975	0.01475	-5.64825	4.96575048573581e-10	1.77906735271561e-09	CLEC4F	C-type lectin domain family 4 member F [Source:VGNC Symbol;Acc:VGNC:51293]
ENSECAG00000037646	43	51	61	65	116	106	126	138	1.387	1.747	2.052	2.111	3.522	3.179	4.384	4.105	1.82425	3.7975	1.05774651096744	5.00241961990976e-10	1.79186802353597e-09	-	cytochrome P450 2D14 [Source:NCBI gene;Acc:100070962]
ENSECAG00000010178	111	132	99	124	58	49	53	53	0.888	1.098	0.816	0.988	0.42	0.355	0.439	0.375	0.9475	0.39725	-1.25408	5.02736244019685e-10	1.7997882021636e-09	ITGB4	integrin subunit beta 4 [Source:VGNC Symbol;Acc:VGNC:19178]
ENSECAG00000007668	61	75	63	89	21	28	22	28	1.439	1.843	1.553	2.101	0.444	0.605	0.531	0.589	1.734	0.54225	-1.67707	5.07687891059753e-10	1.81649184065234e-09	-	GTPase IMAP family member 5 [Source:NCBI gene;Acc:100063866]
ENSECAG00000009902	53	46	59	44	12	3	21	4	0.864	0.784	0.996	0.752	0.184	0.05	0.364	0.058	0.849	0.164	-2.37207	5.19585927268168e-10	1.85801666827122e-09	IRF5	interferon regulatory factor 5 [Source:VGNC Symbol;Acc:VGNC:19135]
ENSECAG00000015839	97	83	107	108	45	39	16	44	5.516	4.908	6.27	6.119	2.318	2.008	0.943	2.216	5.70325	1.87125	-1.60778	5.23415868945604e-10	1.87065986376492e-09	ZDHHC18	zinc finger DHHC-type containing 18 [Source:VGNC Symbol;Acc:VGNC:25193]
ENSECAG00000009524	70	70	65	78	27	22	14	32	1.647	1.712	1.561	1.817	0.572	0.469	0.336	0.657	1.68425	0.5085	-1.72779	5.41294010469925e-10	1.93383040989883e-09	SLC16A3	solute carrier family 16 member 3 [Source:VGNC Symbol;Acc:VGNC:23042]
ENSECAG00000007961	363	370	387	336	230	250	188	242	4.717	4.367	6.074	3.255	1.481	1.807	1.548	1.533	4.60325	1.59225	-1.53159	5.79482970643289e-10	2.06755273227088e-09	ABCC5	ATP binding cassette subfamily C member 5 [Source:VGNC Symbol;Acc:VGNC:14920]
ENSECAG00000017676	44	54	44	69	6	17	8	19	0.983	1.254	1.013	1.535	0.121	0.344	0.185	0.376	1.19625	0.2565	-2.22149	6.01274555909197e-10	2.14450092733271e-09	BMP4	bone morphogenetic protein 4 [Source:VGNC Symbol;Acc:VGNC:15848]
ENSECAG00000029549	81	57	83	98	29	31	30	25	2.122	1.553	2.241	2.558	0.688	0.735	0.815	0.58	2.1185	0.7045	-1.58837	6.25217153013722e-10	2.22448506372693e-09	ITPRIPL2	ITPRIP like 2 [Source:HGNC Symbol;Acc:HGNC:27257]
ENSECAG00000022935	175	138	164	178	94	78	72	92	3.167	2.597	3.059	3.21	1.542	1.278	1.351	1.475	3.00825	1.4115	-1.0917	6.55751621087716e-10	2.32834565349711e-09	ABCD1	ATP binding cassette subfamily D member 1 [Source:VGNC Symbol;Acc:VGNC:14923]
ENSECAG00000024668	107	136	140	132	47	73	64	54	0.753	0.995	1.015	0.925	0.3	0.465	0.467	0.336	0.922	0.392	-1.23391	6.83624218188763e-10	2.42370081223599e-09	IGDCC4	immunoglobulin superfamily DCC subclass member 4 [Source:NCBI gene;Acc:100066342]
ENSECAG00000012056	183	164	143	186	92	66	67	105	2.838	2.652	2.283	2.887	1.299	0.931	1.082	1.449	2.665	1.19025	-1.16287	6.88765401597028e-10	2.44102042978634e-09	MLXIP	MLX interacting protein [Source:VGNC Symbol;Acc:VGNC:20215]
ENSECAG00000016015	52	55	55	53	23	7	13	15	0.682	0.742	0.743	0.676	0.267	0.083	0.175	0.174	0.71075	0.17475	-2.02405	6.91599823674734e-10	2.45061026537932e-09	PCDH19	protocadherin 19 [Source:VGNC Symbol;Acc:VGNC:21192]
ENSECAG00000010791	169	147	148	158	70	82	65	97	4.81	4.235	4.367	4.361	1.757	2.057	1.88	2.38	4.44325	2.0185	-1.13833	7.1479191981914e-10	2.52996798499936e-09	LMCD1	LIM and cysteine rich domains 1 [Source:VGNC Symbol;Acc:VGNC:19704]
ENSECAG00000018490	37	35	50	37	10	8	4	10	0.2	0.197	0.279	0.2	0.049	0.039	0.022	0.048	0.219	0.0395	-2.47101	7.60691217105219e-10	2.68693950287981e-09	HIVEP3	HIVEP zinc finger 3 [Source:VGNC Symbol;Acc:VGNC:81685]
ENSECAG00000022407	36	35	37	41	6	5	10	8	0.279	0.282	0.295	0.316	0.042	0.035	0.08	0.055	0.293	0.053	-2.46684	7.68871620190124e-10	2.71432608445938e-09	SLIT2	slit guidance ligand 2 [Source:VGNC Symbol;Acc:VGNC:51322]
ENSECAG00000025103	180	130	138	129	70	81	63	64	3.316	2.824	2.62	2.555	1.267	1.559	1.203	1.117	2.82875	1.2865	-1.13671	7.71261829055279e-10	2.72226014339078e-09	PACSIN3	protein kinase C and casein kinase substrate in neurons 3 [Source:VGNC Symbol;Acc:VGNC:21126]
ENSECAG00000009294	253	288	257	262	132	142	111	194	9.779	11.596	10.255	10.108	4.631	4.979	4.455	6.652	10.4345	5.17925	-1.01055	8.23434104732355e-10	2.90133912712484e-09	PARD6B	par-6 family cell polarity regulator beta [Source:VGNC Symbol;Acc:VGNC:21163]
ENSECAG00000009126	38	31	32	28	1	3	1	10	0.33	0.28	0.287	0.242	0.008	0.024	0.009	0.077	0.28475	0.0295	-3.27091	8.23519555042724e-10	2.90133912712484e-09	NOS1	nitric oxide synthase 1 [Source:VGNC Symbol;Acc:VGNC:20813]
ENSECAG00000024888	84	96	88	98	21	40	29	49	4.912	5.837	5.303	5.71	1.113	2.118	1.758	2.537	5.4405	1.8815	-1.53186	8.60055845751123e-10	3.02558760349385e-09	CCL5	C-C motif chemokine ligand 5 [Source:NCBI gene;Acc:100033925]
ENSECAG00000031152	54	53	64	46	18	16	11	18	1.082	1.081	1.281	0.88	0.328	0.288	0.238	0.332	1.081	0.2965	-1.86626	8.61290643428699e-10	3.0293725693147e-09	EMX2	empty spiracles homeobox 2 [Source:NCBI gene;Acc:100067044]
ENSECAG00000036087	56	51	91	79	21	28	14	22	0.269	0.254	0.45	0.378	0.091	0.122	0.07	0.093	0.33775	0.094	-1.84522	8.62402714215394e-10	3.03216532398025e-09	FBN3	fibrillin 3 [Source:NCBI gene;Acc:100147616]
ENSECAG00000010196	135	130	145	127	66	65	50	79	2.212	2.19	2.469	2.05	0.969	0.954	0.84	1.144	2.23025	0.97675	-1.19114	8.77990127041938e-10	3.08640076554363e-09	TCIRG1	T cell immune regulator 1, ATPase H+ transporting V0 subunit a3 [Source:VGNC Symbol;Acc:VGNC:23958]
ENSECAG00000003181	36	40	42	41	11	5	8	10	1.337	1.544	1.607	1.508	0.359	0.168	0.332	0.329	1.499	0.297	-2.33547	8.91375203893096e-10	3.13114425435329e-09	P2RY10	putative P2Y purinoceptor 10 [Source:NCBI gene;Acc:100072611]
ENSECAG00000022446	72	49	55	60	10	22	17	21	1.166	0.825	0.918	0.968	0.147	0.323	0.285	0.301	0.96925	0.264	-1.87633	9.61595781342889e-10	3.37097752580711e-09	PLD4	phospholipase D family member 4 [Source:VGNC Symbol;Acc:VGNC:21551]
ENSECAG00000011921	67	85	79	94	35	37	24	27	0.723	0.954	0.879	1.011	0.342	0.362	0.269	0.258	0.89175	0.30775	-1.53488	9.6998039868649e-10	3.39849618922369e-09	CASKIN2	CASK interacting protein 2 [Source:VGNC Symbol;Acc:VGNC:16065]
ENSECAG00000031215	277	224	212	243	389	381	340	403	4.227	5.243	4.582	3.652	9.437	9.177	10.397	9.309	4.426	9.58	1.11402220482253	1.04950877452783e-09	3.66703020046218e-09	TEX22	testis expressed 22 [Source:NCBI gene;Acc:111770458]
ENSECAG00000024727	90	67	92	109	36	36	28	40	1.105	0.855	1.177	1.333	0.4	0.41	0.356	0.445	1.1175	0.40275	-1.47232	1.05625373030004e-09	3.68856957429135e-09	CYTH4	cytohesin 4 [Source:VGNC Symbol;Acc:VGNC:49128]
ENSECAG00000010738	86	83	66	87	33	21	35	33	1.396	1.396	1.091	1.323	0.477	0.309	0.559	0.483	1.3015	0.457	-1.50991	1.0707273625317e-09	3.73705997096685e-09	AFAP1L1	actin filament associated protein 1 like 1 [Source:VGNC Symbol;Acc:VGNC:15142]
ENSECAG00000014896	78	66	76	68	22	33	20	29	1.226	1.079	1.231	1.065	0.313	0.471	0.328	0.404	1.15025	0.379	-1.60168	1.13391533189953e-09	3.95036792130975e-09	VAV1	vav guanine nucleotide exchange factor 1 [Source:VGNC Symbol;Acc:VGNC:24888]
[truncated: 1,381 more rows]
