# Supplementary material for: Transcriptome Sequencing and Differential Analysis of Testes of 1-Year-Old and 3-Year-Old Kazakh Horses
Source: Biology (Basel). 2026 Jan 4;15(1):100. doi: 10.3390/biology15010100 (PMC12784889; doi:10.3390/biology15010100)
Supplement: Supplementary file 1 [file biology-15-00100-s001.zip › Supplementary Table/Supplementary Table S3.xlsx]

## Sheet: G1-vs-G3 GO
Id	num	qvalue	per	ratio	class	ID	Descrption	Pvalue	Qvalue	Up	Down	fg_num	bg_num
GO:0044707 single-multicellular organism process	1060	7.79480741550623e-68	43.603	0.24	Biological Process	GO:0044707	single-multicellular organism process	8.32689607467816e-72	7.79480741550623e-68	79	981	1060	4411
GO:0007275 multicellular organism development	861	1.68121340478871e-49	35.418	0.239	Biological Process	GO:0007275	multicellular organism development	3.59195257940116e-53	1.68121340478871e-49	65	796	861	3598
GO:0051239 regulation of multicellular organismal process	582	5.26557902423242e-47	23.941	0.27	Biological Process	GO:0051239	regulation of multicellular organismal process	2.75582758378643e-50	5.26557902423242e-47	36	546	582	2158
GO:0048731 system development	797	5.26557902423242e-47	32.785	0.242	Biological Process	GO:0048731	system development	2.78506823614325e-50	5.26557902423242e-47	59	738	797	3294
GO:0044767 single-organism developmental process	985	5.26557902423242e-47	40.518	0.226	Biological Process	GO:0044767	single-organism developmental process	2.81250882610428e-50	5.26557902423242e-47	77	908	985	4353
GO:0032502 developmental process	994	1.24180401339807e-46	40.889	0.225	Biological Process	GO:0032502	developmental process	8.2061277121756e-50	1.24180401339807e-46	78	916	994	4414
GO:0007166 cell surface receptor signaling pathway	550	1.24180401339807e-46	22.624	0.274	Biological Process	GO:0007166	cell surface receptor signaling pathway	9.28600373227915e-50	1.24180401339807e-46	33	517	550	2004
GO:0007155 cell adhesion	347	1.00652879061773e-45	14.274	0.329	Biological Process	GO:0007155	cell adhesion	8.60189117075292e-49	1.00652879061773e-45	15	332	347	1054
GO:0022610 biological adhesion	348	1.03224170132932e-45	14.315	0.329	Biological Process	GO:0022610	biological adhesion	9.92434068151252e-49	1.03224170132932e-45	15	333	348	1059
GO:0048856 anatomical structure development	914	6.62787533639782e-41	37.598	0.225	Biological Process	GO:0048856	anatomical structure development	7.08030695053714e-44	6.62787533639782e-41	70	844	914	4069
GO:0048518 positive regulation of biological process	1039	4.62928520854724e-40	42.74	0.216	Biological Process	GO:0048518	positive regulation of biological process	5.43981810640099e-43	4.62928520854724e-40	80	959	1039	4817
GO:0030154 cell differentiation	673	5.76233932520408e-39	27.684	0.243	Biological Process	GO:0030154	cell differentiation	7.38682532875215e-42	5.76233932520408e-39	44	629	673	2764
GO:0044459 plasma membrane part	486	6.56176069593558e-39	19.772	0.27	Cellular Component	GO:0044459	plasma membrane part	7.21865863139228e-42	6.56176069593558e-39	33	453	486	1803
GO:0048513 animal organ development	600	9.68933511130894e-38	24.681	0.25	Biological Process	GO:0048513	animal organ development	1.34559722729427e-40	9.68933511130894e-38	50	550	600	2396
GO:0032879 regulation of localization	522	1.42264709293873e-36	21.473	0.26	Biological Process	GO:0032879	regulation of localization	2.12766363648565e-39	1.42264709293873e-36	27	495	522	2009
GO:0040011 locomotion	391	2.92288129576995e-36	16.084	0.287	Biological Process	GO:0040011	locomotion	4.68360425558693e-39	2.92288129576995e-36	28	363	391	1362
GO:0050793 regulation of developmental process	492	1.28301787767905e-34	20.239	0.261	Biological Process	GO:0050793	regulation of developmental process	2.19295866284209e-37	1.28301787767905e-34	34	458	492	1886
GO:0016477 cell migration	328	1.64315641510611e-34	13.492	0.302	Biological Process	GO:0016477	cell migration	2.98404647546245e-37	1.64315641510611e-34	18	310	328	1086
GO:0048870 cell motility	349	1.04834241384321e-33	14.356	0.292	Biological Process	GO:0048870	cell motility	2.01582773733338e-36	1.04834241384321e-33	25	324	349	1194
GO:0051674 localization of cell	349	1.14547850102116e-33	14.356	0.292	Biological Process	GO:0051674	localization of cell	2.44103503898767e-36	1.14547850102116e-33	25	324	349	1195
GO:0009653 anatomical structure morphogenesis	549	1.14547850102116e-33	22.583	0.25	Biological Process	GO:0009653	anatomical structure morphogenesis	2.44734216648041e-36	1.14547850102116e-33	35	514	549	2198
GO:0048869 cellular developmental process	706	9.38007765198306e-33	29.042	0.23	Biological Process	GO:0048869	cellular developmental process	2.10427978519009e-35	9.38007765198306e-33	47	659	706	3064
GO:0048522 positive regulation of cellular process	904	4.64681498172483e-32	37.186	0.215	Biological Process	GO:0048522	positive regulation of cellular process	1.09208342696236e-34	4.64681498172483e-32	69	835	904	4208
GO:0006928 movement of cell or subcellular component	411	4.82007587792756e-32	16.907	0.271	Biological Process	GO:0006928	movement of cell or subcellular component	1.18429382750063e-34	4.82007587792756e-32	29	382	411	1518
GO:0098609 cell-cell adhesion	231	1.75557504140705e-31	9.502	0.338	Biological Process	GO:0098609	cell-cell adhesion	4.50099358976275e-34	1.75557504140705e-31	11	220	231	684
GO:2000026 regulation of multicellular organismal development	390	2.25516803419666e-30	16.043	0.271	Biological Process	GO:2000026	regulation of multicellular organismal development	6.02277543584195e-33	2.25516803419666e-30	25	365	390	1438
GO:0051240 positive regulation of multicellular organismal process	340	3.0138535766909e-30	13.986	0.284	Biological Process	GO:0051240	positive regulation of multicellular organismal process	8.37092116162413e-33	3.0138535766909e-30	21	319	340	1196
GO:0048583 regulation of response to stimulus	659	1.15247723709971e-29	27.108	0.23	Biological Process	GO:0048583	regulation of response to stimulus	3.32409842983572e-32	1.15247723709971e-29	35	624	659	2868
GO:0002376 immune system process	450	1.80261243967915e-29	18.511	0.256	Biological Process	GO:0002376	immune system process	5.39185432229635e-32	1.80261243967915e-29	23	427	450	1755
GO:0072359 circulatory system development	246	6.05814871499862e-29	10.119	0.317	Biological Process	GO:0072359	circulatory system development	1.87679000891956e-31	6.05814871499862e-29	14	232	246	775
GO:0070887 cellular response to chemical stimulus	507	7.97880076774856e-29	20.856	0.246	Biological Process	GO:0070887	cellular response to chemical stimulus	2.55703475090756e-31	7.97880076774856e-29	29	478	507	2063
GO:0072358 cardiovascular system development	245	1.23214326639996e-28	10.078	0.317	Biological Process	GO:0072358	cardiovascular system development	4.0803804356798e-31	1.23214326639996e-28	14	231	245	774
GO:0009888 tissue development	383	2.40465256878764e-28	15.755	0.267	Biological Process	GO:0009888	tissue development	8.22015620138922e-31	2.40465256878764e-28	26	357	383	1434
GO:0048519 negative regulation of biological process	828	2.43158570819321e-28	34.06	0.215	Biological Process	GO:0048519	negative regulation of biological process	8.57198252007008e-31	2.43158570819321e-28	54	774	828	3857
GO:0009887 organ morphogenesis	246	3.80346940982917e-28	10.119	0.314	Biological Process	GO:0009887	organ morphogenesis	1.38145454475154e-30	3.80346940982917e-28	17	229	246	784
GO:0002682 regulation of immune system process	290	7.61621000139638e-28	11.929	0.293	Biological Process	GO:0002682	regulation of immune system process	2.84763753924659e-30	7.61621000139638e-28	15	275	290	990
GO:0051270 regulation of cellular component movement	231	8.3338534697473e-27	9.502	0.316	Biological Process	GO:0051270	regulation of cellular component movement	3.20498584457753e-29	8.3338534697473e-27	9	222	231	731
GO:0051094 positive regulation of developmental process	288	1.87984231509065e-26	11.847	0.289	Biological Process	GO:0051094	positive regulation of developmental process	7.43020677901442e-29	1.87984231509065e-26	19	269	288	998
GO:0042127 regulation of cell proliferation	306	3.15526561759268e-26	12.587	0.282	Biological Process	GO:0042127	regulation of cell proliferation	1.2808470619434e-28	3.15526561759268e-26	28	278	306	1087
GO:0023051 regulation of signaling	569	5.70286153355091e-26	23.406	0.232	Biological Process	GO:0023051	regulation of signaling	2.3759384660665e-28	5.70286153355091e-26	30	539	569	2452
GO:0048523 negative regulation of cellular process	774	9.36653173969548e-26	31.839	0.214	Biological Process	GO:0048523	negative regulation of cellular process	4.00236373878666e-28	9.36653173969548e-26	52	722	774	3609
GO:0045595 regulation of cell differentiation	335	2.37110045585186e-25	13.78	0.27	Biological Process	GO:0045595	regulation of cell differentiation	1.03851211077798e-27	2.37110045585186e-25	20	315	335	1241
GO:0071310 cellular response to organic substance	422	4.2846396665322e-25	17.359	0.25	Biological Process	GO:0071310	cellular response to organic substance	1.92238933868553e-27	4.2846396665322e-25	21	401	422	1686
GO:0008283 cell proliferation	348	4.54841935555163e-25	14.315	0.266	Biological Process	GO:0008283	cell proliferation	2.08932840816921e-27	4.54841935555163e-25	30	318	348	1310
GO:0031012 extracellular matrix	108	5.53922231995039e-25	4.394	0.444	Cellular Component	GO:0031012	extracellular matrix	1.34912778144351e-27	5.53922231995039e-25	3	105	108	243
GO:0009986 cell surface	203	5.53922231995039e-25	8.259	0.323	Cellular Component	GO:0009986	cell surface	1.82812617820145e-27	5.53922231995039e-25	13	190	203	629
GO:2000145 regulation of cell motility	215	6.38524728806162e-25	8.844	0.316	Biological Process	GO:2000145	regulation of cell motility	3.00129132223813e-27	6.38524728806162e-25	9	206	215	680
GO:0040012 regulation of locomotion	228	6.97656634025912e-25	9.379	0.309	Biological Process	GO:0040012	regulation of locomotion	3.35376012511121e-27	6.97656634025912e-25	10	218	228	739
GO:0030334 regulation of cell migration	206	7.52821125067632e-25	8.474	0.321	Biological Process	GO:0030334	regulation of cell migration	3.72755042357695e-27	7.52821125067632e-25	7	199	206	641
GO:0051241 negative regulation of multicellular organismal process	246	7.52821125067632e-25	10.119	0.299	Biological Process	GO:0051241	negative regulation of multicellular organismal process	3.77978772333925e-27	7.52821125067632e-25	10	236	246	822
GO:0010646 regulation of cell communication	566	3.66779102096312e-24	23.283	0.229	Biological Process	GO:0010646	regulation of cell communication	1.88071754092757e-26	3.66779102096312e-24	30	536	566	2475
GO:0048584 positive regulation of response to stimulus	409	4.88781339745833e-24	16.824	0.25	Biological Process	GO:0048584	positive regulation of response to stimulus	2.55851785573612e-26	4.88781339745833e-24	18	391	409	1638
GO:0001568 blood vessel development	170	5.80602097972178e-24	6.993	0.344	Biological Process	GO:0001568	blood vessel development	3.10117561143136e-26	5.80602097972178e-24	10	160	170	494
GO:0001944 vasculature development	174	1.59413174057324e-23	7.158	0.338	Biological Process	GO:0001944	vasculature development	8.68504633791639e-26	1.59413174057324e-23	10	164	174	515
GO:0032501 multicellular organismal process	1133	2.11979897043371e-23	46.606	0.194	Biological Process	GO:0032501	multicellular organismal process	1.17754028909895e-25	2.11979897043371e-23	104	1029	1133	5829
GO:0065007 biological regulation	1833	2.93484515009456e-23	75.401	0.176	Biological Process	GO:0065007	biological regulation	1.6616471846492e-25	2.93484515009456e-23	168	1665	1833	10437
GO:0002684 positive regulation of immune system process	215	3.09064827176571e-23	8.844	0.308	Biological Process	GO:0002684	positive regulation of immune system process	1.78738740159852e-25	3.09064827176571e-23	10	205	215	699
GO:0010033 response to organic substance	482	3.09064827176571e-23	19.827	0.236	Biological Process	GO:0010033	response to organic substance	1.81589205156622e-25	3.09064827176571e-23	25	457	482	2039
GO:0098602 single organism cell adhesion	187	4.56667289105175e-23	7.692	0.325	Biological Process	GO:0098602	single organism cell adhesion	2.7319055859299e-25	4.56667289105175e-23	4	183	187	576
GO:0007167 enzyme linked receptor protein signaling pathway	218	7.19103685565536e-23	8.968	0.304	Biological Process	GO:0007167	enzyme linked receptor protein signaling pathway	4.37868925085307e-25	7.19103685565536e-23	12	206	218	717
GO:0009966 regulation of signal transduction	496	3.79210007527721e-22	20.403	0.232	Biological Process	GO:0009966	regulation of signal transduction	2.34955458141308e-24	3.79210007527721e-22	23	473	496	2137
GO:0048729 tissue morphogenesis	170	9.59318565577205e-22	6.993	0.33	Biological Process	GO:0048729	tissue morphogenesis	6.04634070815673e-24	9.59318565577205e-22	11	159	170	515
GO:0009605 response to external stimulus	396	1.89811784630996e-21	16.29	0.245	Biological Process	GO:0009605	response to external stimulus	1.21661222923403e-23	1.89811784630996e-21	35	361	396	1618
GO:0044700 single organism signaling	1072	5.20593801993881e-21	44.097	0.194	Biological Process	GO:0044700	single organism signaling	3.39239631680662e-23	5.20593801993881e-21	88	984	1072	5528
GO:0023052 signaling	1072	1.1375642935878e-20	44.097	0.194	Biological Process	GO:0023052	signaling	7.53434314736071e-23	1.1375642935878e-20	88	984	1072	5539
GO:0044421 extracellular region part	304	1.63320154636459e-20	12.368	0.26	Cellular Component	GO:0044421	extracellular region part	7.18680548455264e-23	1.63320154636459e-20	25	279	304	1168
GO:0045597 positive regulation of cell differentiation	203	2.52530847714603e-20	8.35	0.299	Biological Process	GO:0045597	positive regulation of cell differentiation	1.69954528426664e-22	2.52530847714603e-20	12	191	203	678
GO:0065008 regulation of biological quality	608	2.83537816089874e-20	25.01	0.217	Biological Process	GO:0065008	regulation of biological quality	1.93851300392607e-22	2.83537816089874e-20	56	552	608	2801
GO:0016337 single organismal cell-cell adhesion	166	1.2974893308437e-19	6.828	0.32	Biological Process	GO:0016337	single organismal cell-cell adhesion	9.00938003470149e-22	1.2974893308437e-19	4	162	166	519
GO:0001775 cell activation	197	1.30750515582761e-19	8.104	0.299	Biological Process	GO:0001775	cell activation	9.21860274379045e-22	1.30750515582761e-19	8	189	197	659
GO:0048514 blood vessel morphogenesis	143	2.41385252173855e-19	5.882	0.339	Biological Process	GO:0048514	blood vessel morphogenesis	1.72767993757593e-21	2.41385252173855e-19	8	135	143	422
GO:0051049 regulation of transport	318	2.72000476997714e-19	13.081	0.254	Biological Process	GO:0051049	regulation of transport	1.97586074520292e-21	2.72000476997714e-19	22	296	318	1254
GO:0022603 regulation of anatomical structure morphogenesis	228	2.86474252595421e-19	9.379	0.282	Biological Process	GO:0022603	regulation of anatomical structure morphogenesis	2.11160382748468e-21	2.86474252595421e-19	13	215	228	809
GO:0030155 regulation of cell adhesion	168	3.02224328281914e-19	6.911	0.316	Biological Process	GO:0030155	regulation of cell adhesion	2.25998322612264e-21	3.02224328281914e-19	6	162	168	532
GO:0051179 localization	952	3.77730073964222e-19	39.161	0.196	Biological Process	GO:0051179	localization	2.86495409159917e-21	3.77730073964222e-19	87	865	952	4855
GO:0007154 cell communication	1076	5.56395580893217e-19	44.262	0.191	Biological Process	GO:0007154	cell communication	4.27950879439287e-21	5.56395580893217e-19	91	985	1076	5621
GO:0005576 extracellular region	368	5.62631554992893e-19	14.972	0.241	Cellular Component	GO:0005576	extracellular region	3.09478303076399e-21	5.62631554992893e-19	30	338	368	1527
GO:0023056 positive regulation of signaling	319	6.39404286040343e-19	13.122	0.252	Biological Process	GO:0023056	positive regulation of signaling	4.98627421012125e-21	6.39404286040343e-19	12	307	319	1266
GO:0042330 taxis	148	8.54429779856299e-19	6.088	0.33	Biological Process	GO:0042330	taxis	6.75438561151224e-21	8.54429779856299e-19	8	140	148	449
GO:0050789 regulation of biological process	1744	9.5654704824731e-19	71.74	0.175	Biological Process	GO:0050789	regulation of biological process	7.66382102537638e-21	9.5654704824731e-19	151	1593	1744	9976
GO:0006935 chemotaxis	147	1.45059950535852e-18	6.047	0.329	Biological Process	GO:0006935	chemotaxis	1.17771138134011e-20	1.45059950535852e-18	8	139	147	447
GO:0031226 intrinsic component of plasma membrane	257	2.01745052104836e-18	10.456	0.265	Cellular Component	GO:0031226	intrinsic component of plasma membrane	1.33165050894281e-20	2.01745052104836e-18	19	238	257	968
GO:0048468 cell development	390	2.13014244982629e-18	16.043	0.237	Biological Process	GO:0048468	cell development	1.75217357800047e-20	2.13014244982629e-18	24	366	390	1647
GO:0050794 regulation of cellular process	1674	2.5104987450217e-18	68.861	0.176	Biological Process	GO:0050794	regulation of cellular process	2.09185879833023e-20	2.5104987450217e-18	144	1530	1674	9515
GO:0008284 positive regulation of cell proliferation	178	2.65008212043245e-18	7.322	0.303	Biological Process	GO:0008284	positive regulation of cell proliferation	2.23647567048567e-20	2.65008212043245e-18	17	161	178	588
GO:0009897 external side of plasma membrane	102	2.79222247855355e-18	4.15	0.385	Cellular Component	GO:0009897	external side of plasma membrane	2.19493492403585e-20	2.79222247855355e-18	7	95	102	265
GO:0005615 extracellular space	262	2.79222247855355e-18	10.659	0.263	Cellular Component	GO:0005615	extracellular space	2.45740152127925e-20	2.79222247855355e-18	23	239	262	997
GO:0044699 single-organism process	2100	5.90918948699931e-18	86.384	0.167	Biological Process	GO:0044699	single-organism process	5.05004976989579e-20	5.90918948699931e-18	220	1880	2100	12538
GO:0009967 positive regulation of signal transduction	293	7.02439610090825e-18	12.053	0.254	Biological Process	GO:0009967	positive regulation of signal transduction	6.07815494256562e-20	7.02439610090825e-18	10	283	293	1152
GO:0005886 plasma membrane	825	7.76699704360073e-18	33.564	0.198	Cellular Component	GO:0005886	plasma membrane	8.79145914383014e-20	7.76699704360073e-18	68	757	825	4167
GO:0071944 cell periphery	844	7.76699704360073e-18	34.337	0.197	Cellular Component	GO:0071944	cell periphery	9.24170801963424e-20	7.76699704360073e-18	72	772	844	4282
GO:0044420 extracellular matrix component	51	7.76699704360073e-18	2.075	0.573	Cellular Component	GO:0044420	extracellular matrix component	9.39900632338923e-20	7.76699704360073e-18	1	50	51	89
GO:0040017 positive regulation of locomotion	136	7.98402804511351e-18	5.594	0.334	Biological Process	GO:0040017	positive regulation of locomotion	7.07608469761886e-20	7.98402804511351e-18	6	130	136	407
GO:0000904 cell morphogenesis involved in differentiation	188	7.98402804511351e-18	7.733	0.294	Biological Process	GO:0000904	cell morphogenesis involved in differentiation	7.07909761504563e-20	7.98402804511351e-18	9	179	188	640
GO:0045321 leukocyte activation	175	9.49495214276467e-18	7.199	0.301	Biological Process	GO:0045321	leukocyte activation	8.52020061950895e-20	9.49495214276467e-18	7	168	175	581
GO:0050896 response to stimulus	1343	9.65013130191959e-18	55.245	0.183	Biological Process	GO:0050896	response to stimulus	8.76253777014384e-20	9.65013130191959e-18	113	1230	1343	7354
GO:0001816 cytokine production	167	1.23749314103553e-17	6.87	0.306	Biological Process	GO:0001816	cytokine production	1.13689146596577e-19	1.23749314103553e-17	10	157	167	546
GO:0048646 anatomical structure formation involved in morphogenesis	246	1.65496543112787e-17	10.119	0.267	Biological Process	GO:0048646	anatomical structure formation involved in morphogenesis	1.53810482328945e-19	1.65496543112787e-17	15	231	246	923
GO:0002009 morphogenesis of an epithelium	129	1.97941474518077e-17	5.306	0.339	Biological Process	GO:0002009	morphogenesis of an epithelium	1.8607894196764e-19	1.97941474518077e-17	9	120	129	381
GO:0010647 positive regulation of cell communication	318	2.01026896343063e-17	13.081	0.247	Biological Process	GO:0010647	positive regulation of cell communication	1.91126949840109e-19	2.01026896343063e-17	12	306	318	1289
GO:0009893 positive regulation of metabolic process	652	2.08152509832574e-17	26.82	0.208	Biological Process	GO:0009893	positive regulation of metabolic process	2.00125263165598e-19	2.08152509832574e-17	55	597	652	3132
GO:0035295 tube development	151	2.60899961936245e-17	6.211	0.316	Biological Process	GO:0035295	tube development	2.5362564401451e-19	2.60899961936245e-17	11	140	151	478
GO:0005578 proteinaceous extracellular matrix	52	2.66868984290111e-17	2.116	0.553	Cellular Component	GO:0005578	proteinaceous extracellular matrix	3.52302289491896e-19	2.66868984290111e-17	1	51	52	94
GO:0030335 positive regulation of cell migration	126	4.87283920057092e-17	5.183	0.339	Biological Process	GO:0030335	positive regulation of cell migration	4.78903115535226e-19	4.87283920057092e-17	4	122	126	372
GO:0001817 regulation of cytokine production	152	5.5029115525969e-17	6.253	0.313	Biological Process	GO:0001817	regulation of cytokine production	5.4670523917478e-19	5.5029115525969e-17	10	142	152	486
GO:2000147 positive regulation of cell motility	130	5.98800566027395e-17	5.348	0.333	Biological Process	GO:2000147	positive regulation of cell motility	6.01295301854237e-19	5.98800566027395e-17	6	124	130	390
GO:0051272 positive regulation of cellular component movement	131	8.93972031158556e-17	5.389	0.331	Biological Process	GO:0051272	positive regulation of cellular component movement	9.07246479650281e-19	8.93972031158556e-17	6	125	131	396
GO:0051093 negative regulation of developmental process	195	1.05682198485319e-16	8.021	0.283	Biological Process	GO:0051093	negative regulation of developmental process	1.08380419341851e-18	1.05682198485319e-16	9	186	195	688
GO:0005887 integral component of plasma membrane	241	1.60823183858694e-16	9.805	0.261	Cellular Component	GO:0005887	integral component of plasma membrane	2.30000152933226e-18	1.60823183858694e-16	17	224	241	923
GO:0007169 transmembrane receptor protein tyrosine kinase signaling pathway	145	2.01055424090337e-16	5.965	0.315	Biological Process	GO:0007169	transmembrane receptor protein tyrosine kinase signaling pathway	2.08336461240922e-18	2.01055424090337e-16	8	137	145	461
GO:0005515 protein binding	1331	2.38004127966929e-16	54.062	0.185	Molecular Function	GO:0005515	protein binding	1.19720386301272e-19	2.38004127966929e-16	103	1228	1331	7183
GO:0043235 receptor complex	113	3.69715622871496e-16	4.597	0.343	Cellular Component	GO:0043235	receptor complex	5.69419001122216e-18	3.69715622871496e-16	5	108	113	329
GO:0010604 positive regulation of macromolecule metabolic process	563	4.64880252666475e-16	23.159	0.212	Biological Process	GO:0010604	positive regulation of macromolecule metabolic process	4.86681601979645e-18	4.64880252666475e-16	43	520	563	2660
GO:0034109 homotypic cell-cell adhesion	127	4.87954384681748e-16	5.224	0.329	Biological Process	GO:0034109	homotypic cell-cell adhesion	5.16050465585868e-18	4.87954384681748e-16	3	124	127	386
GO:0007399 nervous system development	369	5.35627649795609e-16	15.179	0.233	Biological Process	GO:0007399	nervous system development	5.72190631124462e-18	5.35627649795609e-16	25	344	369	1587
GO:0035556 intracellular signal transduction	432	5.98180275613155e-16	17.77	0.224	Biological Process	GO:0035556	intracellular signal transduction	6.45403352600455e-18	5.98180275613155e-16	22	410	432	1930
GO:0007165 signal transduction	991	8.4918421379177e-16	40.765	0.19	Biological Process	GO:0007165	signal transduction	9.25294197273374e-18	8.4918421379177e-16	80	911	991	5212
GO:0007507 heart development	131	8.58142405632105e-16	5.389	0.323	Biological Process	GO:0007507	heart development	9.44222495247375e-18	8.58142405632105e-16	10	121	131	406
GO:0030198 extracellular matrix organization	91	8.61135867237769e-16	3.743	0.381	Biological Process	GO:0030198	extracellular matrix organization	9.56715417078603e-18	8.61135867237769e-16	3	88	91	239
GO:0007159 leukocyte cell-cell adhesion	125	8.63229583947845e-16	5.142	0.329	Biological Process	GO:0007159	leukocyte cell-cell adhesion	9.68263073544746e-18	8.63229583947845e-16	2	123	125	380
GO:0009719 response to endogenous stimulus	267	1.03030525653712e-15	10.983	0.252	Biological Process	GO:0009719	response to endogenous stimulus	1.16667404329596e-17	1.03030525653712e-15	18	249	267	1059
GO:0035239 tube morphogenesis	103	1.0395537151184e-15	4.237	0.358	Biological Process	GO:0035239	tube morphogenesis	1.18825176282094e-17	1.0395537151184e-15	7	96	103	288
GO:0046649 lymphocyte activation	149	1.47573396992515e-15	6.129	0.305	Biological Process	GO:0046649	lymphocyte activation	1.70258806486397e-17	1.47573396992515e-15	5	144	149	489
GO:0043062 extracellular structure organization	91	1.53997961339529e-15	3.743	0.378	Biological Process	GO:0043062	extracellular structure organization	1.79316075056177e-17	1.53997961339529e-15	3	88	91	241
GO:0060429 epithelium development	224	2.00828238126665e-15	9.214	0.264	Biological Process	GO:0060429	epithelium development	2.35990879114765e-17	2.00828238126665e-15	14	210	224	848
GO:0001525 angiogenesis	117	2.3726522494843e-15	4.813	0.334	Biological Process	GO:0001525	angiogenesis	2.8134216397047e-17	2.3726522494843e-15	5	112	117	350
GO:0009611 response to wounding	158	2.48376116949351e-15	6.499	0.296	Biological Process	GO:0009611	response to wounding	2.97170442242574e-17	2.48376116949351e-15	13	145	158	533
GO:0050663 cytokine secretion	73	2.95310767465826e-15	3.003	0.42	Biological Process	GO:0050663	cytokine secretion	3.56480255567123e-17	2.95310767465826e-15	5	68	73	174
GO:0070486 leukocyte aggregation	114	9.63840787261655e-15	4.689	0.332	Biological Process	GO:0070486	leukocyte aggregation	1.17378324695896e-16	9.63840787261655e-15	2	112	114	343
GO:0006955 immune response	253	1.0535748534789e-14	10.407	0.251	Biological Process	GO:0006955	immune response	1.29431800181683e-16	1.0535748534789e-14	11	242	253	1006
GO:0098552 side of membrane	125	1.22141938289874e-14	5.085	0.316	Cellular Component	GO:0098552	side of membrane	2.01554353613653e-16	1.22141938289874e-14	9	116	125	396
GO:0060485 mesenchyme development	79	1.35575246975686e-14	3.25	0.393	Biological Process	GO:0060485	mesenchyme development	1.68002656224544e-16	1.35575246975686e-14	6	73	79	201
GO:0071363 cellular response to growth factor stimulus	140	1.48354869603672e-14	5.759	0.304	Biological Process	GO:0071363	cellular response to growth factor stimulus	1.85423776772028e-16	1.48354869603672e-14	4	136	140	460
GO:0060562 epithelial tube morphogenesis	93	1.54067768017165e-14	3.826	0.362	Biological Process	GO:0060562	epithelial tube morphogenesis	1.9420998425409e-16	1.54067768017165e-14	6	87	93	257
GO:0030029 actin filament-based process	172	2.18051594143725e-14	7.075	0.282	Biological Process	GO:0030029	actin filament-based process	2.77194100022469e-16	2.18051594143725e-14	9	163	172	611
GO:0050865 regulation of cell activation	124	2.53496591682688e-14	5.101	0.317	Biological Process	GO:0050865	regulation of cell activation	3.24960912316233e-16	2.53496591682688e-14	6	118	124	391
GO:0071495 cellular response to endogenous stimulus	232	3.54018812144107e-14	9.543	0.255	Biological Process	GO:0071495	cellular response to endogenous stimulus	4.57603634968882e-16	3.54018812144107e-14	14	218	232	909
GO:0044763 single-organism cellular process	1922	4.65943398568579e-14	79.062	0.169	Biological Process	GO:0044763	single-organism cellular process	6.07254509404621e-16	4.65943398568579e-14	190	1732	1922	11393
GO:0070848 response to growth factor	141	5.05762409643864e-14	5.8	0.299	Biological Process	GO:0070848	response to growth factor	6.64552680121731e-16	5.05762409643864e-14	4	137	141	471
GO:0042110 T cell activation	111	5.85617271790995e-14	4.566	0.328	Biological Process	GO:0042110	T cell activation	7.81990801985625e-16	5.85617271790995e-14	2	109	111	338
GO:0070489 T cell aggregation	111	5.85617271790995e-14	4.566	0.328	Biological Process	GO:0070489	T cell aggregation	7.81990801985625e-16	5.85617271790995e-14	2	109	111	338
GO:0031325 positive regulation of cellular metabolic process	552	8.74944114491741e-14	22.707	0.207	Biological Process	GO:0031325	positive regulation of cellular metabolic process	1.17768356399914e-15	8.74944114491741e-14	48	504	552	2665
GO:0071593 lymphocyte aggregation	111	9.21827341442666e-14	4.566	0.326	Biological Process	GO:0071593	lymphocyte aggregation	1.25063638888173e-15	9.21827341442666e-14	2	109	111	340
GO:0005604 basement membrane	40	2.10064906593945e-13	1.627	0.556	Cellular Component	GO:0005604	basement membrane	3.69751210726416e-15	2.10064906593945e-13	1	39	40	72
GO:0061061 muscle structure development	129	2.71040878793904e-13	5.306	0.304	Biological Process	GO:0061061	muscle structure development	3.70614597645761e-15	2.71040878793904e-13	8	121	129	425
GO:0050707 regulation of cytokine secretion	64	2.71501542156625e-13	2.633	0.418	Biological Process	GO:0050707	regulation of cytokine secretion	3.74144844976013e-15	2.71501542156625e-13	5	59	64	153
GO:0002694 regulation of leukocyte activation	116	2.83380369274294e-13	4.772	0.316	Biological Process	GO:0002694	regulation of leukocyte activation	3.93541801150072e-15	2.83380369274294e-13	6	110	116	367
GO:0010628 positive regulation of gene expression	372	2.87804788548141e-13	15.302	0.223	Biological Process	GO:0010628	positive regulation of gene expression	4.02760680480787e-15	2.87804788548141e-13	32	340	372	1668
GO:1903530 regulation of secretion by cell	148	3.37491509619381e-13	6.088	0.288	Biological Process	GO:1903530	regulation of secretion by cell	4.758987209674e-15	3.37491509619381e-13	12	136	148	514
GO:0002683 negative regulation of immune system process	105	4.53975411884532e-13	4.319	0.327	Biological Process	GO:0002683	negative regulation of immune system process	6.45002988790115e-15	4.53975411884532e-13	5	100	105	321
GO:0045785 positive regulation of cell adhesion	99	5.48356864251421e-13	4.072	0.334	Biological Process	GO:0045785	positive regulation of cell adhesion	7.849569470109e-15	5.48356864251421e-13	3	96	99	296
GO:0016020 membrane	1387	6.4221367544996e-13	56.428	0.176	Cellular Component	GO:0016020	membrane	1.20105967905933e-14	6.4221367544996e-13	149	1238	1387	7898
GO:0061138 morphogenesis of a branching epithelium	62	6.42492346090885e-13	2.55	0.419	Biological Process	GO:0061138	morphogenesis of a branching epithelium	9.26572660210121e-15	6.42492346090885e-13	7	55	62	148
GO:0051716 cellular response to stimulus	1158	7.4884011189058e-13	47.635	0.182	Biological Process	GO:0051716	cellular response to stimulus	1.08794204910927e-14	7.4884011189058e-13	97	1061	1158	6374
GO:0050776 regulation of immune response	156	7.985611899391e-13	6.417	0.28	Biological Process	GO:0050776	regulation of immune response	1.16870935820592e-14	7.985611899391e-13	9	147	156	557
GO:0048863 stem cell differentiation	89	9.38675840558414e-13	3.661	0.348	Biological Process	GO:0048863	stem cell differentiation	1.38379730794852e-14	9.38675840558414e-13	4	85	89	256
GO:0030097 hemopoiesis	169	1.00696235503479e-12	6.952	0.272	Biological Process	GO:0030097	hemopoiesis	1.49522238382476e-14	1.00696235503479e-12	8	161	169	621
GO:0048534 hematopoietic or lymphoid organ development	176	1.56030975592661e-12	7.24	0.267	Biological Process	GO:0048534	hematopoietic or lymphoid organ development	2.33354733286748e-14	1.56030975592661e-12	8	168	176	658
GO:0048585 negative regulation of response to stimulus	277	1.56675663732049e-12	11.394	0.236	Biological Process	GO:0048585	negative regulation of response to stimulus	2.35992613889744e-14	1.56675663732049e-12	16	261	277	1174
GO:0051046 regulation of secretion	153	1.58087170890457e-12	6.294	0.28	Biological Process	GO:0051046	regulation of secretion	2.39807480679893e-14	1.58087170890457e-12	12	141	153	547
GO:0001818 negative regulation of cytokine production	68	1.94987496550072e-12	2.797	0.391	Biological Process	GO:0001818	negative regulation of cytokine production	2.97865740910803e-14	1.94987496550072e-12	1	67	68	174
GO:0001503 ossification	92	2.14839845459699e-12	3.784	0.338	Biological Process	GO:0001503	ossification	3.30487530671902e-14	2.14839845459699e-12	5	87	92	272
GO:0022008 neurogenesis	274	2.32478219099352e-12	11.271	0.236	Biological Process	GO:0022008	neurogenesis	3.60104067614636e-14	2.32478219099352e-12	18	256	274	1162
GO:2000027 regulation of organ morphogenesis	58	2.47823476934657e-12	2.386	0.423	Biological Process	GO:2000027	regulation of organ morphogenesis	3.86520966055549e-14	2.47823476934657e-12	4	54	58	137
GO:0001763 morphogenesis of a branching structure	64	3.01030240277767e-12	2.633	0.4	Biological Process	GO:0001763	morphogenesis of a branching structure	4.72721347300842e-14	3.01030240277767e-12	8	56	64	160
GO:0031589 cell-substrate adhesion	90	3.0274895007426e-12	3.702	0.34	Biological Process	GO:0031589	cell-substrate adhesion	4.78654466520569e-14	3.0274895007426e-12	4	86	90	265
GO:0050708 regulation of protein secretion	99	3.31967154435969e-12	4.072	0.326	Biological Process	GO:0050708	regulation of protein secretion	5.28395534782174e-14	3.31967154435969e-12	6	93	99	304
GO:1902533 positive regulation of intracellular signal transduction	189	3.3662514338203e-12	7.775	0.26	Biological Process	GO:1902533	positive regulation of intracellular signal transduction	5.39405741985946e-14	3.3662514338203e-12	5	184	189	728
GO:0032940 secretion by cell	184	3.77904751215461e-12	7.569	0.261	Biological Process	GO:0032940	secretion by cell	6.09588905389751e-14	3.77904751215461e-12	15	169	184	704
GO:0045596 negative regulation of cell differentiation	138	4.12401781464809e-12	5.677	0.286	Biological Process	GO:0045596	negative regulation of cell differentiation	6.69640751871071e-14	4.12401781464809e-12	6	132	138	482
GO:0030054 cell junction	157	4.22868657397235e-12	6.387	0.272	Cellular Component	GO:0030054	cell junction	8.37363678014327e-14	4.22868657397235e-12	12	145	157	578
GO:0001655 urogenital system development	85	4.9465288392448e-12	3.497	0.346	Biological Process	GO:0001655	urogenital system development	8.08480837949422e-14	4.9465288392448e-12	8	77	85	246
GO:0030036 actin cytoskeleton organization	154	5.59129462971329e-12	6.335	0.275	Biological Process	GO:0030036	actin cytoskeleton organization	9.19836954359412e-14	5.59129462971329e-12	9	145	154	560
GO:0072001 renal system development	77	6.52310191238313e-12	3.167	0.36	Biological Process	GO:0072001	renal system development	1.0800991308828e-13	6.52310191238313e-12	6	71	77	214
GO:0005488 binding	1992	6.72340655844635e-12	80.91	0.169	Molecular Function	GO:0005488	binding	8.7486317148475e-15	6.72340655844635e-12	173	1819	1992	11761
GO:0005102 receptor binding	277	6.72340655844635e-12	11.251	0.24	Molecular Function	GO:0005102	receptor binding	1.01459857521826e-14	6.72340655844635e-12	18	259	277	1152
GO:0002520 immune system development	183	7.38644954187338e-12	7.528	0.26	Biological Process	GO:0002520	immune system development	1.23094341259721e-13	7.38644954187338e-12	8	175	183	704
GO:0048754 branching morphogenesis of an epithelial tube	53	8.15716235761786e-12	2.18	0.434	Biological Process	GO:0048754	branching morphogenesis of an epithelial tube	1.36809581256917e-13	8.15716235761786e-12	5	48	53	122
GO:0060341 regulation of cellular localization	235	8.60046411599435e-12	9.667	0.242	Biological Process	GO:0060341	regulation of cellular localization	1.45163265711688e-13	8.60046411599435e-12	16	219	235	970
GO:0001667 ameboidal-type cell migration	99	9.72475830091423e-12	4.072	0.32	Biological Process	GO:0001667	ameboidal-type cell migration	1.65178567444222e-13	9.72475830091423e-12	4	95	99	309
GO:0003007 heart morphogenesis	71	1.22121747248464e-11	2.921	0.37	Biological Process	GO:0003007	heart morphogenesis	2.08732822986371e-13	1.22121747248464e-11	6	65	71	192
GO:0046903 secretion	200	1.32656967999494e-11	8.227	0.252	Biological Process	GO:0046903	secretion	2.28156947419277e-13	1.32656967999494e-11	19	181	200	794
GO:0098589 membrane region	178	1.35143842313716e-11	7.242	0.258	Cellular Component	GO:0098589	membrane region	2.82478878323499e-13	1.35143842313716e-11	13	165	178	690
GO:0030278 regulation of ossification	63	1.41572786896113e-11	2.592	0.391	Biological Process	GO:0030278	regulation of ossification	2.45003647870636e-13	1.41572786896113e-11	2	61	63	161
GO:0051249 regulation of lymphocyte activation	99	1.48053233722253e-11	4.072	0.318	Biological Process	GO:0051249	regulation of lymphocyte activation	2.57800204003069e-13	1.48053233722253e-11	4	95	99	311
GO:0006468 protein phosphorylation	337	1.96792754735217e-11	13.863	0.221	Biological Process	GO:0006468	protein phosphorylation	3.44770983619011e-13	1.96792754735217e-11	20	317	337	1524
GO:0051271 negative regulation of cellular component movement	80	2.1551493155554e-11	3.291	0.346	Biological Process	GO:0051271	negative regulation of cellular component movement	3.79873557383442e-13	2.1551493155554e-11	3	77	80	231
GO:1902531 regulation of intracellular signal transduction	283	2.33054411005501e-11	11.641	0.23	Biological Process	GO:1902531	regulation of intracellular signal transduction	4.13278840155039e-13	2.33054411005501e-11	10	273	283	1233
GO:0022407 regulation of cell-cell adhesion	98	2.45518628378294e-11	4.031	0.317	Biological Process	GO:0022407	regulation of cell-cell adhesion	4.38004603559183e-13	2.45518628378294e-11	3	95	98	309
GO:0051050 positive regulation of transport	164	2.50375437453176e-11	6.746	0.265	Biological Process	GO:0051050	positive regulation of transport	4.49343803996726e-13	2.50375437453176e-11	11	153	164	619
GO:0050714 positive regulation of protein secretion	65	2.76406408907758e-11	2.674	0.38	Biological Process	GO:0050714	positive regulation of protein secretion	4.99013813752923e-13	2.76406408907758e-11	5	60	65	171
GO:0007411 axon guidance	68	2.83286162423871e-11	2.797	0.372	Biological Process	GO:0007411	axon guidance	5.14460502211923e-13	2.83286162423871e-11	5	63	68	183
GO:0008285 negative regulation of cell proliferation	132	3.66540841824084e-11	5.43	0.283	Biological Process	GO:0008285	negative regulation of cell proliferation	6.69570387265446e-13	3.66540841824084e-11	9	123	132	467
GO:0048598 embryonic morphogenesis	136	4.31887157542143e-11	5.594	0.279	Biological Process	GO:0048598	embryonic morphogenesis	7.93554012362447e-13	4.31887157542143e-11	10	126	136	487
GO:0048762 mesenchymal cell differentiation	62	4.74000904491906e-11	2.55	0.385	Biological Process	GO:0048762	mesenchymal cell differentiation	8.75997825842323e-13	4.74000904491906e-11	3	59	62	161
GO:0002696 positive regulation of leukocyte activation	77	5.16446985982168e-11	3.167	0.347	Biological Process	GO:0002696	positive regulation of leukocyte activation	9.5995914497273e-13	5.16446985982168e-11	4	73	77	222
GO:0001501 skeletal system development	123	5.37991753640709e-11	5.06	0.288	Biological Process	GO:0001501	skeletal system development	1.00575319823869e-12	5.37991753640709e-11	12	111	123	427
GO:0050778 positive regulation of immune response	127	5.53872442410561e-11	5.224	0.285	Biological Process	GO:0050778	positive regulation of immune response	1.04713628286502e-12	5.53872442410561e-11	6	121	127	446
GO:0009790 embryo development	208	5.53872442410561e-11	8.556	0.246	Biological Process	GO:0009790	embryo development	1.04727510209026e-12	5.53872442410561e-11	14	194	208	847
GO:0033993 response to lipid	135	5.59284563174611e-11	5.553	0.279	Biological Process	GO:0033993	response to lipid	1.06348309203163e-12	5.59284563174611e-11	7	128	135	484
GO:0006357 regulation of transcription from RNA polymerase II promoter	363	5.89892140354289e-11	14.932	0.216	Biological Process	GO:0006357	regulation of transcription from RNA polymerase II promoter	1.12798518452535e-12	5.89892140354289e-11	32	331	363	1681
GO:0097485 neuron projection guidance	68	6.51666642022165e-11	2.797	0.366	Biological Process	GO:0097485	neuron projection guidance	1.25307120568304e-12	6.51666642022165e-11	5	63	68	186
GO:0048699 generation of neurons	251	7.88194779143737e-11	10.325	0.233	Biological Process	GO:0048699	generation of neurons	1.52401725269754e-12	7.88194779143737e-11	18	233	251	1075
GO:0048017 inositol lipid-mediated signaling	54	7.92475188895533e-11	2.221	0.409	Biological Process	GO:0048017	inositol lipid-mediated signaling	1.54075936736446e-12	7.92475188895533e-11	3	51	54	132
GO:0043408 regulation of MAPK cascade	143	8.24907290001058e-11	5.882	0.272	Biological Process	GO:0043408	regulation of MAPK cascade	1.61262722006403e-12	8.24907290001058e-11	3	140	143	525
GO:0000165 MAPK cascade	151	8.35419658401475e-11	6.211	0.268	Biological Process	GO:0000165	MAPK cascade	1.64210252265646e-12	8.35419658401475e-11	4	147	151	564
GO:0060284 regulation of cell development	179	8.38982179389284e-11	7.363	0.255	Biological Process	GO:0060284	regulation of cell development	1.65806754820017e-12	8.38982179389284e-11	12	167	179	703
GO:0023014 signal transduction by protein phosphorylation	155	8.78374493901535e-11	6.376	0.265	Biological Process	GO:0023014	signal transduction by protein phosphorylation	1.74530131252735e-12	8.78374493901535e-11	6	149	155	584
GO:0045893 positive regulation of transcription, DNA-templated	304	9.39479560147562e-11	12.505	0.223	Biological Process	GO:0045893	positive regulation of transcription, DNA-templated	1.87675117773308e-12	9.39479560147562e-11	26	278	304	1362
GO:0001822 kidney development	72	9.99051098649091e-11	2.962	0.353	Biological Process	GO:0001822	kidney development	2.00642673374671e-12	9.99051098649091e-11	5	67	72	204
GO:1901342 regulation of vasculature development	77	1.03639636529125e-10	3.167	0.342	Biological Process	GO:1901342	regulation of vasculature development	2.09249987223636e-12	1.03639636529125e-10	3	74	77	225
GO:0070371 ERK1 and ERK2 cascade	75	1.14035761126369e-10	3.085	0.346	Biological Process	GO:0070371	ERK1 and ERK2 cascade	2.31458120008655e-12	1.14035761126369e-10	3	72	75	217
GO:0008015 blood circulation	88	1.24798697085675e-10	3.62	0.322	Biological Process	GO:0008015	blood circulation	2.5463680315526e-12	1.24798697085675e-10	5	83	88	273
GO:0009306 protein secretion	115	1.27087306773879e-10	4.731	0.291	Biological Process	GO:0009306	protein secretion	2.60664062606396e-12	1.27087306773879e-10	7	108	115	395
GO:0048015 phosphatidylinositol-mediated signaling	53	1.40984735786606e-10	2.18	0.408	Biological Process	GO:0048015	phosphatidylinositol-mediated signaling	2.90674650217018e-12	1.40984735786606e-10	3	50	53	130
GO:0006952 defense response	230	1.53530760804032e-10	9.461	0.237	Biological Process	GO:0006952	defense response	3.18181472022029e-12	1.53530760804032e-10	20	210	230	971
GO:0006954 inflammatory response	120	1.67759752113976e-10	4.936	0.286	Biological Process	GO:0006954	inflammatory response	3.49462147871225e-12	1.67759752113976e-10	11	109	120	420
GO:0072006 nephron development	48	1.68400127550616e-10	1.974	0.429	Biological Process	GO:0072006	nephron development	3.5259507531162e-12	1.68400127550616e-10	3	45	48	112
GO:0034097 response to cytokine	162	1.79937630481992e-10	6.664	0.26	Biological Process	GO:0034097	response to cytokine	3.78674427998637e-12	1.79937630481992e-10	7	155	162	624
GO:0070661 leukocyte proliferation	74	1.93355833957106e-10	3.044	0.344	Biological Process	GO:0070661	leukocyte proliferation	4.08978262188943e-12	1.93355833957106e-10	2	72	74	215
GO:0045944 positive regulation of transcription from RNA polymerase II promoter	236	1.94513076685037e-10	9.708	0.235	Biological Process	GO:0045944	positive regulation of transcription from RNA polymerase II promoter	4.13503923302236e-12	1.94513076685037e-10	23	213	236	1005
GO:0003013 circulatory system process	90	1.95504377945985e-10	3.702	0.317	Biological Process	GO:0003013	circulatory system process	4.17699771276542e-12	1.95504377945985e-10	5	85	90	284
GO:0042327 positive regulation of phosphorylation	196	2.01605633113137e-10	8.063	0.246	Biological Process	GO:0042327	positive regulation of phosphorylation	4.32888924855684e-12	2.01605633113137e-10	9	187	196	797
GO:0006915 apoptotic process	266	2.17599459321435e-10	10.942	0.228	Biological Process	GO:0006915	apoptotic process	4.69555504571413e-12	2.17599459321435e-10	18	248	266	1166
GO:0014065 phosphatidylinositol 3-kinase signaling	45	2.26442965888351e-10	1.851	0.441	Biological Process	GO:0014065	phosphatidylinositol 3-kinase signaling	4.91057815140853e-12	2.26442965888351e-10	3	42	45	102
GO:0010562 positive regulation of phosphorus metabolic process	207	2.29268019730594e-10	8.515	0.242	Biological Process	GO:0010562	positive regulation of phosphorus metabolic process	5.02082513030358e-12	2.29268019730594e-10	11	196	207	855
GO:0045937 positive regulation of phosphate metabolic process	207	2.29268019730594e-10	8.515	0.242	Biological Process	GO:0045937	positive regulation of phosphate metabolic process	5.02082513030358e-12	2.29268019730594e-10	11	196	207	855
GO:1901700 response to oxygen-containing compound	208	2.50820892184752e-10	8.556	0.242	Biological Process	GO:1901700	response to oxygen-containing compound	5.51961369405608e-12	2.50820892184752e-10	15	193	208	861
GO:0070663 regulation of leukocyte proliferation	60	2.53470561385759e-10	2.468	0.377	Biological Process	GO:0070663	regulation of leukocyte proliferation	5.60500012892342e-12	2.53470561385759e-10	2	58	60	159
GO:0050867 positive regulation of cell activation	77	2.57756595782207e-10	3.167	0.336	Biological Process	GO:0050867	positive regulation of cell activation	5.72731245835906e-12	2.57756595782207e-10	4	73	77	229
GO:0023057 negative regulation of signaling	226	2.75989462096131e-10	9.297	0.236	Biological Process	GO:0023057	negative regulation of signaling	6.16192688581256e-12	2.75989462096131e-10	14	212	226	956
GO:0001932 regulation of protein phosphorylation	253	3.01482985485003e-10	10.407	0.23	Biological Process	GO:0001932	regulation of protein phosphorylation	6.76331876421862e-12	3.01482985485003e-10	10	243	253	1100
GO:0001656 metanephros development	36	3.25237562417605e-10	1.481	0.5	Biological Process	GO:0001656	metanephros development	7.33096097319886e-12	3.25237562417605e-10	2	34	36	72
GO:0050715 positive regulation of cytokine secretion	45	3.27814123627744e-10	1.851	0.437	Biological Process	GO:0050715	positive regulation of cytokine secretion	7.42405664021811e-12	3.27814123627744e-10	4	41	45	103
GO:0065009 regulation of molecular function	455	3.39899525977163e-10	18.717	0.204	Biological Process	GO:0065009	regulation of molecular function	7.73406676991088e-12	3.39899525977163e-10	28	427	455	2226
GO:0043410 positive regulation of MAPK cascade	110	3.54243382802201e-10	4.525	0.291	Biological Process	GO:0043410	positive regulation of MAPK cascade	8.09828906309913e-12	3.54243382802201e-10	2	108	110	378
GO:0008219 cell death	288	3.64462368506694e-10	11.847	0.223	Biological Process	GO:0008219	cell death	8.40977156259437e-12	3.64462368506694e-10	18	270	288	1291
GO:0016265 death	288	3.64462368506694e-10	11.847	0.223	Biological Process	GO:0016265	death	8.40977156259437e-12	3.64462368506694e-10	18	270	288	1291
GO:0009968 negative regulation of signal transduction	213	3.75176376886498e-10	8.762	0.239	Biological Process	GO:0009968	negative regulation of signal transduction	8.6970701617744e-12	3.75176376886498e-10	13	200	213	891
GO:0009891 positive regulation of biosynthetic process	360	3.78339175715494e-10	14.809	0.213	Biological Process	GO:0009891	positive regulation of biosynthetic process	8.81080443392561e-12	3.78339175715494e-10	33	327	360	1689
GO:0012501 programmed cell death	271	4.00809159552747e-10	11.148	0.226	Biological Process	GO:0012501	programmed cell death	9.37690481167093e-12	4.00809159552747e-10	18	253	271	1200
GO:0060255 regulation of macromolecule metabolic process	889	4.1244267797411e-10	36.569	0.184	Biological Process	GO:0060255	regulation of macromolecule metabolic process	9.69312991713538e-12	4.1244267797411e-10	66	823	889	4823
GO:0007409 axonogenesis	100	4.15554046408529e-10	4.114	0.3	Biological Process	GO:0007409	axonogenesis	9.81064461663123e-12	4.15554046408529e-10	6	94	100	333
GO:1903037 regulation of leukocyte cell-cell adhesion	79	4.354692829078e-10	3.25	0.329	Biological Process	GO:1903037	regulation of leukocyte cell-cell adhesion	1.0327334772517e-11	4.354692829078e-10	2	77	79	240
GO:0019222 regulation of metabolic process	994	4.45357168933319e-10	40.889	0.182	Biological Process	GO:0019222	regulation of metabolic process	1.06094059045113e-11	4.45357168933319e-10	79	915	994	5476
GO:0072073 kidney epithelium development	48	4.68436929054767e-10	1.974	0.417	Biological Process	GO:0072073	kidney epithelium development	1.12092588514334e-11	4.68436929054767e-10	4	44	48	115
GO:0031328 positive regulation of cellular biosynthetic process	356	4.81846225812415e-10	14.644	0.213	Biological Process	GO:0031328	positive regulation of cellular biosynthetic process	1.15816046157241e-11	4.81846225812415e-10	33	323	356	1670
GO:0001934 positive regulation of protein phosphorylation	183	5.82974232525805e-10	7.528	0.247	Biological Process	GO:0001934	positive regulation of protein phosphorylation	1.40745835435137e-11	5.82974232525805e-10	6	177	183	740
GO:0042325 regulation of phosphorylation	272	5.99183796962136e-10	11.189	0.225	Biological Process	GO:0042325	regulation of phosphorylation	1.45478379488247e-11	5.99183796962136e-10	12	260	272	1210
GO:0033002 muscle cell proliferation	47	5.99183796962136e-10	1.933	0.42	Biological Process	GO:0033002	muscle cell proliferation	1.45939435645088e-11	5.99183796962136e-10	4	43	47	112
GO:0002521 leukocyte differentiation	113	6.72844867193904e-10	4.648	0.285	Biological Process	GO:0002521	leukocyte differentiation	1.64599374626006e-11	6.72844867193904e-10	3	110	113	396
GO:1903508 positive regulation of nucleic acid-templated transcription	309	7.05862291795156e-10	12.711	0.219	Biological Process	GO:1903508	positive regulation of nucleic acid-templated transcription	1.73789141863684e-11	7.05862291795156e-10	27	282	309	1414
GO:0061564 axon development	105	7.05862291795156e-10	4.319	0.292	Biological Process	GO:0061564	axon development	1.74184584344281e-11	7.05862291795156e-10	6	99	105	359
GO:0003170 heart valve development	25	7.38620333474773e-10	1.028	0.625	Biological Process	GO:0003170	heart valve development	1.83057277391462e-11	7.38620333474773e-10	1	24	25	40
GO:0000981 RNA polymerase II transcription factor activity, sequence-specific DNA binding	176	8.04108298031375e-10	7.149	0.259	Molecular Function	GO:0000981	RNA polymerase II transcription factor activity, sequence-specific DNA binding	1.7558157867275e-12	8.04108298031375e-10	19	157	176	680
GO:0001071 nucleic acid binding transcription factor activity	232	8.04108298031375e-10	9.423	0.24	Molecular Function	GO:0001071	nucleic acid binding transcription factor activity	2.4268862113623e-12	8.04108298031375e-10	19	213	232	967
GO:0003700 transcription factor activity, sequence-specific DNA binding	232	8.04108298031375e-10	9.423	0.24	Molecular Function	GO:0003700	transcription factor activity, sequence-specific DNA binding	2.4268862113623e-12	8.04108298031375e-10	19	213	232	967
GO:0051251 positive regulation of lymphocyte activation	68	8.06354554032559e-10	2.797	0.347	Biological Process	GO:0051251	positive regulation of lymphocyte activation	2.00705705682712e-11	8.06354554032559e-10	4	64	68	196
GO:0050673 epithelial cell proliferation	88	9.04274062447795e-10	3.62	0.311	Biological Process	GO:0050673	epithelial cell proliferation	2.26044365572892e-11	9.04274062447795e-10	5	83	88	283
GO:0051336 regulation of hydrolase activity	218	9.1346131493056e-10	8.968	0.235	Biological Process	GO:0051336	regulation of hydrolase activity	2.29316749288197e-11	9.1346131493056e-10	14	204	218	926
GO:0070372 regulation of ERK1 and ERK2 cascade	70	9.34099340312784e-10	2.879	0.341	Biological Process	GO:0070372	regulation of ERK1 and ERK2 cascade	2.35495614051722e-11	9.34099340312784e-10	3	67	70	205
GO:0042060 wound healing	85	9.58564355268364e-10	3.497	0.315	Biological Process	GO:0042060	wound healing	2.42687482318772e-11	9.58564355268364e-10	6	79	85	270
GO:1902680 positive regulation of RNA biosynthetic process	309	9.67794857749641e-10	12.711	0.218	Biological Process	GO:1902680	positive regulation of RNA biosynthetic process	2.46058301617791e-11	9.67794857749641e-10	27	282	309	1418
GO:0032944 regulation of mononuclear cell proliferation	57	9.9307886903902e-10	2.345	0.375	Biological Process	GO:0032944	regulation of mononuclear cell proliferation	2.53547537336103e-11	9.9307886903902e-10	2	55	57	152
GO:2000146 negative regulation of cell motility	70	1.18388459698284e-09	2.879	0.34	Biological Process	GO:2000146	negative regulation of cell motility	3.03527724896786e-11	1.18388459698284e-09	3	67	70	206
GO:0034110 regulation of homotypic cell-cell adhesion	77	1.19153470623713e-09	3.167	0.326	Biological Process	GO:0034110	regulation of homotypic cell-cell adhesion	3.06761952999838e-11	1.19153470623713e-09	2	75	77	236
GO:0051247 positive regulation of protein metabolic process	287	1.21968332261451e-09	11.806	0.221	Biological Process	GO:0051247	positive regulation of protein metabolic process	3.15311787279897e-11	1.21968332261451e-09	13	274	287	1300
GO:0050863 regulation of T cell activation	73	1.24378345409179e-09	3.003	0.333	Biological Process	GO:0050863	regulation of T cell activation	3.22870825066023e-11	1.24378345409179e-09	2	71	73	219
GO:0030182 neuron differentiation	224	1.25284100204467e-09	9.214	0.233	Biological Process	GO:0030182	neuron differentiation	3.26560415018588e-11	1.25284100204467e-09	15	209	224	961
GO:0051960 regulation of nervous system development	162	1.25515439411434e-09	6.664	0.253	Biological Process	GO:0051960	regulation of nervous system development	3.2850424800557e-11	1.25515439411434e-09	11	151	162	640
GO:0018108 peptidyl-tyrosine phosphorylation	86	1.28784522528207e-09	3.538	0.312	Biological Process	GO:0018108	peptidyl-tyrosine phosphorylation	3.38435984851394e-11	1.28784522528207e-09	5	81	86	276
GO:0006366 transcription from RNA polymerase II promoter	365	1.38713335059831e-09	15.014	0.21	Biological Process	GO:0006366	transcription from RNA polymerase II promoter	3.66009975000303e-11	1.38713335059831e-09	32	333	365	1735
GO:0051223 regulation of protein transport	128	1.49505195512275e-09	5.265	0.271	Biological Process	GO:0051223	regulation of protein transport	3.96082560485462e-11	1.49505195512275e-09	8	120	128	473
GO:0044765 single-organism transport	617	1.51969867844136e-09	25.381	0.193	Biological Process	GO:0044765	single-organism transport	4.04235627531138e-11	1.51969867844136e-09	62	555	617	3200
GO:0031347 regulation of defense response	119	1.56613364027778e-09	4.895	0.277	Biological Process	GO:0031347	regulation of defense response	4.1826023936486e-11	1.56613364027778e-09	10	109	119	430
GO:0019838 growth factor binding	48	1.60776425851407e-09	1.95	0.429	Molecular Function	GO:0019838	growth factor binding	5.66114175533125e-12	1.60776425851407e-09	0	48	48	112
GO:0006810 transport	674	1.60921851337043e-09	27.725	0.19	Biological Process	GO:0006810	transport	4.31485788757587e-11	1.60921851337043e-09	68	606	674	3542
GO:0001649 osteoblast differentiation	53	1.63930657906515e-09	2.18	0.384	Biological Process	GO:0001649	osteoblast differentiation	4.41304623356924e-11	1.63930657906515e-09	0	53	53	138
GO:0050670 regulation of lymphocyte proliferation	56	1.71385177049382e-09	2.304	0.373	Biological Process	GO:0050670	regulation of lymphocyte proliferation	4.63742900162563e-11	1.71385177049382e-09	2	54	56	150
GO:0042981 regulation of apoptotic process	226	1.71385177049382e-09	9.297	0.232	Biological Process	GO:0042981	regulation of apoptotic process	4.65034023828043e-11	1.71385177049382e-09	14	212	226	975
GO:0002757 immune response-activating signal transduction	80	1.7368141651036e-09	3.291	0.319	Biological Process	GO:0002757	immune response-activating signal transduction	4.73119978743103e-11	1.7368141651036e-09	4	76	80	251
GO:0018212 peptidyl-tyrosine modification	86	1.88139694523575e-09	3.538	0.309	Biological Process	GO:0018212	peptidyl-tyrosine modification	5.14515135114147e-11	1.88139694523575e-09	5	81	86	278
GO:0061326 renal tubule development	36	1.97355508187898e-09	1.481	0.474	Biological Process	GO:0061326	renal tubule development	5.41826360477404e-11	1.97355508187898e-09	3	33	36	76
GO:0001819 positive regulation of cytokine production	93	2.01577628240158e-09	3.826	0.3	Biological Process	GO:0001819	positive regulation of cytokine production	5.55571286037398e-11	2.01577628240158e-09	8	85	93	310
GO:0040013 negative regulation of locomotion	78	2.02527481823525e-09	3.209	0.321	Biological Process	GO:0040013	negative regulation of locomotion	5.61623132001939e-11	2.02527481823525e-09	3	75	78	243
GO:0045667 regulation of osteoblast differentiation	40	2.02527481823525e-09	1.645	0.444	Biological Process	GO:0045667	regulation of osteoblast differentiation	5.62516240509737e-11	2.02527481823525e-09	0	40	40	90
GO:0048864 stem cell development	57	2.24342303350023e-09	2.345	0.368	Biological Process	GO:0048864	stem cell development	6.25503057091721e-11	2.24342303350023e-09	3	54	57	155
GO:0050678 regulation of epithelial cell proliferation	76	2.36714854540377e-09	3.126	0.323	Biological Process	GO:0050678	regulation of epithelial cell proliferation	6.62528489366294e-11	2.36714854540377e-09	4	72	76	235
GO:0010941 regulation of cell death	243	2.51301981076987e-09	9.996	0.227	Biological Process	GO:0010941	regulation of cell death	7.06040177579827e-11	2.51301981076987e-09	14	229	243	1070
GO:1903532 positive regulation of secretion by cell	80	2.60239303584784e-09	3.291	0.316	Biological Process	GO:1903532	positive regulation of secretion by cell	7.33929880850156e-11	2.60239303584784e-09	7	73	80	253
GO:0002764 immune response-regulating signaling pathway	82	2.67338449499647e-09	3.373	0.313	Biological Process	GO:0002764	immune response-regulating signaling pathway	7.5680684881323e-11	2.67338449499647e-09	4	78	82	262
GO:0098742 cell-cell adhesion via plasma-membrane adhesion molecules	60	2.78905772744109e-09	2.468	0.357	Biological Process	GO:0098742	cell-cell adhesion via plasma-membrane adhesion molecules	7.92532160559052e-11	2.78905772744109e-09	3	57	60	168
GO:0043067 regulation of programmed cell death	228	3.11385034845301e-09	9.379	0.23	Biological Process	GO:0043067	regulation of programmed cell death	8.89173150198318e-11	3.11385034845301e-09	14	214	228	992
GO:0051254 positive regulation of RNA metabolic process	316	3.11385034845301e-09	12.999	0.215	Biological Process	GO:0051254	positive regulation of RNA metabolic process	8.91477292367704e-11	3.11385034845301e-09	29	287	316	1472
GO:0051047 positive regulation of secretion	82	3.25610898773771e-09	3.373	0.312	Biological Process	GO:0051047	positive regulation of secretion	9.35683492897602e-11	3.25610898773771e-09	7	75	82	263
GO:0090130 tissue migration	74	3.39030640089483e-09	3.044	0.325	Biological Process	GO:0090130	tissue migration	9.77868527124885e-11	3.39030640089483e-09	4	70	74	228
GO:0010648 negative regulation of cell communication	224	3.51158473601424e-09	9.214	0.23	Biological Process	GO:0010648	negative regulation of cell communication	1.01660021734842e-10	3.51158473601424e-09	14	210	224	972
GO:0072009 nephron epithelium development	39	3.73173846863733e-09	1.604	0.443	Biological Process	GO:0072009	nephron epithelium development	1.08432097368802e-10	3.73173846863733e-09	3	36	39	88
GO:0010468 regulation of gene expression	640	4.04128628498611e-09	26.327	0.191	Biological Process	GO:0010468	regulation of gene expression	1.178582582845e-10	4.04128628498611e-09	49	591	640	3356
GO:0090287 regulation of cellular response to growth factor stimulus	71	4.20197903545648e-09	2.921	0.329	Biological Process	GO:0090287	regulation of cellular response to growth factor stimulus	1.22993510919248e-10	4.20197903545648e-09	1	70	71	216
GO:0048705 skeletal system morphogenesis	70	4.50092204347422e-09	2.879	0.33	Biological Process	GO:0048705	skeletal system morphogenesis	1.32224501864695e-10	4.50092204347422e-09	5	65	70	212
GO:0000122 negative regulation of transcription from RNA polymerase II promoter	170	4.60962408320557e-09	6.993	0.246	Biological Process	GO:0000122	negative regulation of transcription from RNA polymerase II promoter	1.35910292379526e-10	4.60962408320557e-09	11	159	170	692
GO:0003279 cardiac septum development	38	4.62625126279547e-09	1.563	0.447	Biological Process	GO:0003279	cardiac septum development	1.36894733446677e-10	4.62625126279547e-09	1	37	38	85
GO:0071345 cellular response to cytokine stimulus	145	5.01698522515542e-09	5.965	0.256	Biological Process	GO:0071345	cellular response to cytokine stimulus	1.48992831171158e-10	5.01698522515542e-09	7	138	145	566
GO:0014031 mesenchymal cell development	55	5.150293835788e-09	2.262	0.367	Biological Process	GO:0014031	mesenchymal cell development	1.53501974167808e-10	5.150293835788e-09	3	52	55	150
GO:0048568 embryonic organ development	100	5.31694735973080e-09	4.114	0.287	Biological Process	GO:0048568	embryonic organ development	1.59036989715268e-10	5.31694735973080e-09	6	94	100	348
GO:0043269 regulation of ion transport	115	7.10682467930413e-09	4.731	0.273	Biological Process	GO:0043269	regulation of ion transport	2.13333803534287e-10	7.10682467930413e-09	8	107	115	421
GO:0002253 activation of immune response	91	7.2478742782766e-09	3.743	0.295	Biological Process	GO:0002253	activation of immune response	2.1834211585023e-10	7.2478742782766e-09	5	86	91	308
GO:0030336 negative regulation of cell migration	66	7.30273838957592e-09	2.715	0.335	Biological Process	GO:0030336	negative regulation of cell migration	2.20775020216856e-10	7.30273838957592e-09	3	63	66	197
GO:0098590 plasma membrane region	145	7.60076624214547e-09	5.899	0.254	Cellular Component	GO:0098590	plasma membrane region	1.67233580685269e-10	7.60076624214547e-09	13	132	145	571
GO:0010557 positive regulation of macromolecule biosynthetic process	338	7.64903249149342e-09	13.904	0.21	Biological Process	GO:0010557	positive regulation of macromolecule biosynthetic process	2.32061235720984e-10	7.64903249149342e-09	28	310	338	1607
GO:0019220 regulation of phosphate metabolic process	298	7.82110288769599e-09	12.258	0.215	Biological Process	GO:0019220	regulation of phosphate metabolic process	2.38117116012537e-10	7.82110288769599e-09	16	282	298	1384
GO:0007267 cell-cell signaling	175	8.2765296889936e-09	7.199	0.242	Biological Process	GO:0007267	cell-cell signaling	2.52866947019781e-10	8.2765296889936e-09	17	158	175	723
GO:0070201 regulation of establishment of protein localization	130	9.13286671480674e-09	5.348	0.262	Biological Process	GO:0070201	regulation of establishment of protein localization	2.80005634777218e-10	9.13286671480674e-09	8	122	130	496
GO:0031323 regulation of cellular metabolic process	882	9.95291332526114e-09	36.281	0.182	Biological Process	GO:0031323	regulation of cellular metabolic process	3.06210772105032e-10	9.95291332526114e-09	71	811	882	4849
GO:0045088 regulation of innate immune response	68	1.00773232031023e-08	2.797	0.329	Biological Process	GO:0045088	regulation of innate immune response	3.11114881497336e-10	1.00773232031023e-08	2	66	68	207
GO:0010720 positive regulation of cell development	108	1.04108549159704e-08	4.443	0.277	Biological Process	GO:0010720	positive regulation of cell development	3.22524081362187e-10	1.04108549159704e-08	7	101	108	390
GO:0072080 nephron tubule development	34	1.05447090264862e-08	1.399	0.466	Biological Process	GO:0072080	nephron tubule development	3.27797278785118e-10	1.05447090264862e-08	3	31	34	73
GO:0051174 regulation of phosphorus metabolic process	298	1.06142558128863e-08	12.258	0.215	Biological Process	GO:0051174	regulation of phosphorus metabolic process	3.31093120111399e-10	1.06142558128863e-08	16	282	298	1388
GO:0032609 interferon-gamma production	36	1.06216695808615e-08	1.481	0.45	Biological Process	GO:0032609	interferon-gamma production	3.32459052151738e-10	1.06216695808615e-08	1	35	36	80
GO:0032989 cellular component morphogenesis	259	1.12669231458004e-08	10.654	0.221	Biological Process	GO:0032989	cellular component morphogenesis	3.5385913950062e-10	1.12669231458004e-08	15	244	259	1174
GO:0005581 collagen trimer	26	1.22055752667462e-08	1.058	0.553	Cellular Component	GO:0005581	collagen trimer	2.81976986360474e-10	1.22055752667462e-08	0	26	26	47
GO:0006816 calcium ion transport	89	1.51650219547607e-08	3.661	0.294	Biological Process	GO:0006816	calcium ion transport	4.79526385921288e-10	1.51650219547607e-08	5	84	89	303
GO:0048732 gland development	89	1.51650219547607e-08	3.661	0.294	Biological Process	GO:0048732	gland development	4.79526385921288e-10	1.51650219547607e-08	9	80	89	303
GO:0031401 positive regulation of protein modification process	213	1.5469413480508e-08	8.762	0.229	Biological Process	GO:0031401	positive regulation of protein modification process	4.9080395296559e-10	1.5469413480508e-08	7	206	213	929
GO:0007423 sensory organ development	119	1.57592300608211e-08	4.895	0.267	Biological Process	GO:0007423	sensory organ development	5.01682572174414e-10	1.57592300608211e-08	9	110	119	446
GO:0042692 muscle cell differentiation	83	1.64801826677841e-08	3.414	0.301	Biological Process	GO:0042692	muscle cell differentiation	5.26394040985733e-10	1.64801826677841e-08	5	78	83	276
GO:0032943 mononuclear cell proliferation	66	1.80181950342916e-08	2.715	0.328	Biological Process	GO:0032943	mononuclear cell proliferation	5.77444558304398e-10	1.80181950342916e-08	2	64	66	201
GO:0051234 establishment of localization	686	2.06632333523365e-08	28.219	0.187	Biological Process	GO:0051234	establishment of localization	6.64419745652525e-10	2.06632333523365e-08	68	618	686	3665
GO:1903039 positive regulation of leukocyte cell-cell adhesion	53	2.0753159030002e-08	2.18	0.361	Biological Process	GO:1903039	positive regulation of leukocyte cell-cell adhesion	6.69528258419038e-10	2.0753159030002e-08	2	51	53	147
GO:0022612 gland morphogenesis	41	2.09184977901371e-08	1.687	0.41	Biological Process	GO:0022612	gland morphogenesis	6.77096980067466e-10	2.09184977901371e-08	1	40	41	100
GO:0050870 positive regulation of T cell activation	50	2.1294062827212e-08	2.057	0.37	Biological Process	GO:0050870	positive regulation of T cell activation	6.91528159328326e-10	2.1294062827212e-08	2	48	50	135
GO:0000902 cell morphogenesis	243	2.26832309378595e-08	9.996	0.222	Biological Process	GO:0000902	cell morphogenesis	7.39064783254688e-10	2.26832309378595e-08	14	229	243	1095
GO:2001141 regulation of RNA biosynthetic process	529	2.27509511311149e-08	21.761	0.194	Biological Process	GO:2001141	regulation of RNA biosynthetic process	7.43701639367714e-10	2.27509511311149e-08	43	486	529	2728
GO:0050920 regulation of chemotaxis	57	2.35791565878597e-08	2.345	0.348	Biological Process	GO:0050920	regulation of chemotaxis	7.73293566122521e-10	2.35791565878597e-08	1	56	57	164
GO:0045765 regulation of angiogenesis	68	2.38275598543037e-08	2.797	0.322	Biological Process	GO:0045765	regulation of angiogenesis	7.83985518120452e-10	2.38275598543037e-08	2	66	68	211
GO:0007610 behavior	147	2.42008340657125e-08	6.047	0.25	Biological Process	GO:0007610	behavior	7.98852443788609e-10	2.42008340657125e-08	10	137	147	589
GO:0044425 membrane part	1143	2.42630884280812e-08	46.501	0.175	Cellular Component	GO:0044425	membrane part	5.87225462505815e-10	2.42630884280812e-08	132	1011	1143	6548
GO:0070161 anchoring junction	73	2.69736694762355e-08	2.97	0.312	Cellular Component	GO:0070161	anchoring junction	6.82502087957554e-10	2.69736694762355e-08	3	70	73	234
GO:0042063 gliogenesis	63	2.74025978412352e-08	2.592	0.332	Biological Process	GO:0042063	gliogenesis	9.07467720412661e-10	2.74025978412352e-08	2	61	63	190
GO:0034112 positive regulation of homotypic cell-cell adhesion	51	2.77547784827421e-08	2.098	0.364	Biological Process	GO:0034112	positive regulation of homotypic cell-cell adhesion	9.22095514168658e-10	2.77547784827421e-08	2	49	51	140
GO:1903506 regulation of nucleic acid-templated transcription	527	2.78637081082192e-08	21.678	0.194	Biological Process	GO:1903506	regulation of nucleic acid-templated transcription	9.28691051144579e-10	2.78637081082192e-08	43	484	527	2720
GO:0046651 lymphocyte proliferation	65	2.97329704464238e-08	2.674	0.327	Biological Process	GO:0046651	lymphocyte proliferation	9.94169399608018e-10	2.97329704464238e-08	2	63	65	199
GO:0051222 positive regulation of protein transport	82	3.12669136682077e-08	3.373	0.298	Biological Process	GO:0051222	positive regulation of protein transport	1.04879936885132e-09	3.12669136682077e-08	5	77	82	275
GO:0006355 regulation of transcription, DNA-templated	519	3.13912578378259e-08	21.349	0.194	Biological Process	GO:0006355	regulation of transcription, DNA-templated	1.05794973206739e-09	3.13912578378259e-08	41	478	519	2675
GO:0003179 heart valve morphogenesis	21	3.13912578378259e-08	0.864	0.618	Biological Process	GO:0003179	heart valve morphogenesis	1.0596771153459e-09	3.13912578378259e-08	1	20	21	34
GO:0050795 regulation of behavior	64	3.16441110843374e-08	2.633	0.328	Biological Process	GO:0050795	regulation of behavior	1.07159312186037e-09	3.16441110843374e-08	1	63	64	195
GO:0061448 connective tissue development	69	3.31374652970004e-08	2.838	0.318	Biological Process	GO:0061448	connective tissue development	1.12570387399275e-09	3.31374652970004e-08	6	63	69	217
GO:0007389 pattern specification process	103	3.39618794866349e-08	4.237	0.275	Biological Process	GO:0007389	pattern specification process	1.15733784384537e-09	3.39618794866349e-08	10	93	103	374
GO:0007264 small GTPase mediated signal transduction	109	3.42767368442261e-08	4.484	0.27	Biological Process	GO:0007264	small GTPase mediated signal transduction	1.17443165060032e-09	3.42767368442261e-08	6	103	109	403
GO:0030855 epithelial cell differentiation	117	3.42767368442261e-08	4.813	0.265	Biological Process	GO:0030855	epithelial cell differentiation	1.1753907196877e-09	3.42767368442261e-08	8	109	117	442
GO:0060993 kidney morphogenesis	34	3.6105137640339e-08	1.399	0.447	Biological Process	GO:0060993	kidney morphogenesis	1.24194576649815e-09	3.6105137640339e-08	3	31	34	76
GO:0080090 regulation of primary metabolic process	865	3.68046820000542e-08	35.582	0.181	Biological Process	GO:0080090	regulation of primary metabolic process	1.26994042153803e-09	3.68046820000542e-08	68	797	865	4774
GO:0070665 positive regulation of leukocyte proliferation	40	3.69355361507994e-08	1.645	0.408	Biological Process	GO:0070665	positive regulation of leukocyte proliferation	1.27840120850967e-09	3.69355361507994e-08	2	38	40	98
GO:0007204 positive regulation of cytosolic calcium ion concentration	64	3.90027062138757e-08	2.633	0.327	Biological Process	GO:0007204	positive regulation of cytosolic calcium ion concentration	1.35411596191749e-09	3.90027062138757e-08	6	58	64	196
GO:0051480 regulation of cytosolic calcium ion concentration	71	4.15488533364537e-08	2.921	0.313	Biological Process	GO:0051480	regulation of cytosolic calcium ion concentration	1.4469529096981e-09	4.15488533364537e-08	7	64	71	227
GO:0044057 regulation of system process	87	4.31517385914101e-08	3.579	0.29	Biological Process	GO:0044057	regulation of system process	1.50738366834645e-09	4.31517385914101e-08	6	81	87	300
GO:0050839 cell adhesion molecule binding	60	4.39758095625683e-08	2.437	0.355	Molecular Function	GO:0050839	cell adhesion molecule binding	1.76965028420798e-10	4.39758095625683e-08	4	56	60	169
GO:0045935 positive regulation of nucleobase-containing compound metabolic process	336	4.39914344761753e-08	13.821	0.207	Biological Process	GO:0045935	positive regulation of nucleobase-containing compound metabolic process	1.54141550135514e-09	4.39914344761753e-08	32	304	336	1621
GO:0048667 cell morphogenesis involved in neuron differentiation	112	4.80687917196083e-08	4.607	0.267	Biological Process	GO:0048667	cell morphogenesis involved in neuron differentiation	1.68941699345702e-09	4.80687917196083e-08	6	106	112	420
GO:0032270 positive regulation of cellular protein metabolic process	261	5.21039963093067e-08	10.736	0.217	Biological Process	GO:0032270	positive regulation of cellular protein metabolic process	1.83680363017532e-09	5.21039963093067e-08	11	250	261	1204
GO:0061333 renal tubule morphogenesis	30	5.21239937040483e-08	1.234	0.476	Biological Process	GO:0061333	renal tubule morphogenesis	1.8430767990642e-09	5.21239937040483e-08	3	27	30	63
GO:0003012 muscle system process	76	5.622715090378e-08	3.126	0.303	Biological Process	GO:0003012	muscle system process	1.99722201497059e-09	5.622715090378e-08	7	69	76	251
GO:0060326 cell chemotaxis	72	5.622715090378e-08	2.962	0.309	Biological Process	GO:0060326	cell chemotaxis	2.00017532859296e-09	5.622715090378e-08	3	69	72	233
GO:0022409 positive regulation of cell-cell adhesion	58	5.73411125379652e-08	2.386	0.337	Biological Process	GO:0022409	positive regulation of cell-cell adhesion	2.04592795509885e-09	5.73411125379652e-08	2	56	58	172
GO:0007162 negative regulation of cell adhesion	64	5.99795761019147e-08	2.633	0.323	Biological Process	GO:0007162	negative regulation of cell adhesion	2.14647558958887e-09	5.99795761019147e-08	3	61	64	198
GO:0010631 epithelial cell migration	69	6.01483398453305e-08	2.838	0.314	Biological Process	GO:0010631	epithelial cell migration	2.1589405178967e-09	6.01483398453305e-08	2	67	69	220
GO:0002252 immune effector process	126	6.09148302067801e-08	5.183	0.257	Biological Process	GO:0002252	immune effector process	2.19295991664191e-09	6.09148302067801e-08	8	118	126	491
GO:0048812 neuron projection morphogenesis	118	6.73248318519313e-08	4.854	0.261	Biological Process	GO:0048812	neuron projection morphogenesis	2.43091477042547e-09	6.73248318519313e-08	6	112	118	452
GO:0050900 leukocyte migration	76	8.17263988793335e-08	3.126	0.3	Biological Process	GO:0050900	leukocyte migration	2.9596463219842e-09	8.17263988793335e-08	2	74	76	253
GO:0031326 regulation of cellular biosynthetic process	609	8.32724857038834e-08	25.051	0.189	Biological Process	GO:0031326	regulation of cellular biosynthetic process	3.0245321161543e-09	8.32724857038834e-08	52	557	609	3230
GO:0003205 cardiac chamber development	48	8.39068546984541e-08	1.974	0.364	Biological Process	GO:0003205	cardiac chamber development	3.05653642262289e-09	8.39068546984541e-08	3	45	48	132
GO:1902578 single-organism localization	638	8.93444377117659e-08	26.244	0.187	Biological Process	GO:1902578	single-organism localization	3.26415956601046e-09	8.93444377117659e-08	64	574	638	3406
GO:0090132 epithelium migration	69	9.00161473598709e-08	2.838	0.311	Biological Process	GO:0090132	epithelium migration	3.29831626369359e-09	9.00161473598709e-08	2	67	69	222
GO:0051173 positive regulation of nitrogen compound metabolic process	352	9.19145815162854e-08	14.48	0.204	Biological Process	GO:0051173	positive regulation of nitrogen compound metabolic process	3.37769640440147e-09	9.19145815162854e-08	32	320	352	1723
GO:0006811 ion transport	275	9.20778642083962e-08	11.312	0.213	Biological Process	GO:0006811	ion transport	3.39353307893352e-09	9.20778642083962e-08	30	245	275	1289
GO:0014066 regulation of phosphatidylinositol 3-kinase signaling	33	9.8780471728908e-08	1.357	0.44	Biological Process	GO:0014066	regulation of phosphatidylinositol 3-kinase signaling	3.65111026794169e-09	9.8780471728908e-08	2	31	33	75
GO:0048562 embryonic organ morphogenesis	74	9.87816769029159e-08	3.044	0.302	Biological Process	GO:0048562	embryonic organ morphogenesis	3.66170728397733e-09	9.87816769029159e-08	5	69	74	245
GO:0001228 transcriptional activator activity, RNA polymerase II transcription regulatory region sequence-specific binding	107	1.05017989073908e-07	4.346	0.279	Molecular Function	GO:0001228	transcriptional activator activity, RNA polymerase II transcription regulatory region sequence-specific binding	4.7543355214546e-10	1.05017989073908e-07	12	95	107	383
GO:0042098 T cell proliferation	49	1.07098435257548e-07	2.016	0.358	Biological Process	GO:0042098	T cell proliferation	3.98143953312965e-09	1.07098435257548e-07	2	47	49	137
GO:0060411 cardiac septum morphogenesis	28	1.15974711239655e-07	1.152	0.483	Biological Process	GO:0060411	cardiac septum morphogenesis	4.32380880489688e-09	1.15974711239655e-07	1	27	28	58
GO:0097285 cell-type specific apoptotic process	87	1.16121234746255e-07	3.579	0.284	Biological Process	GO:0097285	cell-type specific apoptotic process	4.34167633385206e-09	1.16121234746255e-07	1	86	87	306
GO:0009892 negative regulation of metabolic process	436	1.25338758376179e-07	17.935	0.197	Biological Process	GO:0009892	negative regulation of metabolic process	4.69970133426329e-09	1.25338758376179e-07	33	403	436	2213
GO:0048666 neuron development	180	1.25942418330477e-07	7.404	0.232	Biological Process	GO:0048666	neuron development	4.73579011348445e-09	1.25942418330477e-07	9	171	180	776
GO:0009889 regulation of biosynthetic process	614	1.34246874025387e-07	25.257	0.188	Biological Process	GO:0009889	regulation of biosynthetic process	5.06240215051399e-09	1.34246874025387e-07	52	562	614	3270
GO:2000738 positive regulation of stem cell differentiation	27	1.35691879183477e-07	1.111	0.491	Biological Process	GO:2000738	positive regulation of stem cell differentiation	5.13138823105983e-09	1.35691879183477e-07	0	27	27	55
GO:0045087 innate immune response	110	1.38998440771793e-07	4.525	0.263	Biological Process	GO:0045087	innate immune response	5.27127940113091e-09	1.38998440771793e-07	5	105	110	418
GO:0006897 endocytosis	114	1.4383588090677e-07	4.689	0.26	Biological Process	GO:0006897	endocytosis	5.47009652844891e-09	1.4383588090677e-07	6	108	114	438
GO:0051252 regulation of RNA metabolic process	551	1.50206358227228e-07	22.666	0.19	Biological Process	GO:0051252	regulation of RNA metabolic process	5.72841255070189e-09	1.50206358227228e-07	45	506	551	2895
GO:0072028 nephron morphogenesis	29	1.50650194071185e-07	1.193	0.468	Biological Process	GO:0072028	nephron morphogenesis	5.76143248344025e-09	1.50650194071185e-07	3	26	29	62
GO:0050790 regulation of catalytic activity	357	1.55959775603732e-07	14.685	0.203	Biological Process	GO:0050790	regulation of catalytic activity	5.99652577819006e-09	1.55959775603732e-07	24	333	357	1760
GO:0072171 mesonephric tubule morphogenesis	26	1.55959775603732e-07	1.07	0.5	Biological Process	GO:0072171	mesonephric tubule morphogenesis	5.99781211594311e-09	1.55959775603732e-07	3	23	26	52
GO:1901701 cellular response to oxygen-containing compound	154	1.57779477268112e-07	6.335	0.24	Biological Process	GO:1901701	cellular response to oxygen-containing compound	6.08464814590198e-09	1.57779477268112e-07	11	143	154	642
GO:0010629 negative regulation of gene expression	275	1.64954497041525e-07	11.312	0.212	Biological Process	GO:0010629	negative regulation of gene expression	6.37896890599636e-09	1.64954497041525e-07	21	254	275	1297
GO:1904951 positive regulation of establishment of protein localization	83	1.80996437737906e-07	3.414	0.286	Biological Process	GO:1904951	positive regulation of establishment of protein localization	7.01866327303278e-09	1.80996437737906e-07	5	78	83	290
GO:0004713 protein tyrosine kinase activity	42	1.84987821395943e-07	1.706	0.404	Molecular Function	GO:0004713	protein tyrosine kinase activity	1.09827969525674e-09	1.84987821395943e-07	5	37	42	104
GO:0001012 RNA polymerase II regulatory region DNA binding	168	1.84987821395943e-07	6.824	0.243	Molecular Function	GO:0001012	RNA polymerase II regulatory region DNA binding	1.10079182481612e-09	1.84987821395943e-07	16	152	168	691
GO:0000977 RNA polymerase II regulatory region sequence-specific DNA binding	167	1.84987821395943e-07	6.783	0.243	Molecular Function	GO:0000977	RNA polymerase II regulatory region sequence-specific DNA binding	1.1166266885067e-09	1.84987821395943e-07	16	151	167	686
GO:0051962 positive regulation of nervous system development	96	1.87520077061486e-07	3.949	0.273	Biological Process	GO:0051962	positive regulation of nervous system development	7.29166841687648e-09	1.87520077061486e-07	9	87	96	352
GO:0031349 positive regulation of defense response	71	1.91238167029157e-07	2.921	0.302	Biological Process	GO:0031349	positive regulation of defense response	7.45667460374344e-09	1.91238167029157e-07	2	69	71	235
GO:0044093 positive regulation of molecular function	272	2.01884744661533e-07	11.189	0.212	Biological Process	GO:0044093	positive regulation of molecular function	7.89336786092521e-09	2.01884744661533e-07	19	253	272	1283
GO:1902105 regulation of leukocyte differentiation	63	2.25924942337253e-07	2.592	0.315	Biological Process	GO:1902105	regulation of leukocyte differentiation	8.85743551306182e-09	2.25924942337253e-07	3	60	63	200
GO:0032649 regulation of interferon-gamma production	31	2.27413383511574e-07	1.275	0.443	Biological Process	GO:0032649	regulation of interferon-gamma production	8.94008387269087e-09	2.27413383511574e-07	1	30	31	70
GO:0071396 cellular response to lipid	99	2.32733552948204e-07	4.072	0.269	Biological Process	GO:0071396	cellular response to lipid	9.17409262235735e-09	2.32733552948204e-07	5	94	99	368
GO:0061437 renal system vasculature development	13	2.52928426581672e-07	0.535	0.812	Biological Process	GO:0061437	renal system vasculature development	1.00241903922445e-08	2.52928426581672e-07	0	13	13	16
GO:0061440 kidney vasculature development	13	2.52928426581672e-07	0.535	0.812	Biological Process	GO:0061440	kidney vasculature development	1.00241903922445e-08	2.52928426581672e-07	0	13	13	16
GO:0007266 Rho protein signal transduction	42	2.58130681854584e-07	1.728	0.375	Biological Process	GO:0007266	Rho protein signal transduction	1.02579439856752e-08	2.58130681854584e-07	3	39	42	112
GO:0001823 mesonephros development	35	2.59977938915435e-07	1.44	0.412	Biological Process	GO:0001823	mesonephros development	1.03591252233156e-08	2.59977938915435e-07	4	31	35	85
GO:0031324 negative regulation of cellular metabolic process	404	2.65229780880311e-07	16.619	0.198	Biological Process	GO:0031324	negative regulation of cellular metabolic process	1.0596724500506e-08	2.65229780880311e-07	32	372	404	2040
GO:0050803 regulation of synapse structure or activity	63	2.74090351243018e-07	2.592	0.313	Biological Process	GO:0050803	regulation of synapse structure or activity	1.09800108659472e-08	2.74090351243018e-07	5	58	63	201
GO:0032946 positive regulation of mononuclear cell proliferation	37	3.00674194011283e-07	1.522	0.398	Biological Process	GO:0032946	positive regulation of mononuclear cell proliferation	1.20770747728066e-08	3.00674194011283e-07	2	35	37	93
GO:2000021 regulation of ion homeostasis	47	3.16891866096364e-07	1.933	0.353	Biological Process	GO:2000021	regulation of ion homeostasis	1.27623366647078e-08	3.16891866096364e-07	4	43	47	133
GO:0002237 response to molecule of bacterial origin	61	3.26435701905382e-07	2.509	0.316	Biological Process	GO:0002237	response to molecule of bacterial origin	1.31815719816509e-08	3.26435701905382e-07	2	59	61	193
GO:0048660 regulation of smooth muscle cell proliferation	29	3.50624252178539e-07	1.193	0.453	Biological Process	GO:0048660	regulation of smooth muscle cell proliferation	1.41957687827867e-08	3.50624252178539e-07	2	27	29	64
GO:0032101 regulation of response to external stimulus	150	3.58211437929704e-07	6.17	0.238	Biological Process	GO:0032101	regulation of response to external stimulus	1.45412185037162e-08	3.58211437929704e-07	10	140	150	629
GO:0006909 phagocytosis	49	3.77367473826335e-07	2.016	0.345	Biological Process	GO:0006909	phagocytosis	1.53591504676673e-08	3.77367473826335e-07	3	46	49	142
GO:0006950 response to stress	507	3.85823938476377e-07	20.856	0.191	Biological Process	GO:0006950	response to stress	1.57445512763568e-08	3.85823938476377e-07	39	468	507	2652
GO:0010632 regulation of epithelial cell migration	56	3.90181688316214e-07	2.304	0.326	Biological Process	GO:0010632	regulation of epithelial cell migration	1.60246180443504e-08	3.90181688316214e-07	2	54	56	172
GO:0045089 positive regulation of innate immune response	56	3.90181688316214e-07	2.304	0.326	Biological Process	GO:0045089	positive regulation of innate immune response	1.60246180443504e-08	3.90181688316214e-07	0	56	56	172
GO:1903706 regulation of hemopoiesis	79	3.90181688316214e-07	3.25	0.286	Biological Process	GO:1903706	regulation of hemopoiesis	1.6047425488916e-08	3.90181688316214e-07	3	76	79	276
GO:0031175 neuron projection development	154	3.99142932429622e-07	6.335	0.237	Biological Process	GO:0031175	neuron projection development	1.6458623215237e-08	3.99142932429622e-07	8	146	154	651
GO:0034765 regulation of ion transmembrane transport	83	4.0042024091114e-07	3.414	0.281	Biological Process	GO:0034765	regulation of ion transmembrane transport	1.65540682867868e-08	4.0042024091114e-07	6	77	83	295
GO:0051246 regulation of protein metabolic process	438	4.03063157630452e-07	18.017	0.195	Biological Process	GO:0051246	regulation of protein metabolic process	1.67063887576771e-08	4.03063157630452e-07	22	416	438	2246
GO:0090596 sensory organ morphogenesis	67	4.05633379067125e-07	2.756	0.303	Biological Process	GO:0090596	sensory organ morphogenesis	1.68562530132584e-08	4.05633379067125e-07	4	63	67	221
GO:0005912 adherens junction	68	4.18627645066062e-07	2.766	0.302	Cellular Component	GO:0005912	adherens junction	1.10528751172558e-08	4.18627645066062e-07	3	65	68	225
GO:0072088 nephron epithelium morphogenesis	28	4.24718397198164e-07	1.152	0.459	Biological Process	GO:0072088	nephron epithelium morphogenesis	1.76947094228484e-08	4.24718397198164e-07	3	25	28	61
GO:0031399 regulation of protein modification process	308	4.41174492240719e-07	12.67	0.206	Biological Process	GO:0031399	regulation of protein modification process	1.84274357938384e-08	4.41174492240719e-07	12	296	308	1497
GO:0010605 negative regulation of macromolecule metabolic process	400	4.4584894855376e-07	16.454	0.197	Biological Process	GO:0010605	negative regulation of macromolecule metabolic process	1.86703117010014e-08	4.4584894855376e-07	30	370	400	2026
GO:0070374 positive regulation of ERK1 and ERK2 cascade	50	4.49084393924455e-07	2.057	0.34	Biological Process	GO:0070374	positive regulation of ERK1 and ERK2 cascade	1.88537727606357e-08	4.49084393924455e-07	2	48	50	147
GO:0060675 ureteric bud morphogenesis	25	4.67348875999705e-07	1.028	0.49	Biological Process	GO:0060675	ureteric bud morphogenesis	1.96704900271214e-08	4.67348875999705e-07	3	22	25	51
GO:0060537 muscle tissue development	81	5.0094608594996e-07	3.332	0.282	Biological Process	GO:0060537	muscle tissue development	2.11380946426914e-08	5.0094608594996e-07	7	74	81	287
GO:1901343 negative regulation of vasculature development	36	5.34065654210125e-07	1.481	0.396	Biological Process	GO:1901343	negative regulation of vasculature development	2.259267162346e-08	5.34065654210125e-07	1	35	36	91
GO:0045892 negative regulation of transcription, DNA-templated	221	5.39520777260784e-07	9.091	0.218	Biological Process	GO:0045892	negative regulation of transcription, DNA-templated	2.28810755872803e-08	5.39520777260784e-07	18	203	221	1014
GO:0032970 regulation of actin filament-based process	84	5.66266966356995e-07	3.455	0.278	Biological Process	GO:0032970	regulation of actin filament-based process	2.40758735829595e-08	5.66266966356995e-07	5	79	84	302
GO:0003206 cardiac chamber morphogenesis	39	5.87334425077912e-07	1.604	0.379	Biological Process	GO:0003206	cardiac chamber morphogenesis	2.50343377423445e-08	5.87334425077912e-07	3	36	39	103
GO:0002758 innate immune response-activating signal transduction	42	5.87438667063549e-07	1.728	0.365	Biological Process	GO:0002758	innate immune response-activating signal transduction	2.51642885901595e-08	5.87438667063549e-07	0	42	42	115
GO:0042129 regulation of T cell proliferation	42	5.87438667063549e-07	1.728	0.365	Biological Process	GO:0042129	regulation of T cell proliferation	2.51642885901595e-08	5.87438667063549e-07	2	40	42	115
GO:0001657 ureteric bud development	33	5.99438552141807e-07	1.357	0.412	Biological Process	GO:0001657	ureteric bud development	2.57423670506363e-08	5.99438552141807e-07	4	29	33	80
GO:0001658 branching involved in ureteric bud morphogenesis	23	6.1461015377168e-07	0.946	0.511	Biological Process	GO:0001658	branching involved in ureteric bud morphogenesis	2.64595547452181e-08	6.1461015377168e-07	3	20	23	45
GO:0051707 response to other organism	147	6.26718498663304e-07	6.047	0.237	Biological Process	GO:0051707	response to other organism	2.70477805213091e-08	6.26718498663304e-07	9	138	147	619
GO:0002573 myeloid leukocyte differentiation	52	6.29008627724093e-07	2.139	0.331	Biological Process	GO:0002573	myeloid leukocyte differentiation	2.72138120102828e-08	6.29008627724093e-07	2	50	52	157
GO:0009890 negative regulation of biosynthetic process	273	6.34058052398183e-07	11.23	0.209	Biological Process	GO:0009890	negative regulation of biosynthetic process	2.75000074002417e-08	6.34058052398183e-07	22	251	273	1305
GO:0032880 regulation of protein localization	165	6.45129217395287e-07	6.787	0.231	Biological Process	GO:0032880	regulation of protein localization	2.80490964084907e-08	6.45129217395287e-07	9	156	165	714
GO:0051056 regulation of small GTPase mediated signal transduction	54	6.8183356670655e-07	2.221	0.325	Biological Process	GO:0051056	regulation of small GTPase mediated signal transduction	2.9717775367618e-08	6.8183356670655e-07	2	52	54	166
GO:0032612 interleukin-1 production	31	6.85344577130215e-07	1.275	0.425	Biological Process	GO:0032612	interleukin-1 production	3.00172285678227e-08	6.85344577130215e-07	1	30	31	73
GO:0045778 positive regulation of ossification	31	6.85344577130215e-07	1.275	0.425	Biological Process	GO:0045778	positive regulation of ossification	3.00172285678227e-08	6.85344577130215e-07	0	31	31	73
GO:0043207 response to external biotic stimulus	147	6.87165854709738e-07	6.047	0.237	Biological Process	GO:0043207	response to external biotic stimulus	3.01704055427521e-08	6.87165854709738e-07	9	138	147	620
GO:0050671 positive regulation of lymphocyte proliferation	36	7.18654068728425e-07	1.481	0.391	Biological Process	GO:0050671	positive regulation of lymphocyte proliferation	3.16296844691925e-08	7.18654068728425e-07	2	34	36	92
GO:0032774 RNA biosynthetic process	537	7.19413963088023e-07	22.09	0.189	Biological Process	GO:0032774	RNA biosynthetic process	3.17399814929338e-08	7.19413963088023e-07	44	493	537	2844
GO:0061005 cell differentiation involved in kidney development	21	7.3175044131341e-07	0.864	0.538	Biological Process	GO:0061005	cell differentiation involved in kidney development	3.23624273799542e-08	7.3175044131341e-07	2	19	21	39
GO:0031214 biomineral tissue development	43	7.42180350609844e-07	1.769	0.358	Biological Process	GO:0031214	biomineral tissue development	3.29029853117279e-08	7.42180350609844e-07	3	40	43	120
GO:0030324 lung development	49	7.43121509738125e-07	2.016	0.338	Biological Process	GO:0030324	lung development	3.30240944398098e-08	7.43121509738125e-07	3	46	49	145
GO:0048659 smooth muscle cell proliferation	29	7.4648424709948e-07	1.193	0.439	Biological Process	GO:0048659	smooth muscle cell proliferation	3.32532775387761e-08	7.4648424709948e-07	2	27	29	66
GO:0072078 nephron tubule morphogenesis	27	7.7018181969392e-07	1.111	0.458	Biological Process	GO:0072078	nephron tubule morphogenesis	3.43911975891527e-08	7.7018181969392e-07	3	24	27	59
GO:0003176 aortic valve development	13	8.15971941757891e-07	0.535	0.765	Biological Process	GO:0003176	aortic valve development	3.65230470672531e-08	8.15971941757891e-07	1	12	13	17
GO:0072163 mesonephric epithelium development	33	8.22283295954107e-07	1.357	0.407	Biological Process	GO:0072163	mesonephric epithelium development	3.70298832916693e-08	8.22283295954107e-07	4	29	33	81
GO:0072164 mesonephric tubule development	33	8.22283295954107e-07	1.357	0.407	Biological Process	GO:0072164	mesonephric tubule development	3.70298832916693e-08	8.22283295954107e-07	4	29	33	81
GO:0043087 regulation of GTPase activity	94	8.22283295954107e-07	3.867	0.266	Biological Process	GO:0043087	regulation of GTPase activity	3.70690685709468e-08	8.22283295954107e-07	5	89	94	353
GO:0009607 response to biotic stimulus	151	8.33229711118509e-07	6.211	0.235	Biological Process	GO:0009607	response to biotic stimulus	3.76515508816504e-08	8.33229711118509e-07	9	142	151	643
GO:0098857 membrane microdomain	56	8.74547462564474e-07	2.278	0.32	Cellular Component	GO:0098857	membrane microdomain	2.40524604665697e-08	8.74547462564474e-07	0	56	56	175
GO:0007160 cell-matrix adhesion	53	8.93490984434386e-07	2.18	0.325	Biological Process	GO:0007160	cell-matrix adhesion	4.04700542036299e-08	8.93490984434386e-07	3	50	53	163
GO:0016310 phosphorylation	364	9.027616300121e-07	14.973	0.199	Biological Process	GO:0016310	phosphorylation	4.09864002515909e-08	9.027616300121e-07	26	338	364	1830
GO:0019221 cytokine-mediated signaling pathway	88	9.68466081275086e-07	3.62	0.271	Biological Process	GO:0019221	cytokine-mediated signaling pathway	4.40729142851391e-08	9.68466081275086e-07	3	85	88	325
GO:2000736 regulation of stem cell differentiation	42	9.78840670522228e-07	1.728	0.359	Biological Process	GO:2000736	regulation of stem cell differentiation	4.46496064857378e-08	9.78840670522228e-07	2	40	42	117
GO:0097659 nucleic acid-templated transcription	533	9.88688719806603e-07	21.925	0.189	Biological Process	GO:0097659	nucleic acid-templated transcription	4.52044409867777e-08	9.88688719806603e-07	44	489	533	2827
GO:0034762 regulation of transmembrane transport	84	1.00160310581412e-06	3.455	0.275	Biological Process	GO:0034762	regulation of transmembrane transport	4.59019049668043e-08	1.00160310581412e-06	6	78	84	306
GO:0002062 chondrocyte differentiation	40	1.00338043823119e-06	1.645	0.367	Biological Process	GO:0002062	chondrocyte differentiation	4.60905446468765e-08	1.00338043823119e-06	4	36	40	109
GO:0010810 regulation of cell-substrate adhesion	51	1.01999008035577e-06	2.098	0.329	Biological Process	GO:0010810	regulation of cell-substrate adhesion	4.7047020091694e-08	1.01999008035577e-06	3	48	51	155
GO:0070838 divalent metal ion transport	91	1.01999008035577e-06	3.743	0.268	Biological Process	GO:0070838	divalent metal ion transport	4.71716651567714e-08	1.01999008035577e-06	5	86	91	340
GO:0006351 transcription, DNA-templated	526	1.01999008035577e-06	21.637	0.189	Biological Process	GO:0006351	transcription, DNA-templated	4.71803979055706e-08	1.01999008035577e-06	42	484	526	2786
GO:0060348 bone development	58	1.09590796885621e-06	2.386	0.312	Biological Process	GO:0060348	bone development	5.08091078392901e-08	1.09590796885621e-06	4	54	58	186
GO:0072012 glomerulus vasculature development	12	1.14050477441666e-06	0.494	0.8	Biological Process	GO:0072012	glomerulus vasculature development	5.29985660582465e-08	1.14050477441666e-06	0	12	12	15
GO:0014068 positive regulation of phosphatidylinositol 3-kinase signaling	27	1.14536476289432e-06	1.111	0.45	Biological Process	GO:0014068	positive regulation of phosphatidylinositol 3-kinase signaling	5.33467617371995e-08	1.14536476289432e-06	2	25	27	60
GO:0043085 positive regulation of catalytic activity	222	1.17582416683923e-06	9.132	0.216	Biological Process	GO:0043085	positive regulation of catalytic activity	5.48910544716101e-08	1.17582416683923e-06	15	207	222	1030
GO:0000975 regulatory region DNA binding	192	1.19858945242936e-06	7.799	0.23	Molecular Function	GO:0000975	regulatory region DNA binding	9.04368299116722e-09	1.19858945242936e-06	17	175	192	836
GO:0001067 regulatory region nucleic acid binding	192	1.19858945242936e-06	7.799	0.23	Molecular Function	GO:0001067	regulatory region nucleic acid binding	9.04368299116722e-09	1.19858945242936e-06	17	175	192	836
GO:0044212 transcription regulatory region DNA binding	192	1.19858945242936e-06	7.799	0.23	Molecular Function	GO:0044212	transcription regulatory region DNA binding	9.04368299116722e-09	1.19858945242936e-06	17	175	192	836
GO:0031327 negative regulation of cellular biosynthetic process	268	1.23592112214012e-06	11.024	0.208	Biological Process	GO:0031327	negative regulation of cellular biosynthetic process	5.78285921907243e-08	1.23592112214012e-06	21	247	268	1287
GO:0002221 pattern recognition receptor signaling pathway	41	1.29181717300746e-06	1.687	0.36	Biological Process	GO:0002221	pattern recognition receptor signaling pathway	6.05819612167796e-08	1.29181717300746e-06	0	41	41	114
GO:1903522 regulation of blood circulation	47	1.30387889940103e-06	1.933	0.338	Biological Process	GO:1903522	regulation of blood circulation	6.12869047897078e-08	1.30387889940103e-06	2	45	47	139
GO:0009617 response to bacterium	105	1.30975452213622e-06	4.319	0.255	Biological Process	GO:0009617	response to bacterium	6.17029958617746e-08	1.30975452213622e-06	6	99	105	411
GO:0048661 positive regulation of smooth muscle cell proliferation	20	1.3403030771888e-06	0.823	0.541	Biological Process	GO:0048661	positive regulation of smooth muscle cell proliferation	6.32853285030927e-08	1.3403030771888e-06	1	19	20	37
GO:0072511 divalent inorganic cation transport	91	1.34122207625836e-06	3.743	0.266	Biological Process	GO:0072511	divalent inorganic cation transport	6.34719986948462e-08	1.34122207625836e-06	5	86	91	342
GO:0060541 respiratory system development	53	1.34461864510743e-06	2.18	0.321	Biological Process	GO:0060541	respiratory system development	6.38518523248641e-08	1.34461864510743e-06	3	50	53	165
GO:0030001 metal ion transport	147	1.34461864510743e-06	6.047	0.234	Biological Process	GO:0030001	metal ion transport	6.39200189160137e-08	1.34461864510743e-06	10	137	147	627
GO:0032652 regulation of interleukin-1 production	28	1.34501044920267e-06	1.152	0.438	Biological Process	GO:0032652	regulation of interleukin-1 production	6.40823267112907e-08	1.34501044920267e-06	1	27	28	64
GO:0003197 endocardial cushion development	18	1.37944385149106e-06	0.74	0.581	Biological Process	GO:0003197	endocardial cushion development	6.58702490777165e-08	1.37944385149106e-06	2	16	18	31
GO:0003151 outflow tract morphogenesis	26	1.39658328284984e-06	1.07	0.456	Biological Process	GO:0003151	outflow tract morphogenesis	6.68378710305233e-08	1.39658328284984e-06	3	23	26	57
GO:0000976 transcription regulatory region sequence-specific DNA binding	172	1.40047952340787e-06	6.986	0.235	Molecular Function	GO:0000976	transcription regulatory region sequence-specific DNA binding	1.12714649771257e-08	1.40047952340787e-06	16	156	172	733
GO:0030323 respiratory tube development	49	1.43477825234756e-06	2.016	0.331	Biological Process	GO:0030323	respiratory tube development	6.88190829296073e-08	1.43477825234756e-06	3	46	49	148
GO:0051128 regulation of cellular component organization	377	1.44100420049555e-06	15.508	0.197	Biological Process	GO:0051128	regulation of cellular component organization	6.92716472837302e-08	1.44100420049555e-06	31	346	377	1914
GO:0045202 synapse	167	1.45807358121445e-06	6.794	0.228	Cellular Component	GO:0045202	synapse	4.17050749302264e-08	1.45807358121445e-06	20	147	167	734
GO:0043005 neuron projection	157	1.4651578426272e-06	6.387	0.231	Cellular Component	GO:0043005	neuron projection	4.35195398800159e-08	1.4651578426272e-06	17	140	157	681
GO:0010556 regulation of macromolecule biosynthetic process	580	1.52062271147847e-06	23.858	0.186	Biological Process	GO:0010556	regulation of macromolecule biosynthetic process	7.32614937375056e-08	1.52062271147847e-06	46	534	580	3119
GO:0051345 positive regulation of hydrolase activity	125	1.54443059924391e-06	5.142	0.243	Biological Process	GO:0051345	positive regulation of hydrolase activity	7.45735104004111e-08	1.54443059924391e-06	9	116	125	514
GO:0045121 membrane raft	55	1.66360935380393e-06	2.238	0.316	Cellular Component	GO:0045121	membrane raft	5.12442925264137e-08	1.66360935380393e-06	0	55	55	174
GO:0098802 plasma membrane receptor complex	49	1.68185149450564e-06	1.993	0.331	Cellular Component	GO:0098802	plasma membrane receptor complex	5.36564283175618e-08	1.68185149450564e-06	4	45	49	148
GO:0032268 regulation of cellular protein metabolic process	406	1.68253068484479e-06	16.701	0.195	Biological Process	GO:0032268	regulation of cellular protein metabolic process	8.14214720900212e-08	1.68253068484479e-06	20	386	406	2086
GO:0006874 cellular calcium ion homeostasis	84	1.76931038137912e-06	3.455	0.271	Biological Process	GO:0006874	cellular calcium ion homeostasis	8.58099469229914e-08	1.76931038137912e-06	8	76	84	310
GO:0048589 developmental growth	123	1.78237676219366e-06	5.06	0.244	Biological Process	GO:0048589	developmental growth	8.66340590533186e-08	1.78237676219366e-06	8	115	123	505
GO:0055074 calcium ion homeostasis	86	1.84808724531099e-06	3.538	0.269	Biological Process	GO:0055074	calcium ion homeostasis	9.00254015449004e-08	1.84808724531099e-06	8	78	86	320
GO:0050767 regulation of neurogenesis	132	1.88152434827402e-06	5.43	0.239	Biological Process	GO:0050767	regulation of neurogenesis	9.18552106784776e-08	1.88152434827402e-06	9	123	132	552
GO:0032496 response to lipopolysaccharide	56	1.91154262997443e-06	2.304	0.311	Biological Process	GO:0032496	response to lipopolysaccharide	9.37150018102174e-08	1.91154262997443e-06	2	54	56	180
GO:0052547 regulation of peptidase activity	88	1.91154262997443e-06	3.62	0.267	Biological Process	GO:0052547	regulation of peptidase activity	9.37290959468284e-08	1.91154262997443e-06	8	80	88	330
GO:0030217 T cell differentiation	58	1.92911702483387e-06	2.386	0.307	Biological Process	GO:0030217	T cell differentiation	9.47969053972416e-08	1.92911702483387e-06	1	57	58	189
GO:1903507 negative regulation of nucleic acid-templated transcription	224	1.95121692074848e-06	9.214	0.214	Biological Process	GO:1903507	negative regulation of nucleic acid-templated transcription	9.60913364453634e-08	1.95121692074848e-06	18	206	224	1048
GO:0007265 Ras protein signal transduction	83	1.97593991651859e-06	3.414	0.271	Biological Process	GO:0007265	Ras protein signal transduction	9.75199488763581e-08	1.97593991651859e-06	5	78	83	306
GO:0050679 positive regulation of epithelial cell proliferation	42	2.05997691271713e-06	1.728	0.35	Biological Process	GO:0050679	positive regulation of epithelial cell proliferation	1.01887545196884e-07	2.05997691271713e-06	2	40	42	120
GO:0005178 integrin binding	38	2.12538019727971e-06	1.543	0.392	Molecular Function	GO:0005178	integrin binding	1.81747803590317e-08	2.12538019727971e-06	1	37	38	97
GO:0060401 cytosolic calcium ion transport	39	2.2491434259868e-06	1.604	0.361	Biological Process	GO:0060401	cytosolic calcium ion transport	1.11484088201888e-07	2.2491434259868e-06	3	36	39	108
GO:0050808 synapse organization	67	2.25813343859564e-06	2.756	0.29	Biological Process	GO:0050808	synapse organization	1.12170927138871e-07	2.25813343859564e-06	5	62	67	231
GO:0051924 regulation of calcium ion transport	48	2.38974888093008e-06	1.974	0.329	Biological Process	GO:0051924	regulation of calcium ion transport	1.18964104103559e-07	2.38974888093008e-06	3	45	48	146
GO:0045669 positive regulation of osteoblast differentiation	23	2.48283656409895e-06	0.946	0.479	Biological Process	GO:0045669	positive regulation of osteoblast differentiation	1.23863334626024e-07	2.48283656409895e-06	0	23	23	48
GO:0007178 transmembrane receptor protein serine/threonine kinase signaling pathway	76	2.50643874532332e-06	3.126	0.277	Biological Process	GO:0007178	transmembrane receptor protein serine/threonine kinase signaling pathway	1.25308549600611e-07	2.50643874532332e-06	4	72	76	274
GO:0050866 negative regulation of cell activation	47	2.55018667178822e-06	1.933	0.331	Biological Process	GO:0050866	negative regulation of cell activation	1.27768138988214e-07	2.55018667178822e-06	2	45	47	142
GO:0031224 intrinsic component of membrane	995	2.5715943982041e-06	40.48	0.174	Cellular Component	GO:0031224	intrinsic component of membrane	8.48711022509604e-08	2.5715943982041e-06	118	877	995	5727
GO:0030099 myeloid cell differentiation	78	2.67953138388212e-06	3.209	0.275	Biological Process	GO:0030099	myeloid cell differentiation	1.34534745264886e-07	2.67953138388212e-06	3	75	78	284
GO:1902679 negative regulation of RNA biosynthetic process	225	2.71224823982961e-06	9.255	0.213	Biological Process	GO:1902679	negative regulation of RNA biosynthetic process	1.36467142501843e-07	2.71224823982961e-06	18	207	225	1058
GO:0030098 lymphocyte differentiation	75	2.81470077426229e-06	3.085	0.278	Biological Process	GO:0030098	lymphocyte differentiation	1.41922739606004e-07	2.81470077426229e-06	1	74	75	270
GO:0019955 cytokine binding	39	2.89003815792898e-06	1.584	0.382	Molecular Function	GO:0019955	cytokine binding	2.61673475063992e-08	2.89003815792898e-06	1	38	39	102
GO:0030595 leukocyte chemotaxis	50	3.186810536998e-06	2.057	0.321	Biological Process	GO:0030595	leukocyte chemotaxis	1.61025679307772e-07	3.186810536998e-06	2	48	50	156
GO:1904018 positive regulation of vasculature development	42	3.41089925523348e-06	1.728	0.344	Biological Process	GO:1904018	positive regulation of vasculature development	1.72712984401311e-07	3.41089925523348e-06	2	40	42	122
GO:0007015 actin filament organization	91	3.42056402473366e-06	3.743	0.261	Biological Process	GO:0007015	actin filament organization	1.73567771792382e-07	3.42056402473366e-06	5	86	91	349
GO:0072189 ureter development	12	3.57766590062938e-06	0.494	0.75	Biological Process	GO:0072189	ureter development	1.81921693056253e-07	3.57766590062938e-06	2	10	12	16
GO:0002224 toll-like receptor signaling pathway	32	3.83986423926227e-06	1.316	0.39	Biological Process	GO:0002224	toll-like receptor signaling pathway	1.95664484790952e-07	3.83986423926227e-06	0	32	32	82
GO:0060402 calcium ion transport into cytosol	38	3.93338283108742e-06	1.563	0.358	Biological Process	GO:0060402	calcium ion transport into cytosol	2.00850015303898e-07	3.93338283108742e-06	3	35	38	106
GO:0034330 cell junction organization	58	4.11994148635401e-06	2.386	0.301	Biological Process	GO:0034330	cell junction organization	2.10816362777863e-07	4.11994148635401e-06	0	58	58	193
GO:0001654 eye development	78	4.20328118293516e-06	3.209	0.272	Biological Process	GO:0001654	eye development	2.15529854482307e-07	4.20328118293516e-06	7	71	78	287
GO:0005201 extracellular matrix structural constituent	25	4.39236511493427e-06	1.015	0.481	Molecular Function	GO:0005201	extracellular matrix structural constituent	4.19793446598346e-08	4.39236511493427e-06	0	25	25	52
GO:0071560 cellular response to transforming growth factor beta stimulus	51	4.45715716026614e-06	2.098	0.315	Biological Process	GO:0071560	cellular response to transforming growth factor beta stimulus	2.29023885705375e-07	4.45715716026614e-06	1	50	51	162
GO:0030199 collagen fibril organization	22	4.702154534034e-06	0.905	0.478	Biological Process	GO:0030199	collagen fibril organization	2.42617310109862e-07	4.702154534034e-06	1	21	22	46
GO:0051057 positive regulation of small GTPase mediated signal transduction	22	4.702154534034e-06	0.905	0.478	Biological Process	GO:0051057	positive regulation of small GTPase mediated signal transduction	2.42617310109862e-07	4.702154534034e-06	1	21	22	46
GO:1902107 positive regulation of leukocyte differentiation	40	4.76474542690687e-06	1.645	0.348	Biological Process	GO:1902107	positive regulation of leukocyte differentiation	2.4635581525723e-07	4.76474542690687e-06	1	39	40	115
GO:0071559 response to transforming growth factor beta	52	4.9846924829397e-06	2.139	0.311	Biological Process	GO:0071559	response to transforming growth factor beta	2.58260426687934e-07	4.9846924829397e-06	1	51	52	167
GO:0002449 lymphocyte mediated immunity	54	5.03406358380957e-06	2.221	0.307	Biological Process	GO:0002449	lymphocyte mediated immunity	2.61356148032417e-07	5.03406358380957e-06	3	51	54	176
GO:0008016 regulation of heart contraction	38	5.10196153010333e-06	1.563	0.355	Biological Process	GO:0008016	regulation of heart contraction	2.65426264839261e-07	5.10196153010333e-06	2	36	38	107
GO:0050921 positive regulation of chemotaxis	36	5.33219219105012e-06	1.481	0.364	Biological Process	GO:0050921	positive regulation of chemotaxis	2.77973484588448e-07	5.33219219105012e-06	0	36	36	99
GO:2000112 regulation of cellular macromolecule biosynthetic process	559	5.43346015147355e-06	22.995	0.185	Biological Process	GO:2000112	regulation of cellular macromolecule biosynthetic process	2.84054442427571e-07	5.43346015147355e-06	44	515	559	3021
GO:0007517 muscle organ development	68	5.43346015147355e-06	2.797	0.282	Biological Process	GO:0007517	muscle organ development	2.84413574855469e-07	5.43346015147355e-06	5	63	68	241
GO:0003002 regionalization	79	5.72109488024458e-06	3.25	0.269	Biological Process	GO:0003002	regionalization	3.00080930050218e-07	5.72109488024458e-06	9	70	79	294
GO:0051253 negative regulation of RNA metabolic process	231	5.79647045694881e-06	9.502	0.21	Biological Process	GO:0051253	negative regulation of RNA metabolic process	3.04653719134581e-07	5.79647045694881e-06	19	212	231	1102
GO:0002460 adaptive immune response based on somatic recombination of immune receptors built from immunoglobulin superfamily domains	58	5.89049076992558e-06	2.386	0.297	Biological Process	GO:0002460	adaptive immune response based on somatic recombination of immune receptors built from immunoglobulin superfamily domains	3.1022454327244e-07	5.89049076992558e-06	3	55	58	195
GO:0043542 endothelial cell migration	50	5.90026402135795e-06	2.057	0.314	Biological Process	GO:0043542	endothelial cell migration	3.11369557371096e-07	5.90026402135795e-06	0	50	50	159
GO:0051051 negative regulation of transport	82	6.01164248650799e-06	3.373	0.265	Biological Process	GO:0051051	negative regulation of transport	3.17889438181973e-07	6.01164248650799e-06	6	76	82	309
GO:0010001 glial cell differentiation	47	6.12199939996877e-06	1.933	0.322	Biological Process	GO:0010001	glial cell differentiation	3.24378987542411e-07	6.12199939996877e-06	2	45	47	146
GO:0010942 positive regulation of cell death	104	6.18264241777033e-06	4.278	0.248	Biological Process	GO:0010942	positive regulation of cell death	3.28252674033955e-07	6.18264241777033e-06	7	97	104	419
GO:0052548 regulation of endopeptidase activity	80	6.68560425824669e-06	3.291	0.267	Biological Process	GO:0052548	regulation of endopeptidase activity	3.55670432710913e-07	6.68560425824669e-06	8	72	80	300
GO:0045995 regulation of embryonic development	37	6.75432856590066e-06	1.522	0.356	Biological Process	GO:0045995	regulation of embryonic development	3.60769606126518e-07	6.75432856590066e-06	3	34	37	104
GO:0048520 positive regulation of behavior	37	6.75432856590066e-06	1.522	0.356	Biological Process	GO:0048520	positive regulation of behavior	3.60769606126518e-07	6.75432856590066e-06	0	37	37	104
GO:0030282 bone mineralization	35	7.04033813075952e-06	1.44	0.365	Biological Process	GO:0030282	bone mineralization	3.76798355251631e-07	7.04033813075952e-06	2	33	35	96
GO:0003177 pulmonary valve development	10	7.05751421715229e-06	0.411	0.833	Biological Process	GO:0003177	pulmonary valve development	3.78671993337005e-07	7.05751421715229e-06	1	9	10	12
GO:2000181 negative regulation of blood vessel morphogenesis	33	7.05751421715229e-06	1.357	0.375	Biological Process	GO:2000181	negative regulation of blood vessel morphogenesis	3.79225472837048e-07	7.05751421715229e-06	1	32	33	88
GO:0002218 activation of innate immune response	45	7.06559883071017e-06	1.851	0.326	Biological Process	GO:0002218	activation of innate immune response	3.80414679059708e-07	7.06559883071017e-06	0	45	45	138
GO:0032729 positive regulation of interferon-gamma production	22	7.22254890494244e-06	0.905	0.468	Biological Process	GO:0032729	positive regulation of interferon-gamma production	3.89636491506883e-07	7.22254890494244e-06	1	21	22	47
GO:0019219 regulation of nucleobase-containing compound metabolic process	579	7.2639429985755e-06	23.817	0.184	Biological Process	GO:0019219	regulation of nucleobase-containing compound metabolic process	3.92645567490567e-07	7.2639429985755e-06	49	530	579	3149
GO:1903708 positive regulation of hemopoiesis	47	7.49865766760531e-06	1.933	0.32	Biological Process	GO:1903708	positive regulation of hemopoiesis	4.06133899954694e-07	7.49865766760531e-06	1	46	47	147
GO:0035265 organ growth	44	7.55803610419496e-06	1.81	0.328	Biological Process	GO:0035265	organ growth	4.10157284577614e-07	7.55803610419496e-06	4	40	44	134
GO:0019199 transmembrane receptor protein kinase activity	30	7.64714089486318e-06	1.219	0.423	Molecular Function	GO:0019199	transmembrane receptor protein kinase activity	7.69330069905752e-08	7.64714089486318e-06	2	28	30	71
GO:0051146 striated muscle cell differentiation	57	7.70503867614465e-06	2.345	0.297	Biological Process	GO:0051146	striated muscle cell differentiation	4.18957876953063e-07	7.70503867614465e-06	3	54	57	192
GO:0008217 regulation of blood pressure	38	8.38109933253195e-06	1.563	0.349	Biological Process	GO:0008217	regulation of blood pressure	4.56613680118716e-07	8.38109933253195e-06	2	36	38	109
GO:0040007 growth	151	8.45248821830004e-06	6.211	0.226	Biological Process	GO:0040007	growth	4.61405990765016e-07	8.45248821830004e-06	10	141	151	668
GO:0060441 epithelial tube branching involved in lung morphogenesis	15	8.52411593317749e-06	0.617	0.6	Biological Process	GO:0060441	epithelial tube branching involved in lung morphogenesis	4.66226616578023e-07	8.52411593317749e-06	2	13	15	25
GO:0032835 glomerulus development	21	8.6765649222616e-06	0.864	0.477	Biological Process	GO:0032835	glomerulus development	4.75491700151715e-07	8.6765649222616e-06	0	21	21	44
GO:0043583 ear development	54	8.69153653628092e-06	2.221	0.302	Biological Process	GO:0043583	ear development	4.77240655875269e-07	8.69153653628092e-06	2	52	54	179
GO:0097529 myeloid leukocyte migration	45	8.70987898198167e-06	1.851	0.324	Biological Process	GO:0097529	myeloid leukocyte migration	4.79178258275885e-07	8.70987898198167e-06	2	43	45	139
GO:0002443 leukocyte mediated immunity	64	9.9355854181797e-06	2.633	0.283	Biological Process	GO:0002443	leukocyte mediated immunity	5.47672478985229e-07	9.9355854181797e-06	4	60	64	226
GO:0043065 positive regulation of apoptotic process	98	1.03050199494782e-05	4.031	0.249	Biological Process	GO:0043065	positive regulation of apoptotic process	5.69137412015832e-07	1.03050199494782e-05	7	91	98	393
GO:0006911 phagocytosis, engulfment	20	1.03057073489039e-05	0.823	0.488	Biological Process	GO:0006911	phagocytosis, engulfment	5.71377215477099e-07	1.03057073489039e-05	2	18	20	41
GO:0046579 positive regulation of Ras protein signal transduction	20	1.03057073489039e-05	0.823	0.488	Biological Process	GO:0046579	positive regulation of Ras protein signal transduction	5.71377215477099e-07	1.03057073489039e-05	1	19	20	41
GO:0015629 actin cytoskeleton	97	1.0322304943283e-05	3.946	0.251	Cellular Component	GO:0015629	actin cytoskeleton	3.52025801146064e-07	1.0322304943283e-05	2	95	97	387
GO:0014070 response to organic cyclic compound	118	1.05704126405859e-05	4.854	0.238	Biological Process	GO:0014070	response to organic cyclic compound	5.87182413535377e-07	1.05704126405859e-05	11	107	118	496
GO:0010558 negative regulation of macromolecule biosynthetic process	254	1.06913536127921e-05	10.448	0.205	Biological Process	GO:0010558	negative regulation of macromolecule biosynthetic process	5.95042755289465e-07	1.06913536127921e-05	19	235	254	1241
GO:0002250 adaptive immune response	66	1.07777575350388e-05	2.715	0.28	Biological Process	GO:0002250	adaptive immune response	6.01003037420177e-07	1.07777575350388e-05	3	63	66	236
GO:0007417 central nervous system development	143	1.1844144558685e-05	5.882	0.227	Biological Process	GO:0007417	central nervous system development	6.61733533190069e-07	1.1844144558685e-05	9	134	143	629
GO:0016525 negative regulation of angiogenesis	32	1.24005229145564e-05	1.316	0.372	Biological Process	GO:0016525	negative regulation of angiogenesis	6.94749493315547e-07	1.24005229145564e-05	1	31	32	86
GO:2000113 negative regulation of cellular macromolecule biosynthetic process	243	1.24005229145564e-05	9.996	0.206	Biological Process	GO:2000113	negative regulation of cellular macromolecule biosynthetic process	6.9546784853564e-07	1.24005229145564e-05	19	224	243	1181
GO:0016021 integral component of membrane	981	1.29072508963393e-05	39.91	0.173	Cellular Component	GO:0016021	integral component of membrane	4.54380669618105e-07	1.29072508963393e-05	117	864	981	5683
GO:0006812 cation transport	185	1.30500878212115e-05	7.61	0.216	Biological Process	GO:0006812	cation transport	7.33291976707322e-07	1.30500878212115e-05	16	169	185	858
GO:0031295 T cell costimulation	13	1.3325260192393e-05	0.535	0.65	Biological Process	GO:0031295	T cell costimulation	7.50177558101816e-07	1.3325260192393e-05	1	12	13	20
GO:0032611 interleukin-1 beta production	26	1.33340410796531e-05	1.07	0.413	Biological Process	GO:0032611	interleukin-1 beta production	7.54945173829308e-07	1.33340410796531e-05	1	25	26	63
GO:0032963 collagen metabolic process	26	1.33340410796531e-05	1.07	0.413	Biological Process	GO:0032963	collagen metabolic process	7.54945173829308e-07	1.33340410796531e-05	1	25	26	63
GO:0044259 multicellular organismal macromolecule metabolic process	26	1.33340410796531e-05	1.07	0.413	Biological Process	GO:0044259	multicellular organismal macromolecule metabolic process	7.54945173829308e-07	1.33340410796531e-05	1	25	26	63
GO:0090183 regulation of kidney development	18	1.3670882446846e-05	0.74	0.514	Biological Process	GO:0090183	regulation of kidney development	7.75476827184619e-07	1.3670882446846e-05	3	15	18	35
GO:0046578 regulation of Ras protein signal transduction	44	1.43696069168634e-05	1.81	0.321	Biological Process	GO:0046578	regulation of Ras protein signal transduction	8.19229998966492e-07	1.43696069168634e-05	2	42	44	137
GO:0030500 regulation of bone mineralization	27	1.43696069168634e-05	1.111	0.403	Biological Process	GO:0030500	regulation of bone mineralization	8.19716920585945e-07	1.43696069168634e-05	1	26	27	67
GO:0042102 positive regulation of T cell proliferation	27	1.43696069168634e-05	1.111	0.403	Biological Process	GO:0042102	positive regulation of T cell proliferation	8.19716920585945e-07	1.43696069168634e-05	2	25	27	67
GO:0043068 positive regulation of programmed cell death	98	1.44314512733335e-05	4.031	0.247	Biological Process	GO:0043068	positive regulation of programmed cell death	8.24786500505652e-07	1.44314512733335e-05	7	91	98	396
GO:0005509 calcium ion binding	143	1.48126962917229e-05	5.808	0.236	Molecular Function	GO:0005509	calcium ion binding	1.56472143926651e-07	1.48126962917229e-05	8	135	143	607
GO:0032675 regulation of interleukin-6 production	35	1.53492334328034e-05	1.44	0.354	Biological Process	GO:0032675	regulation of interleukin-6 production	8.78879299218313e-07	1.53492334328034e-05	0	35	35	99
GO:0002755 MyD88-dependent toll-like receptor signaling pathway	11	1.5497558275998e-05	0.452	0.733	Biological Process	GO:0002755	MyD88-dependent toll-like receptor signaling pathway	8.89027752826722e-07	1.5497558275998e-05	0	11	11	15
GO:0070167 regulation of biomineral tissue development	30	1.61651648937078e-05	1.234	0.38	Biological Process	GO:0070167	regulation of biomineral tissue development	9.2905231415605e-07	1.61651648937078e-05	1	29	30	79
GO:0050918 positive chemotaxis	20	1.61945446284994e-05	0.823	0.476	Biological Process	GO:0050918	positive chemotaxis	9.32470842299026e-07	1.61945446284994e-05	1	19	20	42
GO:0044456 synapse part	123	1.62309796755765e-05	5.004	0.234	Cellular Component	GO:0044456	synapse part	5.89243486572084e-07	1.62309796755765e-05	17	106	123	526
GO:0035924 cellular response to vascular endothelial growth factor stimulus	22	1.65172396777553e-05	0.905	0.449	Biological Process	GO:0035924	cellular response to vascular endothelial growth factor stimulus	9.52815877148581e-07	1.65172396777553e-05	0	22	22	49
GO:0031252 cell leading edge	72	1.70537308222368e-05	2.929	0.27	Cellular Component	GO:0031252	cell leading edge	6.37873320083665e-07	1.70537308222368e-05	5	67	72	267
GO:0072503 cellular divalent inorganic cation homeostasis	86	1.73137551775174e-05	3.538	0.255	Biological Process	GO:0072503	cellular divalent inorganic cation homeostasis	1.00061334804368e-06	1.73137551775174e-05	8	78	86	337
GO:0014706 striated muscle tissue development	73	1.76277870219559e-05	3.003	0.267	Biological Process	GO:0014706	striated muscle tissue development	1.0206452906634e-06	1.76277870219559e-05	6	67	73	273
GO:0006936 muscle contraction	57	1.82064671799461e-05	2.345	0.289	Biological Process	GO:0006936	muscle contraction	1.05609568194752e-06	1.82064671799461e-05	7	50	57	197
GO:0098797 plasma membrane protein complex	107	1.83476876378543e-05	4.353	0.241	Cellular Component	GO:0098797	plasma membrane protein complex	7.06456619719362e-07	1.83476876378543e-05	7	100	107	444
GO:0060047 heart contraction	43	1.91999764569383e-05	1.769	0.321	Biological Process	GO:0060047	heart contraction	1.11577686065318e-06	1.91999764569383e-05	2	41	43	134
GO:0051145 smooth muscle cell differentiation	19	1.92945984332065e-05	0.782	0.487	Biological Process	GO:0051145	smooth muscle cell differentiation	1.12333683859604e-06	1.92945984332065e-05	3	16	19	39
GO:1903034 regulation of response to wounding	85	1.9583209650614e-05	3.497	0.255	Biological Process	GO:1903034	regulation of response to wounding	1.14223186296712e-06	1.9583209650614e-05	9	76	85	333
GO:1902656 calcium ion import into cytosol	34	2.04281058120655e-05	1.399	0.354	Biological Process	GO:1902656	calcium ion import into cytosol	1.19579973822527e-06	2.04281058120655e-05	3	31	34	96
GO:0008360 regulation of cell shape	39	2.04281058120655e-05	1.604	0.333	Biological Process	GO:0008360	regulation of cell shape	1.19651880213133e-06	2.04281058120655e-05	1	38	39	117
GO:0050701 interleukin-1 secretion	21	2.04281058120655e-05	0.864	0.457	Biological Process	GO:0050701	interleukin-1 secretion	1.19805897776135e-06	2.04281058120655e-05	1	20	21	46
GO:0098644 complex of collagen trimers	11	2.06950454914693e-05	0.448	0.733	Cellular Component	GO:0098644	complex of collagen trimers	8.19605762038387e-07	2.06950454914693e-05	0	11	11	15
GO:0050878 regulation of body fluid levels	60	2.12837326801696e-05	2.468	0.283	Biological Process	GO:0050878	regulation of body fluid levels	1.25051308344122e-06	2.12837326801696e-05	7	53	60	212
GO:0010594 regulation of endothelial cell migration	41	2.22916511220952e-05	1.687	0.325	Biological Process	GO:0010594	regulation of endothelial cell migration	1.3121140656206e-06	2.22916511220952e-05	0	41	41	126
GO:0048872 homeostasis of number of cells	59	2.38926708365724e-05	2.427	0.284	Biological Process	GO:0048872	homeostasis of number of cells	1.41107097121788e-06	2.38926708365724e-05	0	59	59	208
GO:0003180 aortic valve morphogenesis	10	2.38926708365724e-05	0.411	0.769	Biological Process	GO:0003180	aortic valve morphogenesis	1.4114567858802e-06	2.38926708365724e-05	1	9	10	13
GO:0072507 divalent inorganic cation homeostasis	88	2.48663166099755e-05	3.62	0.251	Biological Process	GO:0072507	divalent inorganic cation homeostasis	1.47163117208914e-06	2.48663166099755e-05	8	80	88	350
GO:0016055 Wnt signaling pathway	81	2.50016946013671e-05	3.332	0.257	Biological Process	GO:0016055	Wnt signaling pathway	1.48231390917196e-06	2.50016946013671e-05	2	79	81	315
GO:0014812 muscle cell migration	20	2.50925178674776e-05	0.823	0.465	Biological Process	GO:0014812	muscle cell migration	1.49037922597132e-06	2.50925178674776e-05	0	20	20	43
GO:0046622 positive regulation of organ growth	17	2.56861472628882e-05	0.699	0.515	Biological Process	GO:0046622	positive regulation of organ growth	1.52838201318542e-06	2.56861472628882e-05	1	16	17	33
GO:0007492 endoderm development	26	2.59062482792921e-05	1.07	0.4	Biological Process	GO:0007492	endoderm development	1.54424597156767e-06	2.59062482792921e-05	2	24	26	65
GO:0000987 core promoter proximal region sequence-specific DNA binding	122	2.66844532825085e-05	4.955	0.242	Molecular Function	GO:0000987	core promoter proximal region sequence-specific DNA binding	3.17961382894532e-07	2.66844532825085e-05	13	109	122	505
GO:0001159 core promoter proximal region DNA binding	122	2.66844532825085e-05	4.955	0.242	Molecular Function	GO:0001159	core promoter proximal region DNA binding	3.17961382894532e-07	2.66844532825085e-05	13	109	122	505
GO:0005518 collagen binding	24	2.66844532825085e-05	0.975	0.453	Molecular Function	GO:0005518	collagen binding	3.22146317293865e-07	2.66844532825085e-05	1	23	24	53
GO:0009725 response to hormone	116	2.7147377056649e-05	4.772	0.234	Biological Process	GO:0009725	response to hormone	1.62112848783963e-06	2.7147377056649e-05	10	106	116	495
GO:0031294 lymphocyte costimulation	13	2.8186113444513e-05	0.535	0.619	Biological Process	GO:0031294	lymphocyte costimulation	1.68917953662769e-06	2.8186113444513e-05	1	12	13	21
GO:0055023 positive regulation of cardiac muscle tissue growth	13	2.8186113444513e-05	0.535	0.619	Biological Process	GO:0055023	positive regulation of cardiac muscle tissue growth	1.68917953662769e-06	2.8186113444513e-05	1	12	13	21
GO:0035850 epithelial cell differentiation involved in kidney development	16	2.8386388246489e-05	0.658	0.533	Biological Process	GO:0035850	epithelial cell differentiation involved in kidney development	1.70421431412529e-06	2.8386388246489e-05	2	14	16	30
GO:0044236 multicellular organism metabolic process	29	2.84642112146907e-05	1.193	0.377	Biological Process	GO:0044236	multicellular organism metabolic process	1.71192724216119e-06	2.84642112146907e-05	1	28	29	77
GO:0003018 vascular process in circulatory system	30	2.85185263141515e-05	1.234	0.37	Biological Process	GO:0003018	vascular process in circulatory system	1.71824044879623e-06	2.85185263141515e-05	2	28	30	81
GO:0032635 interleukin-6 production	37	2.88443922791081e-05	1.522	0.336	Biological Process	GO:0032635	interleukin-6 production	1.74095520112126e-06	2.88443922791081e-05	0	37	37	110
GO:0060425 lung morphogenesis	21	3.0613705023907e-05	0.864	0.447	Biological Process	GO:0060425	lung morphogenesis	1.85101560127458e-06	3.0613705023907e-05	2	19	21	47
GO:0061572 actin filament bundle organization	42	3.13029955068262e-05	1.728	0.318	Biological Process	GO:0061572	actin filament bundle organization	1.89938056274728e-06	3.13029955068262e-05	1	41	42	132
GO:0090257 regulation of muscle system process	42	3.13029955068262e-05	1.728	0.318	Biological Process	GO:0090257	regulation of muscle system process	1.89938056274728e-06	3.13029955068262e-05	2	40	42	132
GO:1990837 sequence-specific double-stranded DNA binding	172	3.15012632903704e-05	6.986	0.223	Molecular Function	GO:1990837	sequence-specific double-stranded DNA binding	3.961426470117e-07	3.15012632903704e-05	16	156	172	770
GO:0032844 regulation of homeostatic process	81	3.19006093435146e-05	3.332	0.256	Biological Process	GO:0032844	regulation of homeostatic process	1.93904996436917e-06	3.19006093435146e-05	7	74	81	317
GO:0043565 sequence-specific DNA binding	223	3.37093001428276e-05	9.058	0.213	Molecular Function	GO:0043565	sequence-specific DNA binding	4.40866098447443e-07	3.37093001428276e-05	19	204	223	1049
GO:0022604 regulation of cell morphogenesis	106	3.37571400865652e-05	4.36	0.238	Biological Process	GO:0022604	regulation of cell morphogenesis	2.05550366940948e-06	3.37571400865652e-05	5	101	106	445
GO:0051171 regulation of nitrogen compound metabolic process	609	3.37635663362e-05	25.051	0.181	Biological Process	GO:0051171	regulation of nitrogen compound metabolic process	2.05950180300931e-06	3.37635663362e-05	51	558	609	3370
GO:0072197 ureter morphogenesis	7	3.45462094209615e-05	0.288	1	Biological Process	GO:0072197	ureter morphogenesis	2.11093171549941e-06	3.45462094209615e-05	1	6	7	7
GO:0097553 calcium ion transmembrane import into cytosol	33	3.49324909258655e-05	1.357	0.351	Biological Process	GO:0097553	calcium ion transmembrane import into cytosol	2.13826699076177e-06	3.49324909258655e-05	3	30	33	94
GO:0010959 regulation of metal ion transport	62	3.64739833491898e-05	2.55	0.276	Biological Process	GO:0010959	regulation of metal ion transport	2.23652029082736e-06	3.64739833491898e-05	3	59	62	225
GO:0051209 release of sequestered calcium ion into cytosol	31	3.70063401129135e-05	1.275	0.36	Biological Process	GO:0051209	release of sequestered calcium ion into cytosol	2.27311671455243e-06	3.70063401129135e-05	2	29	31	86
GO:0007229 integrin-mediated signaling pathway	29	3.77904145558944e-05	1.193	0.372	Biological Process	GO:0007229	integrin-mediated signaling pathway	2.32531554152283e-06	3.77904145558944e-05	0	29	29	78
GO:0010812 negative regulation of cell-substrate adhesion	20	3.79001878255032e-05	0.823	0.455	Biological Process	GO:0010812	negative regulation of cell-substrate adhesion	2.336118830821e-06	3.79001878255032e-05	2	18	20	44
GO:0007179 transforming growth factor beta receptor signaling pathway	42	3.83112697444267e-05	1.728	0.316	Biological Process	GO:0007179	transforming growth factor beta receptor signaling pathway	2.36555003870085e-06	3.83112697444267e-05	0	42	42	133
GO:0000978 RNA polymerase II core promoter proximal region sequence-specific DNA binding	117	3.94211429274857e-05	4.752	0.242	Molecular Function	GO:0000978	RNA polymerase II core promoter proximal region sequence-specific DNA binding	5.35761917226187e-07	3.94211429274857e-05	12	105	117	484
GO:0042802 identical protein binding	268	3.94211429274857e-05	10.885	0.206	Molecular Function	GO:0042802	identical protein binding	5.55227365175855e-07	3.94211429274857e-05	14	254	268	1303
GO:0003281 ventricular septum development	23	3.9966662784128e-05	0.946	0.418	Biological Process	GO:0003281	ventricular septum development	2.47630214878691e-06	3.9966662784128e-05	0	23	23	55
GO:0032651 regulation of interleukin-1 beta production	23	3.9966662784128e-05	0.946	0.418	Biological Process	GO:0032651	regulation of interleukin-1 beta production	2.47630214878691e-06	3.9966662784128e-05	1	22	23	55
GO:0050807 regulation of synapse organization	34	4.28973400954039e-05	1.399	0.343	Biological Process	GO:0050807	regulation of synapse organization	2.6624671077267e-06	4.28973400954039e-05	1	33	34	99
GO:0010770 positive regulation of cell morphogenesis involved in differentiation	43	4.29740113053024e-05	1.769	0.312	Biological Process	GO:0010770	positive regulation of cell morphogenesis involved in differentiation	2.67181653452473e-06	4.29740113053024e-05	0	43	43	138
GO:0010769 regulation of cell morphogenesis involved in differentiation	71	4.41632283403068e-05	2.921	0.263	Biological Process	GO:0010769	regulation of cell morphogenesis involved in differentiation	2.75047133024237e-06	4.41632283403068e-05	3	68	71	270
GO:0032956 regulation of actin cytoskeleton organization	73	4.50568954165823e-05	3.003	0.261	Biological Process	GO:0032956	regulation of actin cytoskeleton organization	2.81094187835531e-06	4.50568954165823e-05	5	68	73	280
GO:0005911 cell-cell junction	75	4.54624837409879e-05	3.051	0.26	Cellular Component	GO:0005911	cell-cell junction	1.85050813907211e-06	4.54624837409879e-05	5	70	75	289
GO:0050804 modulation of synaptic transmission	76	4.58786457087967e-05	3.126	0.258	Biological Process	GO:0050804	modulation of synaptic transmission	2.86710904173123e-06	4.58786457087967e-05	9	67	76	295
GO:1903035 negative regulation of response to wounding	46	4.75426018207772e-05	1.892	0.303	Biological Process	GO:1903035	negative regulation of response to wounding	2.97921290898783e-06	4.75426018207772e-05	4	42	46	152
GO:0002703 regulation of leukocyte mediated immunity	44	4.75426018207772e-05	1.81	0.308	Biological Process	GO:0002703	regulation of leukocyte mediated immunity	2.98633157468401e-06	4.75426018207772e-05	2	42	44	143
GO:0003015 heart process	44	4.75426018207772e-05	1.81	0.308	Biological Process	GO:0003015	heart process	2.98633157468401e-06	4.75426018207772e-05	2	42	44	143
GO:0051283 negative regulation of sequestering of calcium ion	31	4.78797449835244e-05	1.275	0.356	Biological Process	GO:0051283	negative regulation of sequestering of calcium ion	3.01262362945154e-06	4.78797449835244e-05	2	29	31	87
GO:0045216 cell-cell junction organization	51	4.82083323783916e-05	2.098	0.291	Biological Process	GO:0045216	cell-cell junction organization	3.03844846739141e-06	4.82083323783916e-05	0	51	51	175
GO:0031343 positive regulation of cell killing	22	5.12425543895213e-05	0.905	0.423	Biological Process	GO:0031343	positive regulation of cell killing	3.23578462839369e-06	5.12425543895213e-05	0	22	22	52
GO:0007156 homophilic cell adhesion via plasma membrane adhesion molecules	35	5.12425543895213e-05	1.44	0.337	Biological Process	GO:0007156	homophilic cell adhesion via plasma membrane adhesion molecules	3.24063585072072e-06	5.12425543895213e-05	3	32	35	104
GO:0048871 multicellular organismal homeostasis	66	5.36326374960451e-05	2.715	0.267	Biological Process	GO:0048871	multicellular organismal homeostasis	3.39751672205478e-06	5.36326374960451e-05	9	57	66	247
GO:0070588 calcium ion transmembrane transport	61	5.49702581748747e-05	2.509	0.274	Biological Process	GO:0070588	calcium ion transmembrane transport	3.48812449053259e-06	5.49702581748747e-05	5	56	61	223
GO:0080134 regulation of response to stress	211	5.63282441167577e-05	8.68	0.206	Biological Process	GO:0080134	regulation of response to stress	3.58031249326683e-06	5.63282441167577e-05	15	196	211	1024
GO:0001910 regulation of leukocyte mediated cytotoxicity	23	5.63878414262022e-05	0.946	0.411	Biological Process	GO:0001910	regulation of leukocyte mediated cytotoxicity	3.59012429120997e-06	5.63878414262022e-05	0	23	23	56
GO:0001837 epithelial to mesenchymal transition	33	5.68484478675931e-05	1.357	0.344	Biological Process	GO:0001837	epithelial to mesenchymal transition	3.63159617827376e-06	5.68484478675931e-05	2	31	33	96
GO:0048565 digestive tract development	33	5.68484478675931e-05	1.357	0.344	Biological Process	GO:0048565	digestive tract development	3.63159617827376e-06	5.68484478675931e-05	5	28	33	96
GO:0007369 gastrulation	44	5.72625003574234e-05	1.81	0.306	Biological Process	GO:0007369	gastrulation	3.66416384083929e-06	5.72625003574234e-05	4	40	44	144
GO:0007599 hemostasis	39	5.98531770888613e-05	1.604	0.32	Biological Process	GO:0007599	hemostasis	3.84272614361774e-06	5.98531770888613e-05	3	36	39	122
GO:0048592 eye morphogenesis	39	5.98531770888613e-05	1.604	0.32	Biological Process	GO:0048592	eye morphogenesis	3.84272614361774e-06	5.98531770888613e-05	3	36	39	122
GO:0071407 cellular response to organic cyclic compound	90	6.00920349902278e-05	3.702	0.245	Biological Process	GO:0071407	cellular response to organic cyclic compound	3.86448083154761e-06	6.00920349902278e-05	8	82	90	368
GO:0002695 negative regulation of leukocyte activation	41	6.2000361305863e-05	1.687	0.313	Biological Process	GO:0002695	negative regulation of leukocyte activation	3.99382735470948e-06	6.2000361305863e-05	2	39	41	131
GO:0031341 regulation of cell killing	25	6.30630368527603e-05	1.028	0.391	Biological Process	GO:0031341	regulation of cell killing	4.06901765399714e-06	6.30630368527603e-05	0	25	25	64
GO:0048545 response to steroid hormone	61	6.3148564635588e-05	2.509	0.272	Biological Process	GO:0048545	response to steroid hormone	4.08128208573131e-06	6.3148564635588e-05	5	56	61	224
GO:0051216 cartilage development	50	6.32047613191775e-05	2.057	0.291	Biological Process	GO:0051216	cartilage development	4.09166599288768e-06	6.32047613191775e-05	4	46	50	172
GO:0032102 negative regulation of response to external stimulus	69	6.35524838375583e-05	2.838	0.262	Biological Process	GO:0032102	negative regulation of response to external stimulus	4.12096546195897e-06	6.35524838375583e-05	5	64	69	263
GO:0019882 antigen processing and presentation	28	6.5342428950775e-05	1.152	0.368	Biological Process	GO:0019882	antigen processing and presentation	4.25099233319324e-06	6.5342428950775e-05	0	28	28	76
GO:0030048 actin filament-based movement	28	6.5342428950775e-05	1.152	0.368	Biological Process	GO:0030048	actin filament-based movement	4.25099233319324e-06	6.5342428950775e-05	0	28	28	76
GO:0060070 canonical Wnt signaling pathway	63	6.60116898987727e-05	2.592	0.269	Biological Process	GO:0060070	canonical Wnt signaling pathway	4.301584322001e-06	6.60116898987727e-05	2	61	63	234
GO:0010718 positive regulation of epithelial to mesenchymal transition	17	6.67238610503102e-05	0.699	0.486	Biological Process	GO:0010718	positive regulation of epithelial to mesenchymal transition	4.35512008351026e-06	6.67238610503102e-05	0	17	17	35
GO:0072089 stem cell proliferation	40	6.70260455439207e-05	1.645	0.315	Biological Process	GO:0072089	stem cell proliferation	4.38200404581556e-06	6.70260455439207e-05	6	34	40	127
GO:0031348 negative regulation of defense response	44	6.84492559503085e-05	1.81	0.303	Biological Process	GO:0031348	negative regulation of defense response	4.48236234350381e-06	6.84492559503085e-05	6	38	44	145
GO:0045766 positive regulation of angiogenesis	37	6.91328894163912e-05	1.522	0.325	Biological Process	GO:0045766	positive regulation of angiogenesis	4.53451491311443e-06	6.91328894163912e-05	1	36	37	114
GO:0086001 cardiac muscle cell action potential	19	6.93490228209991e-05	0.782	0.452	Biological Process	GO:0086001	cardiac muscle cell action potential	4.55609967256858e-06	6.93490228209991e-05	0	19	19	42
GO:0043549 regulation of kinase activity	144	7.19568850441233e-05	5.923	0.22	Biological Process	GO:0043549	regulation of kinase activity	4.73511816976605e-06	7.19568850441233e-05	6	138	144	656
GO:0010634 positive regulation of epithelial cell migration	36	7.43589244210138e-05	1.481	0.327	Biological Process	GO:0010634	positive regulation of epithelial cell migration	4.90112769658856e-06	7.43589244210138e-05	1	35	36	110
GO:0050731 positive regulation of peptidyl-tyrosine phosphorylation	41	7.47892279088604e-05	1.687	0.311	Biological Process	GO:0050731	positive regulation of peptidyl-tyrosine phosphorylation	4.93747920603309e-06	7.47892279088604e-05	0	41	41	132
GO:0045934 negative regulation of nucleobase-containing compound metabolic process	242	7.48382293027321e-05	9.955	0.201	Biological Process	GO:0045934	negative regulation of nucleobase-containing compound metabolic process	4.94870889204051e-06	7.48382293027321e-05	21	221	242	1205
GO:0014909 smooth muscle cell migration	16	7.80057090948553e-05	0.658	0.5	Biological Process	GO:0014909	smooth muscle cell migration	5.16649285747359e-06	7.80057090948553e-05	0	16	16	32
GO:0051282 regulation of sequestering of calcium ion	31	7.83045954134124e-05	1.275	0.348	Biological Process	GO:0051282	regulation of sequestering of calcium ion	5.19465374978412e-06	7.83045954134124e-05	2	29	31	89
GO:1901362 organic cyclic compound biosynthetic process	590	7.88268436353351e-05	24.27	0.18	Biological Process	GO:1901362	organic cyclic compound biosynthetic process	5.23771998089717e-06	7.88268436353351e-05	60	530	590	3277
GO:0032432 actin filament bundle	24	8.04224511562802e-05	0.976	0.4	Cellular Component	GO:0032432	actin filament bundle	3.36199465779829e-06	8.04224511562802e-05	1	23	24	60
GO:0001912 positive regulation of leukocyte mediated cytotoxicity	20	8.17352665200751e-05	0.823	0.435	Biological Process	GO:0001912	positive regulation of leukocyte mediated cytotoxicity	5.43970420275684e-06	8.17352665200751e-05	0	20	20	46
GO:0034446 substrate adhesion-dependent cell spreading	28	8.50016546281321e-05	1.152	0.364	Biological Process	GO:0034446	substrate adhesion-dependent cell spreading	5.70188667092586e-06	8.50016546281321e-05	0	28	28	77
GO:0044344 cellular response to fibroblast growth factor stimulus	28	8.50016546281321e-05	1.152	0.364	Biological Process	GO:0044344	cellular response to fibroblast growth factor stimulus	5.70188667092586e-06	8.50016546281321e-05	0	28	28	77
GO:0071774 response to fibroblast growth factor	28	8.50016546281321e-05	1.152	0.364	Biological Process	GO:0071774	response to fibroblast growth factor	5.70188667092586e-06	8.50016546281321e-05	0	28	28	77
GO:0010463 mesenchymal cell proliferation	18	8.50016546281321e-05	0.74	0.462	Biological Process	GO:0010463	mesenchymal cell proliferation	5.71157363113931e-06	8.50016546281321e-05	1	17	18	39
GO:0035272 exocrine system development	18	8.50016546281321e-05	0.74	0.462	Biological Process	GO:0035272	exocrine system development	5.71157363113931e-06	8.50016546281321e-05	1	17	18	39
GO:0050702 interleukin-1 beta secretion	18	8.50016546281321e-05	0.74	0.462	Biological Process	GO:0050702	interleukin-1 beta secretion	5.71157363113931e-06	8.50016546281321e-05	1	17	18	39
GO:0042383 sarcolemma	27	8.51969975944329e-05	1.098	0.375	Cellular Component	GO:0042383	sarcolemma	3.65531672847402e-06	8.51969975944329e-05	0	27	27	72
GO:0001909 leukocyte mediated cytotoxicity	27	8.56232736007715e-05	1.111	0.37	Biological Process	GO:0001909	leukocyte mediated cytotoxicity	5.76248930333149e-06	8.56232736007715e-05	0	27	27	73
GO:0034654 nucleobase-containing compound biosynthetic process	566	8.58931393892558e-05	23.283	0.181	Biological Process	GO:0034654	nucleobase-containing compound biosynthetic process	5.78982704354454e-06	8.58931393892558e-05	48	518	566	3133
GO:0051172 negative regulation of nitrogen compound metabolic process	264	8.60383417732563e-05	10.86	0.198	Biological Process	GO:0051172	negative regulation of nitrogen compound metabolic process	5.80880589688046e-06	8.60383417732563e-05	21	243	264	1334
GO:1904707 positive regulation of vascular smooth muscle cell proliferation	11	8.80386905680087e-05	0.452	0.647	Biological Process	GO:1904707	positive regulation of vascular smooth muscle cell proliferation	5.9532625926236e-06	8.80386905680087e-05	1	10	11	17
GO:0050817 coagulation	39	8.80680202940295e-05	1.604	0.315	Biological Process	GO:0050817	coagulation	5.96465386886173e-06	8.80680202940295e-05	3	36	39	124
GO:0043010 camera-type eye development	65	8.86739379002372e-05	2.674	0.264	Biological Process	GO:0043010	camera-type eye development	6.01516403874058e-06	8.86739379002372e-05	6	59	65	246
GO:0071219 cellular response to molecule of bacterial origin	41	8.95427489803367e-05	1.687	0.308	Biological Process	GO:0071219	cellular response to molecule of bacterial origin	6.08366503060508e-06	8.95427489803367e-05	2	39	41	133
GO:0043405 regulation of MAP kinase activity	60	9.2871235347787e-05	2.468	0.27	Biological Process	GO:0043405	regulation of MAP kinase activity	6.31972833207353e-06	9.2871235347787e-05	0	60	60	222
GO:0007596 blood coagulation	38	9.58519050809716e-05	1.563	0.317	Biological Process	GO:0007596	blood coagulation	6.53279729106504e-06	9.58519050809716e-05	3	35	38	120
GO:0051208 sequestering of calcium ion	31	9.90419255588511e-05	1.275	0.344	Biological Process	GO:0051208	sequestering of calcium ion	6.76079376478003e-06	9.90419255588511e-05	2	29	31	90
GO:0060421 positive regulation of heart growth	13	0.000102256910938419	0.535	0.565	Biological Process	GO:0060421	positive regulation of heart growth	6.99117861345886e-06	0.000102256910938419	1	12	13	23
GO:0072074 kidney mesenchyme development	9	0.000103273757392929	0.37	0.75	Biological Process	GO:0072074	kidney mesenchyme development	7.07173149117271e-06	0.000103273757392929	0	9	9	12
GO:0051130 positive regulation of cellular component organization	200	0.000104321859357035	8.227	0.206	Biological Process	GO:0051130	positive regulation of cellular component organization	7.15721077679585e-06	0.000104321859357035	12	188	200	972
GO:0002697 regulation of immune effector process	68	0.000104321859357035	2.797	0.26	Biological Process	GO:0002697	regulation of immune effector process	7.16578950609694e-06	0.000104321859357035	4	64	68	262
GO:0098805 whole membrane	234	0.000105091059085676	9.52	0.201	Cellular Component	GO:0098805	whole membrane	4.62446904667441e-06	0.000105091059085676	21	213	234	1167
GO:0043547 positive regulation of GTPase activity	74	0.000105736591665872	3.044	0.253	Biological Process	GO:0043547	positive regulation of GTPase activity	7.27426183450717e-06	0.000105736591665872	5	69	74	292
GO:0070304 positive regulation of stress-activated protein kinase signaling cascade	39	0.000107260264930138	1.604	0.312	Biological Process	GO:0070304	positive regulation of stress-activated protein kinase signaling cascade	7.39054277106496e-06	0.000107260264930138	0	39	39	125
GO:0010717 regulation of epithelial to mesenchymal transition	24	0.000110029130582627	0.987	0.387	Biological Process	GO:0010717	regulation of epithelial to mesenchymal transition	7.59307962358475e-06	0.000110029130582627	2	22	24	62
GO:0001704 formation of primary germ layer	33	0.000111592056016448	1.357	0.333	Biological Process	GO:0001704	formation of primary germ layer	7.72477858120484e-06	0.000111592056016448	4	29	33	99
GO:0050777 negative regulation of immune response	33	0.000111592056016448	1.357	0.333	Biological Process	GO:0050777	negative regulation of immune response	7.72477858120484e-06	0.000111592056016448	3	30	33	99
GO:0010243 response to organonitrogen compound	104	0.000111870270875558	4.278	0.233	Biological Process	GO:0010243	response to organonitrogen compound	7.75598822756513e-06	0.000111870270875558	10	94	104	447
GO:0060840 artery development	26	0.000112462638746942	1.07	0.371	Biological Process	GO:0060840	artery development	7.80907116606262e-06	0.000112462638746942	3	23	26	70
GO:0018130 heterocycle biosynthetic process	574	0.000115371883840315	23.612	0.18	Biological Process	GO:0018130	heterocycle biosynthetic process	8.0234052323518e-06	0.000115371883840315	50	524	574	3190
GO:0045664 regulation of neuron differentiation	102	0.000117441076306791	4.196	0.233	Biological Process	GO:0045664	regulation of neuron differentiation	8.17985063049119e-06	0.000117441076306791	5	97	102	437
GO:0016331 morphogenesis of embryonic epithelium	40	0.000118292126147576	1.645	0.308	Biological Process	GO:0016331	morphogenesis of embryonic epithelium	8.26440022439e-06	0.000118292126147576	2	38	40	130
GO:0051017 actin filament bundle assembly	40	0.000118292126147576	1.645	0.308	Biological Process	GO:0051017	actin filament bundle assembly	8.26440022439e-06	0.000118292126147576	1	39	40	130
GO:0033674 positive regulation of kinase activity	100	0.000123103275771262	4.114	0.234	Biological Process	GO:0033674	positive regulation of kinase activity	8.61367862730226e-06	0.000123103275771262	4	96	100	427
GO:0019438 aromatic compound biosynthetic process	574	0.000123869935020685	23.612	0.18	Biological Process	GO:0019438	aromatic compound biosynthetic process	8.68055521563609e-06	0.000123869935020685	50	524	574	3192
GO:0048483 autonomic nervous system development	18	0.000126437148335294	0.74	0.45	Biological Process	GO:0048483	autonomic nervous system development	8.88747394558524e-06	0.000126437148335294	1	17	18	40
GO:0050704 regulation of interleukin-1 secretion	18	0.000126437148335294	0.74	0.45	Biological Process	GO:0050704	regulation of interleukin-1 secretion	8.88747394558524e-06	0.000126437148335294	1	17	18	40
GO:0061337 cardiac conduction	21	0.000128042758743075	0.864	0.412	Biological Process	GO:0061337	cardiac conduction	9.01401324769644e-06	0.000128042758743075	1	20	21	51
GO:0034329 cell junction assembly	46	0.000132621502247031	1.892	0.291	Biological Process	GO:0034329	cell junction assembly	9.35051719720545e-06	0.000132621502247031	0	46	46	158
GO:0045639 positive regulation of myeloid cell differentiation	27	0.000146344857475117	1.111	0.36	Biological Process	GO:0045639	positive regulation of myeloid cell differentiation	1.03337197725726e-05	0.000146344857475117	1	26	27	75
GO:0002706 regulation of lymphocyte mediated immunity	35	0.000149892368956088	1.44	0.321	Biological Process	GO:0002706	regulation of lymphocyte mediated immunity	1.06002294892565e-05	0.000149892368956088	1	34	35	109
GO:0050769 positive regulation of neurogenesis	75	0.000150261069078047	3.085	0.25	Biological Process	GO:0050769	positive regulation of neurogenesis	1.06423553892475e-05	0.000150261069078047	7	68	75	300
GO:0042221 response to chemical	648	0.000153036480973939	26.656	0.177	Biological Process	GO:0042221	response to chemical	1.08552743688383e-05	0.000153036480973939	49	599	648	3652
GO:2000353 positive regulation of endothelial cell apoptotic process	10	0.000154459218590861	0.411	0.667	Biological Process	GO:2000353	positive regulation of endothelial cell apoptotic process	1.09726931271149e-05	0.000154459218590861	0	10	10	15
GO:0002685 regulation of leukocyte migration	44	0.00016527144753795	1.81	0.293	Biological Process	GO:0002685	regulation of leukocyte migration	1.17584429078383e-05	0.00016527144753795	1	43	44	150
GO:0014910 regulation of smooth muscle cell migration	14	0.000165373025559656	0.576	0.519	Biological Process	GO:0014910	regulation of smooth muscle cell migration	1.1801002144413e-05	0.000165373025559656	0	14	14	27
GO:0048566 embryonic digestive tract development	14	0.000165373025559656	0.576	0.519	Biological Process	GO:0048566	embryonic digestive tract development	1.1801002144413e-05	0.000165373025559656	2	12	14	27
GO:0032874 positive regulation of stress-activated MAPK cascade	38	0.000173575105579568	1.563	0.309	Biological Process	GO:0032874	positive regulation of stress-activated MAPK cascade	1.24048441013493e-05	0.000173575105579568	0	38	38	123
GO:0002699 positive regulation of immune effector process	45	0.000175492475953471	1.851	0.29	Biological Process	GO:0002699	positive regulation of immune effector process	1.25960757517986e-05	0.000175492475953471	4	41	45	155
GO:0099536 synaptic signaling	108	0.000175492475953471	4.443	0.228	Biological Process	GO:0099536	synaptic signaling	1.25981138597086e-05	0.000175492475953471	13	95	108	473
GO:0099537 trans-synaptic signaling	108	0.000175492475953471	4.443	0.228	Biological Process	GO:0099537	trans-synaptic signaling	1.25981138597086e-05	0.000175492475953471	13	95	108	473
GO:0042562 hormone binding	25	0.000178579401198266	1.015	0.403	Molecular Function	GO:0042562	hormone binding	2.60503150641334e-06	0.000178579401198266	2	23	25	62
GO:0022836 gated channel activity	77	0.000180723667238299	3.128	0.26	Molecular Function	GO:0022836	gated channel activity	2.7272183184854e-06	0.000180723667238299	9	68	77	296
GO:0097458 neuron part	201	0.000181413560546543	8.177	0.204	Cellular Component	GO:0097458	neuron part	8.18330181656586e-06	0.000181413560546543	25	176	201	987
GO:0030055 cell-substrate junction	40	0.000181413560546543	1.627	0.305	Cellular Component	GO:0030055	cell-substrate junction	8.38214471172147e-06	0.000181413560546543	1	39	40	131
GO:0003148 outflow tract septum morphogenesis	11	0.000182504658403	0.452	0.611	Biological Process	GO:0003148	outflow tract septum morphogenesis	1.31599876532448e-05	0.000182504658403	1	10	11	18
GO:0003171 atrioventricular valve development	11	0.000182504658403	0.452	0.611	Biological Process	GO:0003171	atrioventricular valve development	1.31599876532448e-05	0.000182504658403	1	10	11	18
GO:0060445 branching involved in salivary gland morphogenesis	11	0.000182504658403	0.452	0.611	Biological Process	GO:0060445	branching involved in salivary gland morphogenesis	1.31599876532448e-05	0.000182504658403	0	11	11	18
GO:0051250 negative regulation of lymphocyte activation	35	0.000183616988846362	1.44	0.318	Biological Process	GO:0051250	negative regulation of lymphocyte activation	1.32598103258349e-05	0.000183616988846362	0	35	35	110
GO:0043167 ion binding	813	0.000187556083610271	33.022	0.178	Molecular Function	GO:0043167	ion binding	2.92466729975774e-06	0.000187556083610271	76	737	813	4579
GO:0070509 calcium ion import	41	0.000187718635243603	1.687	0.299	Biological Process	GO:0070509	calcium ion import	1.35760619655934e-05	0.000187718635243603	3	38	41	137
GO:0003175 tricuspid valve development	6	0.000188716540429754	0.247	1	Biological Process	GO:0003175	tricuspid valve development	1.36683916687719e-05	0.000188716540429754	1	5	6	6
GO:0002819 regulation of adaptive immune response	39	0.000189778002907817	1.604	0.305	Biological Process	GO:0002819	regulation of adaptive immune response	1.37655447040281e-05	0.000189778002907817	1	38	39	128
GO:0035137 hindlimb morphogenesis	16	0.000191082099578835	0.658	0.471	Biological Process	GO:0035137	hindlimb morphogenesis	1.39009624840494e-05	0.000191082099578835	0	16	16	34
GO:0038084 vascular endothelial growth factor signaling pathway	16	0.000191082099578835	0.658	0.471	Biological Process	GO:0038084	vascular endothelial growth factor signaling pathway	1.39009624840494e-05	0.000191082099578835	0	16	16	34
GO:0004714 transmembrane receptor protein tyrosine kinase activity	23	0.000192604458969196	0.934	0.418	Molecular Function	GO:0004714	transmembrane receptor protein tyrosine kinase activity	3.1002729813955e-06	0.000192604458969196	2	21	23	55
GO:0002027 regulation of heart rate	23	0.00019397135962116	0.946	0.383	Biological Process	GO:0002027	regulation of heart rate	1.41318734389094e-05	0.00019397135962116	2	21	23	60
GO:0014032 neural crest cell development	24	0.000196333190387402	0.987	0.375	Biological Process	GO:0014032	neural crest cell development	1.43249192430932e-05	0.000196333190387402	2	22	24	64
GO:0003184 pulmonary valve morphogenesis	7	0.000199895386923072	0.288	0.875	Biological Process	GO:0003184	pulmonary valve morphogenesis	1.46061793243651e-05	0.000199895386923072	1	6	7	8
GO:0010952 positive regulation of peptidase activity	38	0.000208408788211421	1.563	0.306	Biological Process	GO:0010952	positive regulation of peptidase activity	1.52505095529135e-05	0.000208408788211421	3	35	38	124
GO:0002763 positive regulation of myeloid leukocyte differentiation	19	0.000212482418882464	0.782	0.422	Biological Process	GO:0002763	positive regulation of myeloid leukocyte differentiation	1.55713000057014e-05	0.000212482418882464	1	18	19	45
GO:0050840 extracellular matrix binding	19	0.000213709002942007	0.772	0.463	Molecular Function	GO:0050840	extracellular matrix binding	3.54748344923854e-06	0.000213709002942007	0	19	19	41
GO:0055123 digestive system development	33	0.000214140870602484	1.357	0.324	Biological Process	GO:0055123	digestive system development	1.57157117940291e-05	0.000214140870602484	5	28	33	102
GO:0007268 synaptic transmission	107	0.000214667931764595	4.401	0.228	Biological Process	GO:0007268	synaptic transmission	1.57773247574021e-05	0.000214667931764595	13	94	107	470
GO:0004896 cytokine receptor activity	33	0.00021739783574873	1.34	0.347	Molecular Function	GO:0004896	cytokine receptor activity	3.71807163755372e-06	0.00021739783574873	0	33	33	95
GO:0045444 fat cell differentiation	50	0.000221130553564424	2.057	0.278	Biological Process	GO:0045444	fat cell differentiation	1.6307974296663e-05	0.000221130553564424	4	46	50	180
GO:0001708 cell fate specification	29	0.000221130553564424	1.193	0.341	Biological Process	GO:0001708	cell fate specification	1.63231719381494e-05	0.000221130553564424	4	25	29	85
GO:0002761 regulation of myeloid leukocyte differentiation	29	0.000221130553564424	1.193	0.341	Biological Process	GO:0002761	regulation of myeloid leukocyte differentiation	1.63231719381494e-05	0.000221130553564424	2	27	29	85
GO:0001933 negative regulation of protein phosphorylation	76	0.000233556469180799	3.126	0.246	Biological Process	GO:0001933	negative regulation of protein phosphorylation	1.72671816758809e-05	0.000233556469180799	5	71	76	309
GO:0030501 positive regulation of bone mineralization	17	0.000233556469180799	0.699	0.447	Biological Process	GO:0030501	positive regulation of bone mineralization	1.73402143019608e-05	0.000233556469180799	0	17	17	38
GO:0035987 endodermal cell differentiation	17	0.000233556469180799	0.699	0.447	Biological Process	GO:0035987	endodermal cell differentiation	1.73402143019608e-05	0.000233556469180799	1	16	17	38
GO:0060976 coronary vasculature development	17	0.000233556469180799	0.699	0.447	Biological Process	GO:0060976	coronary vasculature development	1.73402143019608e-05	0.000233556469180799	1	16	17	38
GO:0098794 postsynapse	79	0.000234251284368137	3.214	0.245	Cellular Component	GO:0098794	postsynapse	1.10811938699999e-05	0.000234251284368137	8	71	79	323
GO:0050801 ion homeostasis	125	0.000237067410301565	5.142	0.22	Biological Process	GO:0050801	ion homeostasis	1.76262063422593e-05	0.000237067410301565	9	116	125	568
GO:0090092 regulation of transmembrane receptor protein serine/threonine kinase signaling pathway	53	0.000242345579322267	2.18	0.272	Biological Process	GO:0090092	regulation of transmembrane receptor protein serine/threonine kinase signaling pathway	1.80445325058883e-05	0.000242345579322267	3	50	53	195
GO:0030856 regulation of epithelial cell differentiation	34	0.000242466940516369	1.399	0.318	Biological Process	GO:0030856	regulation of epithelial cell differentiation	1.80794706207057e-05	0.000242466940516369	3	31	34	107
GO:0035148 tube formation	38	0.000250210537174045	1.563	0.304	Biological Process	GO:0035148	tube formation	1.86835984921117e-05	0.000250210537174045	1	37	38	125
GO:0008201 heparin binding	34	0.000254170051734003	1.381	0.34	Molecular Function	GO:0008201	heparin binding	4.59515211924505e-06	0.000254170051734003	2	32	34	100
GO:0015267 channel activity	98	0.000254170051734003	3.981	0.241	Molecular Function	GO:0015267	channel activity	4.73052913187028e-06	0.000254170051734003	12	86	98	406
GO:0022803 passive transmembrane transporter activity	98	0.000254170051734003	3.981	0.241	Molecular Function	GO:0022803	passive transmembrane transporter activity	4.73052913187028e-06	0.000254170051734003	12	86	98	406
GO:0008543 fibroblast growth factor receptor signaling pathway	24	0.000259495971750618	0.987	0.369	Biological Process	GO:0008543	fibroblast growth factor receptor signaling pathway	1.94046768748459e-05	0.000259495971750618	0	24	24	65
GO:0022838 substrate-specific channel activity	94	0.000260502409340261	3.818	0.244	Molecular Function	GO:0022838	substrate-specific channel activity	4.97942231133295e-06	0.000260502409340261	12	82	94	386
GO:0001102 RNA polymerase II activating transcription factor binding	21	0.000264096496816655	0.853	0.429	Molecular Function	GO:0001102	RNA polymerase II activating transcription factor binding	5.18096749288207e-06	0.000264096496816655	3	18	21	49
GO:0002577 regulation of antigen processing and presentation	9	0.00026450299486507	0.37	0.692	Biological Process	GO:0002577	regulation of antigen processing and presentation	1.98073495780808e-05	0.00026450299486507	0	9	9	13
GO:0007435 salivary gland morphogenesis	14	0.000269180245350011	0.576	0.5	Biological Process	GO:0007435	salivary gland morphogenesis	2.02438727407764e-05	0.000269180245350011	0	14	14	28
GO:1904705 regulation of vascular smooth muscle cell proliferation	14	0.000269180245350011	0.576	0.5	Biological Process	GO:1904705	regulation of vascular smooth muscle cell proliferation	2.02438727407764e-05	0.000269180245350011	2	12	14	28
GO:1990874 vascular smooth muscle cell proliferation	14	0.000269180245350011	0.576	0.5	Biological Process	GO:1990874	vascular smooth muscle cell proliferation	2.02438727407764e-05	0.000269180245350011	2	12	14	28
GO:0072577 endothelial cell apoptotic process	18	0.000269718673343931	0.74	0.429	Biological Process	GO:0072577	endothelial cell apoptotic process	2.03131785821463e-05	0.000269718673343931	0	18	18	42
GO:0003231 cardiac ventricle development	32	0.000284482948685675	1.316	0.323	Biological Process	GO:0003231	cardiac ventricle development	2.1455502806547e-05	0.000284482948685675	2	30	32	99
GO:0032870 cellular response to hormone stimulus	96	0.00028967035690251	3.949	0.231	Biological Process	GO:0032870	cellular response to hormone stimulus	2.18877655865077e-05	0.00028967035690251	9	87	96	415
GO:0042391 regulation of membrane potential	76	0.00028967035690251	3.126	0.244	Biological Process	GO:0042391	regulation of membrane potential	2.19354882506428e-05	0.00028967035690251	7	69	76	311
GO:0086002 cardiac muscle cell action potential involved in contraction	16	0.00028967035690251	0.658	0.457	Biological Process	GO:0086002	cardiac muscle cell action potential involved in contraction	2.19395666108193e-05	0.00028967035690251	0	16	16	35
GO:0034220 ion transmembrane transport	179	0.000290709847456316	7.363	0.206	Biological Process	GO:0034220	ion transmembrane transport	2.20493528142276e-05	0.000290709847456316	18	161	179	870
GO:0042592 homeostatic process	258	0.000299331385176864	10.613	0.195	Biological Process	GO:0042592	homeostatic process	2.27352435488463e-05	0.000299331385176864	23	235	258	1323
GO:0043066 negative regulation of apoptotic process	125	0.000299970271959489	5.142	0.219	Biological Process	GO:0043066	negative regulation of apoptotic process	2.28158138697955e-05	0.000299970271959489	8	117	125	571
GO:0060349 bone morphogenesis	31	0.00030518458062526	1.275	0.326	Biological Process	GO:0060349	bone morphogenesis	2.32450171975014e-05	0.00030518458062526	2	29	31	95
GO:0021602 cranial nerve morphogenesis	13	0.000306899935069681	0.535	0.52	Biological Process	GO:0021602	cranial nerve morphogenesis	2.34084556820588e-05	0.000306899935069681	0	13	13	25
GO:0032231 regulation of actin filament bundle assembly	27	0.000307727067068481	1.111	0.346	Biological Process	GO:0032231	regulation of actin filament bundle assembly	2.35044175786736e-05	0.000307727067068481	1	26	27	78
GO:0031032 actomyosin structure organization	44	0.000316563906197683	1.81	0.286	Biological Process	GO:0031032	actomyosin structure organization	2.42131991066704e-05	0.000316563906197683	2	42	44	154
GO:0046330 positive regulation of JNK cascade	33	0.000321899671784879	1.357	0.317	Biological Process	GO:0046330	positive regulation of JNK cascade	2.46557060858625e-05	0.000321899671784879	0	33	33	104
GO:0003181 atrioventricular valve morphogenesis	10	0.000327454018912823	0.411	0.625	Biological Process	GO:0003181	atrioventricular valve morphogenesis	2.51860798651033e-05	0.000327454018912823	0	10	10	16
GO:0007530 sex determination	10	0.000327454018912823	0.411	0.625	Biological Process	GO:0007530	sex determination	2.51860798651033e-05	0.000327454018912823	1	9	10	16
GO:0061217 regulation of mesonephros development	10	0.000327454018912823	0.411	0.625	Biological Process	GO:0061217	regulation of mesonephros development	2.51860798651033e-05	0.000327454018912823	2	8	10	16
GO:0002715 regulation of natural killer cell mediated immunity	12	0.00033587653913193	0.494	0.545	Biological Process	GO:0002715	regulation of natural killer cell mediated immunity	2.5905657649103e-05	0.00033587653913193	0	12	12	22
GO:0060037 pharyngeal system development	12	0.00033587653913193	0.494	0.545	Biological Process	GO:0060037	pharyngeal system development	2.5905657649103e-05	0.00033587653913193	1	11	12	22
GO:0060688 regulation of morphogenesis of a branching structure	17	0.000339788583734735	0.699	0.436	Biological Process	GO:0060688	regulation of morphogenesis of a branching structure	2.63259820930504e-05	0.000339788583734735	3	14	17	39
GO:0072132 mesenchyme morphogenesis	17	0.000339788583734735	0.699	0.436	Biological Process	GO:0072132	mesenchyme morphogenesis	2.63259820930504e-05	0.000339788583734735	3	14	17	39
GO:2000351 regulation of endothelial cell apoptotic process	17	0.000339788583734735	0.699	0.436	Biological Process	GO:2000351	regulation of endothelial cell apoptotic process	2.63259820930504e-05	0.000339788583734735	0	17	17	39
GO:0045165 cell fate commitment	57	0.000339788583734735	2.345	0.263	Biological Process	GO:0045165	cell fate commitment	2.63525811122121e-05	0.000339788583734735	5	52	57	217
GO:0048265 response to pain	11	0.000345087340622331	0.452	0.579	Biological Process	GO:0048265	response to pain	2.68741236314154e-05	0.000345087340622331	1	10	11	19
GO:0060045 positive regulation of cardiac muscle cell proliferation	11	0.000345087340622331	0.452	0.579	Biological Process	GO:0060045	positive regulation of cardiac muscle cell proliferation	2.68741236314154e-05	0.000345087340622331	1	10	11	19
GO:1904037 positive regulation of epithelial cell apoptotic process	11	0.000345087340622331	0.452	0.579	Biological Process	GO:1904037	positive regulation of epithelial cell apoptotic process	2.68741236314154e-05	0.000345087340622331	0	11	11	19
GO:0008045 motor neuron axon guidance	15	0.00035018692316316	0.617	0.469	Biological Process	GO:0008045	motor neuron axon guidance	2.73834876354484e-05	0.00035018692316316	2	13	15	32
GO:0043616 keratinocyte proliferation	15	0.00035018692316316	0.617	0.469	Biological Process	GO:0043616	keratinocyte proliferation	2.73834876354484e-05	0.00035018692316316	1	14	15	32
GO:0086091 regulation of heart rate by cardiac conduction	15	0.00035018692316316	0.617	0.469	Biological Process	GO:0086091	regulation of heart rate by cardiac conduction	2.73834876354484e-05	0.00035018692316316	1	14	15	32
GO:0002708 positive regulation of lymphocyte mediated immunity	28	0.000367073366182051	1.152	0.337	Biological Process	GO:0002708	positive regulation of lymphocyte mediated immunity	2.87431660518581e-05	0.000367073366182051	1	27	28	83
GO:0061458 reproductive system development	73	0.000369590570757885	3.003	0.245	Biological Process	GO:0061458	reproductive system development	2.8979754186122e-05	0.000369590570757885	8	65	73	298
GO:0035904 aorta development	18	0.000380945764359688	0.74	0.419	Biological Process	GO:0035904	aorta development	2.99108147424816e-05	0.000380945764359688	1	17	18	43
GO:0043270 positive regulation of ion transport	42	0.000390803126835945	1.728	0.288	Biological Process	GO:0043270	positive regulation of ion transport	3.07265357708851e-05	0.000390803126835945	4	38	42	146
GO:0010721 negative regulation of cell development	60	0.00039464736827245	2.468	0.258	Biological Process	GO:0010721	negative regulation of cell development	3.10709443880777e-05	0.00039464736827245	3	57	60	233
GO:0001666 response to hypoxia	40	0.000410230002266302	1.645	0.292	Biological Process	GO:0001666	response to hypoxia	3.23854258812945e-05	0.000410230002266302	0	40	40	137
GO:0036293 response to decreased oxygen levels	40	0.000410230002266302	1.645	0.292	Biological Process	GO:0036293	response to decreased oxygen levels	3.23854258812945e-05	0.000410230002266302	0	40	40	137
GO:0043009 chordate embryonic development	120	0.000413034752325353	4.936	0.219	Biological Process	GO:0043009	chordate embryonic development	3.2650968563269e-05	0.000413034752325353	8	112	120	548
GO:0002228 natural killer cell mediated immunity	14	0.000423003335344115	0.576	0.483	Biological Process	GO:0002228	natural killer cell mediated immunity	3.35745623502487e-05	0.000423003335344115	0	14	14	29
GO:0007431 salivary gland development	14	0.000423003335344115	0.576	0.483	Biological Process	GO:0007431	salivary gland development	3.35745623502487e-05	0.000423003335344115	0	14	14	29
GO:0055025 positive regulation of cardiac muscle tissue development	14	0.000423003335344115	0.576	0.483	Biological Process	GO:0055025	positive regulation of cardiac muscle tissue development	3.35745623502487e-05	0.000423003335344115	1	13	14	29
GO:0002705 positive regulation of leukocyte mediated immunity	32	0.000423145433938856	1.316	0.317	Biological Process	GO:0002705	positive regulation of leukocyte mediated immunity	3.36310439964223e-05	0.000423145433938856	1	31	32	101
GO:0002688 regulation of leukocyte chemotaxis	29	0.000430740555513404	1.193	0.33	Biological Process	GO:0002688	regulation of leukocyte chemotaxis	3.42807086697454e-05	0.000430740555513404	1	28	29	88
GO:0010324 membrane invagination	20	0.000431499715058795	0.823	0.392	Biological Process	GO:0010324	membrane invagination	3.44333177170089e-05	0.000431499715058795	2	18	20	51
GO:0070252 actin-mediated cell contraction	20	0.000431499715058795	0.823	0.392	Biological Process	GO:0070252	actin-mediated cell contraction	3.44333177170089e-05	0.000431499715058795	0	20	20	51
GO:1901201 regulation of extracellular matrix assembly	8	0.000432656362481951	0.329	0.727	Biological Process	GO:1901201	regulation of extracellular matrix assembly	3.45718362500266e-05	0.000432656362481951	0	8	8	11
GO:0010633 negative regulation of epithelial cell migration	21	0.000443035327311881	0.864	0.382	Biological Process	GO:0010633	negative regulation of epithelial cell migration	3.54485055182779e-05	0.000443035327311881	1	20	21	55
GO:1900046 regulation of hemostasis	22	0.000446274610403174	0.905	0.373	Biological Process	GO:1900046	regulation of hemostasis	3.57553635084265e-05	0.000446274610403174	2	20	22	59
GO:0050730 regulation of peptidyl-tyrosine phosphorylation	50	0.000450118971909328	2.057	0.27	Biological Process	GO:0050730	regulation of peptidyl-tyrosine phosphorylation	3.61114568853654e-05	0.000450118971909328	0	50	50	185
GO:0005216 ion channel activity	91	0.000454094660313488	3.696	0.242	Molecular Function	GO:0005216	ion channel activity	9.13671348719291e-06	0.000454094660313488	12	79	91	376
GO:0042995 cell projection	262	0.000457977346772542	10.659	0.193	Cellular Component	GO:0042995	cell projection	2.21683204158326e-05	0.000457977346772542	30	232	262	1356
GO:0031532 actin cytoskeleton reorganization	28	0.000458283996515783	1.152	0.333	Biological Process	GO:0031532	actin cytoskeleton reorganization	3.68154647345229e-05	0.000458283996515783	1	27	28	84
GO:0009792 embryo development ending in birth or egg hatching	121	0.000463076579572124	4.977	0.218	Biological Process	GO:0009792	embryo development ending in birth or egg hatching	3.72499374444834e-05	0.000463076579572124	8	113	121	555
GO:0006875 cellular metal ion homeostasis	94	0.000474804707196193	3.867	0.229	Biological Process	GO:0006875	cellular metal ion homeostasis	3.82440710635541e-05	0.000474804707196193	8	86	94	410
GO:0033613 activating transcription factor binding	26	0.000479679928147937	1.056	0.371	Molecular Function	GO:0033613	activating transcription factor binding	9.89279529882566e-06	0.000479679928147937	3	23	26	70
GO:0002274 myeloid leukocyte activation	38	0.000503942205990928	1.563	0.295	Biological Process	GO:0002274	myeloid leukocyte activation	4.06986761808718e-05	0.000503942205990928	1	37	38	129
GO:0071222 cellular response to lipopolysaccharide	38	0.000503942205990928	1.563	0.295	Biological Process	GO:0071222	cellular response to lipopolysaccharide	4.06986761808718e-05	0.000503942205990928	2	36	38	129
GO:0072091 regulation of stem cell proliferation	26	0.000515742329458088	1.07	0.342	Biological Process	GO:0072091	regulation of stem cell proliferation	4.17067560516796e-05	0.000515742329458088	5	21	26	76
GO:0048608 reproductive structure development	72	0.000517197834326229	2.962	0.243	Biological Process	GO:0048608	reproductive structure development	4.19219733223807e-05	0.000517197834326229	8	64	72	296
GO:0048771 tissue remodeling	36	0.000517197834326229	1.481	0.3	Biological Process	GO:0048771	tissue remodeling	4.19349595399645e-05	0.000517197834326229	4	32	36	120
GO:0055021 regulation of cardiac muscle tissue growth	15	0.000530180307945003	0.617	0.455	Biological Process	GO:0055021	regulation of cardiac muscle tissue growth	4.30442296803976e-05	0.000530180307945003	2	13	15	33
GO:0005539 glycosaminoglycan binding	44	0.000531972841216383	1.787	0.297	Molecular Function	GO:0005539	glycosaminoglycan binding	1.12388628425996e-05	0.000531972841216383	2	42	44	148
GO:1903169 regulation of calcium ion transmembrane transport	29	0.000534041209275845	1.193	0.326	Biological Process	GO:1903169	regulation of calcium ion transmembrane transport	4.34147377693535e-05	0.000534041209275845	3	26	29	89
GO:0030030 cell projection organization	211	0.000542732159204729	8.68	0.198	Biological Process	GO:0030030	cell projection organization	4.41792442382228e-05	0.000542732159204729	16	195	211	1063
GO:0048407 platelet-derived growth factor binding	8	0.000557132166284237	0.325	0.8	Molecular Function	GO:0048407	platelet-derived growth factor binding	1.20506454477979e-05	0.000557132166284237	0	8	8	10
GO:1903531 negative regulation of secretion by cell	37	0.000558856074147955	1.522	0.296	Biological Process	GO:1903531	negative regulation of secretion by cell	4.55514565297393e-05	0.000558856074147955	4	33	37	125
GO:0050880 regulation of blood vessel size	24	0.000560832008711172	0.987	0.353	Biological Process	GO:0050880	regulation of blood vessel size	4.58254124247526e-05	0.000560832008711172	2	22	24	68
GO:0071216 cellular response to biotic stimulus	43	0.000560832008711172	1.769	0.281	Biological Process	GO:0071216	cellular response to biotic stimulus	4.58323348642289e-05	0.000560832008711172	2	41	43	153
GO:0090184 positive regulation of kidney development	12	0.000568743500215729	0.494	0.522	Biological Process	GO:0090184	positive regulation of kidney development	4.65396347788963e-05	0.000568743500215729	2	10	12	23
GO:0014902 myotube differentiation	28	0.000572178666184593	1.152	0.329	Biological Process	GO:0014902	myotube differentiation	4.68818541783552e-05	0.000572178666184593	2	26	28	85
GO:0048557 embryonic digestive tract morphogenesis	9	0.000582010517009571	0.37	0.643	Biological Process	GO:0048557	embryonic digestive tract morphogenesis	4.78101296389651e-05	0.000582010517009571	2	7	9	14
GO:0048839 inner ear development	44	0.000582010517009571	1.81	0.278	Biological Process	GO:0048839	inner ear development	4.7867724664015e-05	0.000582010517009571	2	42	44	158
GO:1904035 regulation of epithelial cell apoptotic process	20	0.000582010517009571	0.823	0.385	Biological Process	GO:1904035	regulation of epithelial cell apoptotic process	4.7873955570705e-05	0.000582010517009571	0	20	20	52
GO:0060548 negative regulation of cell death	136	0.000603301663249948	5.594	0.212	Biological Process	GO:0060548	negative regulation of cell death	4.96897321189734e-05	0.000603301663249948	8	128	136	641
GO:0035637 multicellular organismal signaling	30	0.000608305513294218	1.234	0.319	Biological Process	GO:0035637	multicellular organismal signaling	5.01839407948625e-05	0.000608305513294218	2	28	30	94
GO:0043069 negative regulation of programmed cell death	126	0.000608305513294218	5.183	0.215	Biological Process	GO:0043069	negative regulation of programmed cell death	5.02318301224688e-05	0.000608305513294218	8	118	126	586
GO:0048546 digestive tract morphogenesis	16	0.000616376468652296	0.658	0.432	Biological Process	GO:0048546	digestive tract morphogenesis	5.10958380166843e-05	0.000616376468652296	3	13	16	37
GO:0060443 mammary gland morphogenesis	16	0.000616376468652296	0.658	0.432	Biological Process	GO:0060443	mammary gland morphogenesis	5.10958380166843e-05	0.000616376468652296	0	16	16	37
GO:1903053 regulation of extracellular matrix organization	16	0.000616376468652296	0.658	0.432	Biological Process	GO:1903053	regulation of extracellular matrix organization	5.10958380166843e-05	0.000616376468652296	0	16	16	37
GO:0099560 synaptic membrane adhesion	11	0.00061797501321108	0.452	0.55	Biological Process	GO:0099560	synaptic membrane adhesion	5.13603846040188e-05	0.00061797501321108	0	11	11	20
GO:1902547 regulation of cellular response to vascular endothelial growth factor stimulus	11	0.00061797501321108	0.452	0.55	Biological Process	GO:1902547	regulation of cellular response to vascular endothelial growth factor stimulus	5.13603846040188e-05	0.00061797501321108	0	11	11	20
GO:0044092 negative regulation of molecular function	170	0.000629947416264826	6.993	0.204	Biological Process	GO:0044092	negative regulation of molecular function	5.24227152302424e-05	0.000629947416264826	9	161	170	832
GO:0038083 peptidyl-tyrosine autophosphorylation	14	0.000648210337678879	0.576	0.467	Biological Process	GO:0038083	peptidyl-tyrosine autophosphorylation	5.40117576529778e-05	0.000648210337678879	2	12	14	30
GO:0050709 negative regulation of protein secretion	29	0.000655533238342951	1.193	0.322	Biological Process	GO:0050709	negative regulation of protein secretion	5.46919623059336e-05	0.000655533238342951	2	27	29	90
GO:0060627 regulation of vesicle-mediated transport	84	0.000671719359953415	3.455	0.233	Biological Process	GO:0060627	regulation of vesicle-mediated transport	5.61141480059364e-05	0.000671719359953415	7	77	84	361
GO:0072109 glomerular mesangium development	7	0.000679902216394318	0.288	0.778	Biological Process	GO:0072109	glomerular mesangium development	5.68703595167985e-05	0.000679902216394318	0	7	7	9
GO:0050680 negative regulation of epithelial cell proliferation	31	0.000680830913160673	1.275	0.313	Biological Process	GO:0050680	negative regulation of epithelial cell proliferation	5.70207708490512e-05	0.000680830913160673	1	30	31	99
GO:0010596 negative regulation of endothelial cell migration	17	0.000683468832102937	0.699	0.415	Biological Process	GO:0010596	negative regulation of endothelial cell migration	5.73877258875022e-05	0.000683468832102937	0	17	17	41
GO:0032732 positive regulation of interleukin-1 production	17	0.000683468832102937	0.699	0.415	Biological Process	GO:0032732	positive regulation of interleukin-1 production	5.73877258875022e-05	0.000683468832102937	0	17	17	41
GO:0035150 regulation of tube size	24	0.000714336234635979	0.987	0.348	Biological Process	GO:0035150	regulation of tube size	6.00558291484367e-05	0.000714336234635979	2	22	24	69
GO:0003690 double-stranded DNA binding	176	0.00072400396522983	7.149	0.21	Molecular Function	GO:0003690	double-stranded DNA binding	1.60242326308413e-05	0.00072400396522983	16	160	176	838
GO:0001706 endoderm formation	18	0.000733817499514358	0.74	0.4	Biological Process	GO:0001706	endoderm formation	6.18504440889679e-05	0.000733817499514358	2	16	18	45
GO:0070169 positive regulation of biomineral tissue development	18	0.000733817499514358	0.74	0.4	Biological Process	GO:0070169	positive regulation of biomineral tissue development	6.18504440889679e-05	0.000733817499514358	0	18	18	45
GO:1901699 cellular response to nitrogen compound	91	0.000734342695231953	3.743	0.228	Biological Process	GO:1901699	cellular response to nitrogen compound	6.19731577003784e-05	0.000734342695231953	7	84	91	399
GO:0014013 regulation of gliogenesis	23	0.000740097821964766	0.946	0.354	Biological Process	GO:0014013	regulation of gliogenesis	6.261697201112e-05	0.000740097821964766	2	21	23	65
GO:0051963 regulation of synapse assembly	23	0.000740097821964766	0.946	0.354	Biological Process	GO:0051963	regulation of synapse assembly	6.261697201112e-05	0.000740097821964766	0	23	23	65
GO:0046631 alpha-beta T cell activation	32	0.000753511066315636	1.316	0.308	Biological Process	GO:0046631	alpha-beta T cell activation	6.38323123158102e-05	0.000753511066315636	1	31	32	104
GO:0030279 negative regulation of ossification	22	0.000760492179297342	0.905	0.361	Biological Process	GO:0030279	negative regulation of ossification	6.45689822476092e-05	0.000760492179297342	1	21	22	61
GO:1901863 positive regulation of muscle tissue development	19	0.000760492179297342	0.782	0.388	Biological Process	GO:1901863	positive regulation of muscle tissue development	6.45861855081067e-05	0.000760492179297342	2	17	19	49
GO:0007422 peripheral nervous system development	20	0.000771926901248505	0.823	0.377	Biological Process	GO:0007422	peripheral nervous system development	6.57915801726679e-05	0.000771926901248505	1	19	20	53
GO:0032613 interleukin-10 production	15	0.000771926901248505	0.617	0.441	Biological Process	GO:0032613	interleukin-10 production	6.605207220383e-05	0.000771926901248505	1	14	15	34
GO:0035019 somatic stem cell population maintenance	15	0.000771926901248505	0.617	0.441	Biological Process	GO:0035019	somatic stem cell population maintenance	6.605207220383e-05	0.000771926901248505	1	14	15	34
GO:0045824 negative regulation of innate immune response	15	0.000771926901248505	0.617	0.441	Biological Process	GO:0045824	negative regulation of innate immune response	6.605207220383e-05	0.000771926901248505	2	13	15	34
GO:0050706 regulation of interleukin-1 beta secretion	15	0.000771926901248505	0.617	0.441	Biological Process	GO:0050706	regulation of interleukin-1 beta secretion	6.605207220383e-05	0.000771926901248505	1	14	15	34
GO:0085029 extracellular matrix assembly	15	0.000771926901248505	0.617	0.441	Biological Process	GO:0085029	extracellular matrix assembly	6.605207220383e-05	0.000771926901248505	0	15	15	34
GO:0032403 protein complex binding	156	0.000773755433657273	6.336	0.214	Molecular Function	GO:0032403	protein complex binding	1.75145847658839e-05	0.000773755433657273	10	146	156	729
GO:0005925 focal adhesion	37	0.00077503457645495	1.505	0.296	Cellular Component	GO:0005925	focal adhesion	3.8368048339354e-05	0.00077503457645495	1	36	37	125
GO:0048873 homeostasis of number of cells within a tissue	13	0.000776822476614666	0.535	0.481	Biological Process	GO:0048873	homeostasis of number of cells within a tissue	6.6553960714129e-05	0.000776822476614666	0	13	13	27
GO:0003779 actin binding	82	0.000778849159733632	3.331	0.244	Molecular Function	GO:0003779	actin binding	1.80216606376997e-05	0.000778849159733632	2	80	82	336
GO:0048878 chemical homeostasis	167	0.000795512711007443	6.87	0.204	Biological Process	GO:0048878	chemical homeostasis	6.82402208032236e-05	0.000795512711007443	15	152	167	819
GO:0048593 camera-type eye morphogenesis	29	0.000798065376131494	1.193	0.319	Biological Process	GO:0048593	camera-type eye morphogenesis	6.85444463636066e-05	0.000798065376131494	1	28	29	91
GO:0002822 regulation of adaptive immune response based on somatic recombination of immune receptors built from immunoglobulin superfamily domains	35	0.000801813648628345	1.44	0.297	Biological Process	GO:0002822	regulation of adaptive immune response based on somatic recombination of immune receptors built from immunoglobulin superfamily domains	6.89558633421784e-05	0.000801813648628345	1	34	35	118
GO:0045859 regulation of protein kinase activity	122	0.000801813648628345	5.019	0.215	Biological Process	GO:0045859	regulation of protein kinase activity	6.90974843173069e-05	0.000801813648628345	4	118	122	568
GO:0050727 regulation of inflammatory response	58	0.000801813648628345	2.386	0.253	Biological Process	GO:0050727	regulation of inflammatory response	6.91233430662402e-05	0.000801813648628345	7	51	58	229
GO:0043406 positive regulation of MAP kinase activity	38	0.000817586221852528	1.563	0.288	Biological Process	GO:0043406	positive regulation of MAP kinase activity	7.05704163291147e-05	0.000817586221852528	0	38	38	132
GO:0007548 sex differentiation	47	0.000835186925535512	1.933	0.269	Biological Process	GO:0007548	sex differentiation	7.2178850844806e-05	0.000835186925535512	5	42	47	175
GO:0031594 neuromuscular junction	21	0.000851438155835896	0.854	0.375	Cellular Component	GO:0031594	neuromuscular junction	4.30870793932357e-05	0.000851438155835896	0	21	21	56
GO:0002824 positive regulation of adaptive immune response based on somatic recombination of immune receptors built from immunoglobulin superfamily domains	28	0.000864012912139041	1.152	0.322	Biological Process	GO:0002824	positive regulation of adaptive immune response based on somatic recombination of immune receptors built from immunoglobulin superfamily domains	7.47623607341762e-05	0.000864012912139041	1	27	28	87
GO:0006937 regulation of muscle contraction	30	0.000896461217944097	1.234	0.312	Biological Process	GO:0006937	regulation of muscle contraction	7.77616183068696e-05	0.000896461217944097	2	28	30	96
GO:0009612 response to mechanical stimulus	30	0.000896461217944097	1.234	0.312	Biological Process	GO:0009612	response to mechanical stimulus	7.77616183068696e-05	0.000896461217944097	1	29	30	96
GO:0042326 negative regulation of phosphorylation	79	0.000906182468759313	3.25	0.234	Biological Process	GO:0042326	negative regulation of phosphorylation	7.87016715202779e-05	0.000906182468759313	5	74	79	338
GO:0032964 collagen biosynthetic process	12	0.000919870952915104	0.494	0.5	Biological Process	GO:0032964	collagen biosynthetic process	7.99887785143569e-05	0.000919870952915104	0	12	12	24
GO:0071417 cellular response to organonitrogen compound	78	0.000927084779893	3.209	0.234	Biological Process	GO:0071417	cellular response to organonitrogen compound	8.07151047551325e-05	0.000927084779893	7	71	78	333
GO:0007044 cell-substrate junction assembly	23	0.000941514348554401	0.946	0.348	Biological Process	GO:0007044	cell-substrate junction assembly	8.21725481005177e-05	0.000941514348554401	0	23	23	66
GO:0051492 regulation of stress fiber assembly	23	0.000941514348554401	0.946	0.348	Biological Process	GO:0051492	regulation of stress fiber assembly	8.21725481005177e-05	0.000941514348554401	1	22	23	66
GO:0021545 cranial nerve development	17	0.000945236908819317	0.699	0.405	Biological Process	GO:0021545	cranial nerve development	8.25984180551438e-05	0.000945236908819317	0	17	17	42
GO:0060033 anatomical structure regression	6	0.000947665987983991	0.247	0.857	Biological Process	GO:0060033	anatomical structure regression	8.30131513884065e-05	0.000947665987983991	0	6	6	7
GO:0060371 regulation of atrial cardiac muscle cell membrane depolarization	6	0.000947665987983991	0.247	0.857	Biological Process	GO:0060371	regulation of atrial cardiac muscle cell membrane depolarization	8.30131513884065e-05	0.000947665987983991	0	6	6	7
GO:0001891 phagocytic cup	10	0.000949870922711253	0.407	0.588	Cellular Component	GO:0001891	phagocytic cup	4.91132380279746e-05	0.000949870922711253	0	10	10	17
GO:0003156 regulation of organ formation	14	0.000958990023512624	0.576	0.452	Biological Process	GO:0003156	regulation of organ formation	8.45173346221467e-05	0.000958990023512624	2	12	14	31
GO:0030225 macrophage differentiation	14	0.000958990023512624	0.576	0.452	Biological Process	GO:0030225	macrophage differentiation	8.45173346221467e-05	0.000958990023512624	0	14	14	31
GO:0032653 regulation of interleukin-10 production	14	0.000958990023512624	0.576	0.452	Biological Process	GO:0032653	regulation of interleukin-10 production	8.45173346221467e-05	0.000958990023512624	1	13	14	31
GO:0072210 metanephric nephron development	14	0.000958990023512624	0.576	0.452	Biological Process	GO:0072210	metanephric nephron development	8.45173346221467e-05	0.000958990023512624	1	13	14	31
GO:0086065 cell communication involved in cardiac conduction	14	0.000958990023512624	0.576	0.452	Biological Process	GO:0086065	cell communication involved in cardiac conduction	8.45173346221467e-05	0.000958990023512624	0	14	14	31
GO:0001101 response to acid chemical	42	0.000967672742544151	1.728	0.276	Biological Process	GO:0001101	response to acid chemical	8.53935132457527e-05	0.000967672742544151	2	40	42	152
GO:0045682 regulation of epidermis development	22	0.000967672742544151	0.905	0.355	Biological Process	GO:0045682	regulation of epidermis development	8.55926750161903e-05	0.000967672742544151	1	21	22	62
GO:0050818 regulation of coagulation	22	0.000967672742544151	0.905	0.355	Biological Process	GO:0050818	regulation of coagulation	8.55926750161903e-05	0.000967672742544151	1	21	22	62
GO:0001838 embryonic epithelial tube formation	33	0.000969901990828982	1.357	0.3	Biological Process	GO:0001838	embryonic epithelial tube formation	8.59970785587069e-05	0.000969901990828982	1	32	33	110
GO:0072175 epithelial tube formation	33	0.000969901990828982	1.357	0.3	Biological Process	GO:0072175	epithelial tube formation	8.59970785587069e-05	0.000969901990828982	1	32	33	110
GO:0009952 anterior/posterior pattern specification	49	0.000977606371104735	2.016	0.263	Biological Process	GO:0009952	anterior/posterior pattern specification	8.67948394002111e-05	0.000977606371104735	6	43	49	186
GO:0030879 mammary gland development	31	0.000977606371104735	1.275	0.307	Biological Process	GO:0030879	mammary gland development	8.68890610788526e-05	0.000977606371104735	3	28	31	101
GO:0050710 negative regulation of cytokine secretion	18	0.000977881542062663	0.74	0.391	Biological Process	GO:0050710	negative regulation of cytokine secretion	8.7017981469736e-05	0.000977881542062663	1	17	18	46
GO:1901698 response to nitrogen compound	116	0.000982410124499176	4.772	0.216	Biological Process	GO:1901698	response to nitrogen compound	8.75259100344314e-05	0.000982410124499176	10	106	116	538
GO:0032386 regulation of intracellular transport	86	0.000983423676291357	3.538	0.229	Biological Process	GO:0032386	regulation of intracellular transport	8.77212658586992e-05	0.000983423676291357	8	78	86	376
GO:0001570 vasculogenesis	21	0.000984260101641431	0.864	0.362	Biological Process	GO:0001570	vasculogenesis	8.81113091737548e-05	0.000984260101641431	2	19	21	58
GO:0030193 regulation of blood coagulation	21	0.000984260101641431	0.864	0.362	Biological Process	GO:0030193	regulation of blood coagulation	8.81113091737548e-05	0.000984260101641431	1	20	21	58
GO:0050672 negative regulation of lymphocyte proliferation	21	0.000984260101641431	0.864	0.362	Biological Process	GO:0050672	negative regulation of lymphocyte proliferation	8.81113091737548e-05	0.000984260101641431	0	21	21	58
GO:0003186 tricuspid valve morphogenesis	5	0.000987119050818062	0.206	1	Biological Process	GO:0003186	tricuspid valve morphogenesis	8.84726934768032e-05	0.000987119050818062	0	5	5	5
GO:0014855 striated muscle cell proliferation	19	0.000993788412777759	0.782	0.38	Biological Process	GO:0014855	striated muscle cell proliferation	8.91766121924279e-05	0.000993788412777759	2	17	19	50
GO:0005583 fibrillar collagen trimer	7	0.00100093645563254	0.285	0.778	Cellular Component	GO:0005583	fibrillar collagen trimer	5.39558705456487e-05	0.00100093645563254	0	7	7	9
GO:0098643 banded collagen fibril	7	0.00100093645563254	0.285	0.778	Cellular Component	GO:0098643	banded collagen fibril	5.39558705456487e-05	0.00100093645563254	0	7	7	9
GO:0055085 transmembrane transport	238	0.00100544393029715	9.79	0.193	Biological Process	GO:0055085	transmembrane transport	9.03299161820216e-05	0.00100544393029715	24	214	238	1232
GO:0005924 cell-substrate adherens junction	37	0.00100729453413259	1.505	0.291	Cellular Component	GO:0005924	cell-substrate adherens junction	5.59121497241539e-05	0.00100729453413259	1	36	37	127
GO:0042641 actomyosin	22	0.00100729453413259	0.895	0.361	Cellular Component	GO:0042641	actomyosin	5.72061676474022e-05	0.00100729453413259	1	21	22	61
GO:0001725 stress fiber	20	0.00100729453413259	0.814	0.377	Cellular Component	GO:0001725	stress fiber	5.87311444543757e-05	0.00100729453413259	1	19	20	53
GO:0097517 contractile actin filament bundle	20	0.00100729453413259	0.814	0.377	Cellular Component	GO:0097517	contractile actin filament bundle	5.87311444543757e-05	0.00100729453413259	1	19	20	53
GO:1904062 regulation of cation transmembrane transport	44	0.00101252786709976	1.81	0.272	Biological Process	GO:1904062	regulation of cation transmembrane transport	9.10745074348892e-05	0.00101252786709976	4	40	44	162
GO:0002429 immune response-activating cell surface receptor signaling pathway	40	0.00103258417319573	1.645	0.28	Biological Process	GO:0002429	immune response-activating cell surface receptor signaling pathway	9.29888321764773e-05	0.00103258417319573	4	36	40	143
GO:0030038 contractile actin filament bundle assembly	25	0.00104585294520234	1.028	0.333	Biological Process	GO:0030038	contractile actin filament bundle assembly	9.44071935365852e-05	0.00104585294520234	1	24	25	75
GO:0043149 stress fiber assembly	25	0.00104585294520234	1.028	0.333	Biological Process	GO:0043149	stress fiber assembly	9.44071935365852e-05	0.00104585294520234	1	24	25	75
GO:0002244 hematopoietic progenitor cell differentiation	37	0.00105138045926254	1.522	0.287	Biological Process	GO:0002244	hematopoietic progenitor cell differentiation	9.50184668877371e-05	0.00105138045926254	1	36	37	129
GO:0032680 regulation of tumor necrosis factor production	32	0.00105895335099192	1.316	0.302	Biological Process	GO:0032680	regulation of tumor necrosis factor production	9.58159906302912e-05	0.00105895335099192	0	32	32	106
GO:0032715 negative regulation of interleukin-6 production	15	0.00109435886974314	0.617	0.429	Biological Process	GO:0032715	negative regulation of interleukin-6 production	9.91364513985881e-05	0.00109435886974314	0	15	15	35
GO:0007187 G-protein coupled receptor signaling pathway, coupled to cyclic nucleotide second messenger	49	0.00110518224112827	2.016	0.262	Biological Process	GO:0007187	G-protein coupled receptor signaling pathway, coupled to cyclic nucleotide second messenger	0.00010023498800533	0.00110518224112827	7	42	49	187
GO:0090288 negative regulation of cellular response to growth factor stimulus	35	0.00110571002980439	1.44	0.292	Biological Process	GO:0090288	negative regulation of cellular response to growth factor stimulus	0.000100400974824669	0.00110571002980439	1	34	35	120
GO:0014033 neural crest cell differentiation	24	0.00110961731152993	0.987	0.338	Biological Process	GO:0014033	neural crest cell differentiation	0.000100874301048175	0.00110961731152993	2	22	24	71
GO:0042474 middle ear morphogenesis	10	0.00111979140709288	0.411	0.556	Biological Process	GO:0042474	middle ear morphogenesis	0.000102038464934326	0.00111979140709288	1	9	10	18
GO:1900746 regulation of vascular endothelial growth factor signaling pathway	10	0.00111979140709288	0.411	0.556	Biological Process	GO:1900746	regulation of vascular endothelial growth factor signaling pathway	0.000102038464934326	0.00111979140709288	0	10	10	18
GO:0003158 endothelium development	27	0.00112067416288874	1.111	0.321	Biological Process	GO:0003158	endothelium development	0.000102238621419398	0.00112067416288874	1	26	27	84
GO:0019932 second-messenger-mediated signaling	52	0.00112323527396513	2.139	0.257	Biological Process	GO:0019932	second-messenger-mediated signaling	0.000102592261429355	0.00112323527396513	1	51	52	202
GO:0060413 atrial septum morphogenesis	9	0.00112579170167036	0.37	0.6	Biological Process	GO:0060413	atrial septum morphogenesis	0.000103066284406741	0.00112579170167036	1	8	9	15
GO:0090189 regulation of branching involved in ureteric bud morphogenesis	9	0.00112579170167036	0.37	0.6	Biological Process	GO:0090189	regulation of branching involved in ureteric bud morphogenesis	0.000103066284406741	0.00112579170167036	2	7	9	15
GO:0003401 axis elongation	13	0.00115996462414958	0.535	0.464	Biological Process	GO:0003401	axis elongation	0.000106689370291035	0.00115996462414958	1	12	13	28
GO:1902991 regulation of amyloid precursor protein catabolic process	13	0.00115996462414958	0.535	0.464	Biological Process	GO:1902991	regulation of amyloid precursor protein catabolic process	0.000106689370291035	0.00115996462414958	0	13	13	28
GO:0002690 positive regulation of leukocyte chemotaxis	23	0.00115996462414958	0.946	0.343	Biological Process	GO:0002690	positive regulation of leukocyte chemotaxis	0.00010699020191401	0.00115996462414958	0	23	23	67
GO:0048709 oligodendrocyte differentiation	23	0.00115996462414958	0.946	0.343	Biological Process	GO:0048709	oligodendrocyte differentiation	0.00010699020191401	0.00115996462414958	2	21	23	67
GO:1904019 epithelial cell apoptotic process	23	0.00115996462414958	0.946	0.343	Biological Process	GO:1904019	epithelial cell apoptotic process	0.00010699020191401	0.00115996462414958	0	23	23	67
GO:0022408 negative regulation of cell-cell adhesion	36	0.00115996462414958	1.481	0.288	Biological Process	GO:0022408	negative regulation of cell-cell adhesion	0.00010706221934251	0.00115996462414958	1	35	36	125
GO:0045619 regulation of lymphocyte differentiation	36	0.00115996462414958	1.481	0.288	Biological Process	GO:0045619	regulation of lymphocyte differentiation	0.00010706221934251	0.00115996462414958	1	35	36	125
GO:1904950 negative regulation of establishment of protein localization	40	0.00118830806213593	1.645	0.278	Biological Process	GO:1904950	negative regulation of establishment of protein localization	0.000109805199631191	0.00118830806213593	3	37	40	144
GO:0010595 positive regulation of endothelial cell migration	26	0.00120139860327528	1.07	0.325	Biological Process	GO:0010595	positive regulation of endothelial cell migration	0.000111143167443264	0.00120139860327528	0	26	26	80
GO:0021675 nerve development	22	0.00121455063873837	0.905	0.349	Biological Process	GO:0021675	nerve development	0.000112489627581045	0.00121455063873837	0	22	22	63
GO:0071229 cellular response to acid chemical	34	0.00121552710321462	1.399	0.293	Biological Process	GO:0071229	cellular response to acid chemical	0.000112709916204496	0.00121552710321462	1	33	34	116
GO:0043548 phosphatidylinositol 3-kinase binding	12	0.00125121547602342	0.487	0.545	Molecular Function	GO:0043548	phosphatidylinositol 3-kinase binding	2.95810499864692e-05	0.00125121547602342	1	11	12	22
GO:0032945 negative regulation of mononuclear cell proliferation	21	0.00125940962445341	0.864	0.356	Biological Process	GO:0032945	negative regulation of mononuclear cell proliferation	0.000117044858094069	0.00125940962445341	0	21	21	59
GO:0002548 monocyte chemotaxis	17	0.00125940962445341	0.699	0.395	Biological Process	GO:0002548	monocyte chemotaxis	0.000117048004836499	0.00125940962445341	1	16	17	43
GO:0010522 regulation of calcium ion transport into cytosol	20	0.00129250161071482	0.823	0.364	Biological Process	GO:0010522	regulation of calcium ion transport into cytosol	0.000120261606979234	0.00129250161071482	2	18	20	55
GO:0070373 negative regulation of ERK1 and ERK2 cascade	18	0.00129667455009801	0.74	0.383	Biological Process	GO:0070373	negative regulation of ERK1 and ERK2 cascade	0.000120788399496364	0.00129667455009801	2	16	18	47
GO:0055024 regulation of cardiac muscle tissue development	19	0.0013047544439995	0.782	0.373	Biological Process	GO:0055024	regulation of cardiac muscle tissue development	0.000121680443287209	0.0013047544439995	2	17	19	51
GO:0051224 negative regulation of protein transport	39	0.0013329759626706	1.604	0.279	Biological Process	GO:0051224	negative regulation of protein transport	0.000124454758185462	0.0013329759626706	3	36	39	140
GO:0055065 metal ion homeostasis	100	0.0013386077873402	4.114	0.22	Biological Process	GO:0055065	metal ion homeostasis	0.000125123578028274	0.0013386077873402	8	92	100	455
GO:2000116 regulation of cysteine-type endopeptidase activity	45	0.00135131818409671	1.851	0.266	Biological Process	GO:2000116	regulation of cysteine-type endopeptidase activity	0.000126456012100066	0.00135131818409671	4	41	45	169
GO:0043588 skin development	46	0.00137121914927745	1.892	0.264	Biological Process	GO:0043588	skin development	0.000128611303607051	0.00137121914927745	3	43	46	174
GO:0045055 regulated exocytosis	46	0.00137121914927745	1.892	0.264	Biological Process	GO:0045055	regulated exocytosis	0.000128611303607051	0.00137121914927745	6	40	46	174
GO:0045637 regulation of myeloid cell differentiation	40	0.00137725663434719	1.645	0.276	Biological Process	GO:0045637	regulation of myeloid cell differentiation	0.000129324706932077	0.00137725663434719	2	38	40	145
GO:0032103 positive regulation of response to external stimulus	58	0.00138998926129482	2.386	0.248	Biological Process	GO:0032103	positive regulation of response to external stimulus	0.000130668790721017	0.00138998926129482	2	56	58	234
GO:0002687 positive regulation of leukocyte migration	29	0.00139199332125924	1.193	0.309	Biological Process	GO:0002687	positive regulation of leukocyte migration	0.000131005887835636	0.00139199332125924	0	29	29	94
GO:0071604 transforming growth factor beta production	12	0.00140167743254163	0.494	0.48	Biological Process	GO:0071604	transforming growth factor beta production	0.000132216768821094	0.00140167743254163	1	11	12	25
GO:1902003 regulation of beta-amyloid formation	12	0.00140167743254163	0.494	0.48	Biological Process	GO:1902003	regulation of beta-amyloid formation	0.000132216768821094	0.00140167743254163	0	12	12	25
GO:0043281 regulation of cysteine-type endopeptidase activity involved in apoptotic process	41	0.00141598881662593	1.687	0.273	Biological Process	GO:0043281	regulation of cysteine-type endopeptidase activity involved in apoptotic process	0.000133717991015631	0.00141598881662593	3	38	41	150
GO:0042105 alpha-beta T cell receptor complex	5	0.00143184999204189	0.203	1	Cellular Component	GO:0042105	alpha-beta T cell receptor complex	8.50603955668449e-05	0.00143184999204189	0	5	5	5
GO:0001508 action potential	26	0.00147949917116094	1.07	0.321	Biological Process	GO:0001508	action potential	0.000139873599666428	0.00147949917116094	0	26	26	81
GO:0046328 regulation of JNK cascade	38	0.00148981259135291	1.563	0.279	Biological Process	GO:0046328	regulation of JNK cascade	0.000141007793605243	0.00148981259135291	0	38	38	136
GO:0007416 synapse assembly	32	0.0014905284173628	1.316	0.296	Biological Process	GO:0007416	synapse assembly	0.000141553227543588	0.0014905284173628	2	30	32	108
GO:0051238 sequestering of metal ion	32	0.0014905284173628	1.316	0.296	Biological Process	GO:0051238	sequestering of metal ion	0.000141553227543588	0.0014905284173628	2	30	32	108
GO:1903555 regulation of tumor necrosis factor superfamily cytokine production	32	0.0014905284173628	1.316	0.296	Biological Process	GO:1903555	regulation of tumor necrosis factor superfamily cytokine production	0.000141553227543588	0.0014905284173628	0	32	32	108
GO:0043409 negative regulation of MAPK cascade	35	0.0015171061687014	1.44	0.287	Biological Process	GO:0043409	negative regulation of MAPK cascade	0.000144239343034317	0.0015171061687014	2	33	35	122
GO:0002821 positive regulation of adaptive immune response	28	0.00152050020858825	1.152	0.311	Biological Process	GO:0002821	positive regulation of adaptive immune response	0.000144724461687014	0.00152050020858825	1	27	28	90
GO:0050728 negative regulation of inflammatory response	30	0.00152091437093931	1.234	0.303	Biological Process	GO:0050728	negative regulation of inflammatory response	0.000144926356038656	0.00152091437093931	4	26	30	99
GO:1902893 regulation of pri-miRNA transcription from RNA polymerase II promoter	15	0.00152812958060009	0.617	0.417	Biological Process	GO:1902893	regulation of pri-miRNA transcription from RNA polymerase II promoter	0.000145777130165141	0.00152812958060009	0	15	15	36
GO:0046777 protein autophosphorylation	46	0.00155738667810905	1.892	0.263	Biological Process	GO:0046777	protein autophosphorylation	0.000148734503816845	0.00155738667810905	3	43	46	175
GO:0032845 negative regulation of homeostatic process	40	0.00158846313718604	1.645	0.274	Biological Process	GO:0032845	negative regulation of homeostatic process	0.000151923715813965	0.00158846313718604	3	37	40	146
GO:0002456 T cell mediated immunity	25	0.00158846313718604	1.028	0.325	Biological Process	GO:0002456	T cell mediated immunity	0.000152186137146054	0.00158846313718604	0	25	25	77
GO:0050851 antigen receptor-mediated signaling pathway	36	0.00158846313718604	1.481	0.283	Biological Process	GO:0050851	antigen receptor-mediated signaling pathway	0.000152285073933927	0.00158846313718604	4	32	36	127
GO:0051147 regulation of muscle cell differentiation	33	0.00158846313718604	1.357	0.292	Biological Process	GO:0051147	regulation of muscle cell differentiation	0.000152381144876943	0.00158846313718604	2	31	33	113
GO:0061614 pri-miRNA transcription from RNA polymerase II promoter	16	0.00163597801096313	0.658	0.4	Biological Process	GO:0061614	pri-miRNA transcription from RNA polymerase II promoter	0.000157114008317044	0.00163597801096313	0	16	16	40
GO:0001952 regulation of cell-matrix adhesion	27	0.00165815572083517	1.111	0.314	Biological Process	GO:0001952	regulation of cell-matrix adhesion	0.00015942101792027	0.00165815572083517	2	25	27	86
GO:0003203 endocardial cushion morphogenesis	11	0.00165870837710738	0.452	0.5	Biological Process	GO:0003203	endocardial cushion morphogenesis	0.000159651345772219	0.00165870837710738	1	10	11	22
GO:0002718 regulation of cytokine production involved in immune response	20	0.0016617585575755	0.823	0.357	Biological Process	GO:0002718	regulation of cytokine production involved in immune response	0.000160122446205865	0.0016617585575755	0	20	20	56
GO:0001755 neural crest cell migration	17	0.00169261700933638	0.699	0.386	Biological Process	GO:0001755	neural crest cell migration	0.000163457512705917	0.00169261700933638	2	15	17	44
GO:0045661 regulation of myoblast differentiation	17	0.00169261700933638	0.699	0.386	Biological Process	GO:0045661	regulation of myoblast differentiation	0.000163457512705917	0.00169261700933638	1	16	17	44
GO:0038063 collagen-activated tyrosine kinase receptor signaling pathway	7	0.00169442447215099	0.288	0.7	Biological Process	GO:0038063	collagen-activated tyrosine kinase receptor signaling pathway	0.000164085530939415	0.00169442447215099	0	7	7	10
GO:0051386 regulation of neurotrophin TRK receptor signaling pathway	7	0.00169442447215099	0.288	0.7	Biological Process	GO:0051386	regulation of neurotrophin TRK receptor signaling pathway	0.000164085530939415	0.00169442447215099	0	7	7	10
GO:0048645 organ formation	19	0.00169442447215099	0.782	0.365	Biological Process	GO:0048645	organ formation	0.000164175087730044	0.00169442447215099	2	17	19	52
GO:0002063 chondrocyte development	18	0.0017010471891912	0.74	0.375	Biological Process	GO:0002063	chondrocyte development	0.000165543637362802	0.0017010471891912	1	17	18	48
GO:0045844 positive regulation of striated muscle tissue development	18	0.0017010471891912	0.74	0.375	Biological Process	GO:0045844	positive regulation of striated muscle tissue development	0.000165543637362802	0.0017010471891912	1	17	18	48
GO:0048636 positive regulation of muscle organ development	18	0.0017010471891912	0.74	0.375	Biological Process	GO:0048636	positive regulation of muscle organ development	0.000165543637362802	0.0017010471891912	1	17	18	48
GO:0051965 positive regulation of synapse assembly	18	0.0017010471891912	0.74	0.375	Biological Process	GO:0051965	positive regulation of synapse assembly	0.000165543637362802	0.0017010471891912	0	18	18	48
GO:0060043 regulation of cardiac muscle cell proliferation	13	0.00170484288976481	0.535	0.448	Biological Process	GO:0060043	regulation of cardiac muscle cell proliferation	0.000166095151742924	0.00170484288976481	2	11	13	29
GO:0007010 cytoskeleton organization	218	0.00170805936985109	8.968	0.193	Biological Process	GO:0007010	cytoskeleton organization	0.000166590984368555	0.00170805936985109	18	200	218	1127
GO:0023061 signal release	69	0.00175011569740485	2.838	0.235	Biological Process	GO:0023061	signal release	0.000171065742725667	0.00175011569740485	7	62	69	293
GO:0006941 striated muscle contraction	32	0.00175011569740485	1.316	0.294	Biological Process	GO:0006941	striated muscle contraction	0.000171066751749325	0.00175011569740485	2	30	32	109
GO:0051704 multi-organism process	260	0.00178538009874119	10.695	0.189	Biological Process	GO:0051704	multi-organism process	0.00017470443013	0.00178538009874119	23	237	260	1374
GO:0045445 myoblast differentiation	23	0.00181044387592856	0.946	0.333	Biological Process	GO:0045445	myoblast differentiation	0.000177350393571893	0.00181044387592856	1	22	23	69
GO:0010950 positive regulation of endopeptidase activity	33	0.00186676346005159	1.357	0.289	Biological Process	GO:0010950	positive regulation of endopeptidase activity	0.000183066857849307	0.00186676346005159	3	30	33	114
GO:0032331 negative regulation of chondrocyte differentiation	10	0.00189007044149649	0.411	0.526	Biological Process	GO:0032331	negative regulation of chondrocyte differentiation	0.000185554399715338	0.00189007044149649	0	10	10	19
GO:0006029 proteoglycan metabolic process	22	0.00192710965424913	0.905	0.338	Biological Process	GO:0006029	proteoglycan metabolic process	0.000189602392005496	0.00192710965424913	1	21	22	65
GO:0035023 regulation of Rho protein signal transduction	22	0.00192710965424913	0.905	0.338	Biological Process	GO:0035023	regulation of Rho protein signal transduction	0.000189602392005496	0.00192710965424913	1	21	22	65
GO:0007189 adenylate cyclase-activating G-protein coupled receptor signaling pathway	31	0.00194749745261813	1.275	0.295	Biological Process	GO:0007189	adenylate cyclase-activating G-protein coupled receptor signaling pathway	0.00019181632852408	0.00194749745261813	4	27	31	105
GO:0060412 ventricular septum morphogenesis	14	0.001949859539778	0.576	0.424	Biological Process	GO:0060412	ventricular septum morphogenesis	0.000192257275420905	0.001949859539778	0	14	14	33
GO:0043534 blood vessel endothelial cell migration	27	0.00200103951213767	1.111	0.31	Biological Process	GO:0043534	blood vessel endothelial cell migration	0.000197517413654012	0.00200103951213767	0	27	27	87
GO:0030168 platelet activation	21	0.00202515229471174	0.864	0.344	Biological Process	GO:0030168	platelet activation	0.000201065961811922	0.00202515229471174	1	20	21	61
GO:0070664 negative regulation of leukocyte proliferation	21	0.00202515229471174	0.864	0.344	Biological Process	GO:0070664	negative regulation of leukocyte proliferation	0.000201065961811922	0.00202515229471174	0	21	21	61
GO:0038065 collagen-activated signaling pathway	8	0.00202515229471174	0.329	0.615	Biological Process	GO:0038065	collagen-activated signaling pathway	0.00020119555967118	0.00202515229471174	0	8	8	13
GO:0043652 engulfment of apoptotic cell	8	0.00202515229471174	0.329	0.615	Biological Process	GO:0043652	engulfment of apoptotic cell	0.00020119555967118	0.00202515229471174	0	8	8	13
GO:0061213 positive regulation of mesonephros development	8	0.00202515229471174	0.329	0.615	Biological Process	GO:0061213	positive regulation of mesonephros development	0.00020119555967118	0.00202515229471174	2	6	8	13
GO:0098911 regulation of ventricular cardiac muscle cell action potential	8	0.00202515229471174	0.329	0.615	Biological Process	GO:0098911	regulation of ventricular cardiac muscle cell action potential	0.00020119555967118	0.00202515229471174	0	8	8	13
GO:0072087 renal vesicle development	9	0.00204311090543945	0.37	0.562	Biological Process	GO:0072087	renal vesicle development	0.000203197975960274	0.00204311090543945	1	8	9	16
GO:0006793 phosphorus metabolic process	460	0.00205078197401503	18.922	0.178	Biological Process	GO:0006793	phosphorus metabolic process	0.000204179980747998	0.00205078197401503	35	425	460	2580
GO:0070482 response to oxygen levels	40	0.00208777860033774	1.645	0.27	Biological Process	GO:0070482	response to oxygen levels	0.000208086468765635	0.00208777860033774	0	40	40	148
GO:0060420 regulation of heart growth	15	0.0021080546708923	0.617	0.405	Biological Process	GO:0060420	regulation of heart growth	0.000210332556629997	0.0021080546708923	2	13	15	37
GO:0002709 regulation of T cell mediated immunity	20	0.00211181835450345	0.823	0.351	Biological Process	GO:0002709	regulation of T cell mediated immunity	0.000211159275698668	0.00211181835450345	0	20	20	57
GO:1903409 reactive oxygen species biosynthetic process	20	0.00211181835450345	0.823	0.351	Biological Process	GO:1903409	reactive oxygen species biosynthetic process	0.000211159275698668	0.00211181835450345	4	16	20	57
GO:0036477 somatodendritic compartment	89	0.00212980779766755	3.621	0.223	Cellular Component	GO:0036477	somatodendritic compartment	0.000128866258384725	0.00212980779766755	7	82	89	399
GO:0071900 regulation of protein serine/threonine kinase activity	82	0.00214337059612644	3.373	0.225	Biological Process	GO:0071900	regulation of protein serine/threonine kinase activity	0.000214543130923029	0.00214337059612644	2	80	82	364
GO:0060048 cardiac muscle contraction	26	0.00217390600472916	1.07	0.313	Biological Process	GO:0060048	cardiac muscle contraction	0.000217831837670757	0.00217390600472916	0	26	26	83
GO:0034113 heterotypic cell-cell adhesion	16	0.00220256483380462	0.658	0.39	Biological Process	GO:0034113	heterotypic cell-cell adhesion	0.000220938829071952	0.00220256483380462	0	16	16	41
GO:0007188 adenylate cyclase-modulating G-protein coupled receptor signaling pathway	44	0.00222379887199061	1.81	0.262	Biological Process	GO:0007188	adenylate cyclase-modulating G-protein coupled receptor signaling pathway	0.000223543931048303	0.00222379887199061	7	37	44	168
GO:0070302 regulation of stress-activated protein kinase signaling cascade	44	0.00222379887199061	1.81	0.262	Biological Process	GO:0070302	regulation of stress-activated protein kinase signaling cascade	0.000223543931048303	0.00222379887199061	0	44	44	168
GO:0048844 artery morphogenesis	18	0.00222760093118832	0.74	0.367	Biological Process	GO:0048844	artery morphogenesis	0.000224164093278431	0.00222760093118832	3	15	18	49
GO:0002711 positive regulation of T cell mediated immunity	17	0.00223500097783736	0.699	0.378	Biological Process	GO:0002711	positive regulation of T cell mediated immunity	0.000225147518651921	0.00223500097783736	0	17	17	45
GO:0006873 cellular ion homeostasis	100	0.00224116930522226	4.114	0.216	Biological Process	GO:0006873	cellular ion homeostasis	0.000226008313655572	0.00224116930522226	8	92	100	462
GO:0050768 negative regulation of neurogenesis	47	0.00226213453058493	1.933	0.257	Biological Process	GO:0050768	negative regulation of neurogenesis	0.000228364184531862	0.00226213453058493	1	46	47	183
GO:0055001 muscle cell development	34	0.00228932901786465	1.399	0.283	Biological Process	GO:0055001	muscle cell development	0.000231354048808883	0.00228932901786465	2	32	34	120
GO:0007254 JNK cascade	39	0.00234086842258513	1.604	0.271	Biological Process	GO:0007254	JNK cascade	0.00023681256235318	0.00234086842258513	0	39	39	144
GO:0043025 neuronal cell body	48	0.00234090066501415	1.953	0.258	Cellular Component	GO:0043025	neuronal cell body	0.000144213902355107	0.00234090066501415	3	45	48	186
GO:0010811 positive regulation of cell-substrate adhesion	27	0.00240433368326367	1.111	0.307	Biological Process	GO:0010811	positive regulation of cell-substrate adhesion	0.00024348983353637	0.00240433368326367	1	26	27	88
GO:0010563 negative regulation of phosphorus metabolic process	98	0.00240501687413619	4.031	0.217	Biological Process	GO:0010563	negative regulation of phosphorus metabolic process	0.000244072858714815	0.00240501687413619	7	91	98	452
GO:0045936 negative regulation of phosphate metabolic process	98	0.00240501687413619	4.031	0.217	Biological Process	GO:0045936	negative regulation of phosphate metabolic process	0.000244072858714815	0.00240501687413619	7	91	98	452
GO:0051347 positive regulation of transferase activity	104	0.00242663868315812	4.278	0.214	Biological Process	GO:0051347	positive regulation of transferase activity	0.000246526374071507	0.00242663868315812	6	98	104	485
GO:0032640 tumor necrosis factor production	32	0.00242961732544469	1.316	0.288	Biological Process	GO:0032640	tumor necrosis factor production	0.000247088526206959	0.00242961732544469	0	32	32	111
GO:0002768 immune response-regulating cell surface receptor signaling pathway	41	0.00243212539635786	1.687	0.266	Biological Process	GO:0002768	immune response-regulating cell surface receptor signaling pathway	0.000247603408047115	0.00243212539635786	4	37	41	154
GO:0050431 transforming growth factor beta binding	10	0.00244342725126881	0.406	0.588	Molecular Function	GO:0050431	transforming growth factor beta binding	5.89962314189651e-05	0.00244342725126881	0	10	10	17
GO:0031952 regulation of protein autophosphorylation	13	0.00246822597104414	0.535	0.433	Biological Process	GO:0031952	regulation of protein autophosphorylation	0.000251805982517589	0.00246822597104414	0	13	13	30
GO:0051482 positive regulation of cytosolic calcium ion concentration involved in phospholipase C-activating G-protein coupled signaling pathway	13	0.00246822597104414	0.535	0.433	Biological Process	GO:0051482	positive regulation of cytosolic calcium ion concentration involved in phospholipase C-activating G-protein coupled signaling pathway	0.000251805982517589	0.00246822597104414	3	10	13	30
GO:0005024 transforming growth factor beta-activated receptor activity	7	0.00251369854983192	0.284	0.778	Molecular Function	GO:0005024	transforming growth factor beta-activated receptor activity	6.19573586226179e-05	0.00251369854983192	0	7	7	9
GO:0044877 macromolecular complex binding	264	0.00254188730529036	10.723	0.194	Molecular Function	GO:0044877	macromolecular complex binding	6.3930767235673e-05	0.00254188730529036	18	246	264	1360
GO:0032755 positive regulation of interleukin-6 production	21	0.00254528051076714	0.864	0.339	Biological Process	GO:0032755	positive regulation of interleukin-6 production	0.000260210816024372	0.00254528051076714	0	21	21	62
GO:0043500 muscle adaptation	21	0.00254528051076714	0.864	0.339	Biological Process	GO:0043500	muscle adaptation	0.000260210816024372	0.00254528051076714	0	21	21	62
GO:0055082 cellular chemical homeostasis	114	0.00255713684191019	4.689	0.211	Biological Process	GO:0055082	cellular chemical homeostasis	0.000261696089579101	0.00255713684191019	10	104	114	541
GO:0010837 regulation of keratinocyte proliferation	11	0.00255715603094557	0.452	0.478	Biological Process	GO:0010837	regulation of keratinocyte proliferation	0.000263337080849432	0.00255715603094557	1	10	11	23
GO:0035025 positive regulation of Rho protein signal transduction	11	0.00255715603094557	0.452	0.478	Biological Process	GO:0035025	positive regulation of Rho protein signal transduction	0.000263337080849432	0.00255715603094557	1	10	11	23
GO:0040036 regulation of fibroblast growth factor receptor signaling pathway	11	0.00255715603094557	0.452	0.478	Biological Process	GO:0040036	regulation of fibroblast growth factor receptor signaling pathway	0.000263337080849432	0.00255715603094557	0	11	11	23
GO:0045332 phospholipid translocation	11	0.00255715603094557	0.452	0.478	Biological Process	GO:0045332	phospholipid translocation	0.000263337080849432	0.00255715603094557	1	10	11	23
GO:0071634 regulation of transforming growth factor beta production	11	0.00255715603094557	0.452	0.478	Biological Process	GO:0071634	regulation of transforming growth factor beta production	0.000263337080849432	0.00255715603094557	1	10	11	23
GO:0086005 ventricular cardiac muscle cell action potential	11	0.00255715603094557	0.452	0.478	Biological Process	GO:0086005	ventricular cardiac muscle cell action potential	0.000263337080849432	0.00255715603094557	0	11	11	23
GO:0016324 apical plasma membrane	44	0.0025800295516968	1.79	0.263	Cellular Component	GO:0016324	apical plasma membrane	0.000161784031294519	0.0025800295516968	3	41	44	167
GO:0034341 response to interferon-gamma	26	0.00261573973221079	1.07	0.31	Biological Process	GO:0034341	response to interferon-gamma	0.000269649486335158	0.00261573973221079	0	26	26	84
GO:0035914 skeletal muscle cell differentiation	20	0.00267380940192251	0.823	0.345	Biological Process	GO:0035914	skeletal muscle cell differentiation	0.000275921363343355	0.00267380940192251	1	19	20	58
GO:0010623 developmental programmed cell death	14	0.00271634456084346	0.576	0.412	Biological Process	GO:0010623	developmental programmed cell death	0.000280600917672858	0.00271634456084346	1	13	14	34
GO:0003149 membranous septum morphogenesis	6	0.00278447792220986	0.247	0.75	Biological Process	GO:0003149	membranous septum morphogenesis	0.000288234067580531	0.00278447792220986	0	6	6	8
GO:0003183 mitral valve morphogenesis	6	0.00278447792220986	0.247	0.75	Biological Process	GO:0003183	mitral valve morphogenesis	0.000288234067580531	0.00278447792220986	0	6	6	8
GO:0051899 membrane depolarization	19	0.0027919603180705	0.782	0.352	Biological Process	GO:0051899	membrane depolarization	0.000289580933007578	0.0027919603180705	1	18	19	54
GO:0051235 maintenance of location	60	0.0027919603180705	2.468	0.239	Biological Process	GO:0051235	maintenance of location	0.000289605113646668	0.0027919603180705	3	57	60	251
GO:0061041 regulation of wound healing	29	0.00280639693222501	1.193	0.296	Biological Process	GO:0061041	regulation of wound healing	0.000291402394842721	0.00280639693222501	2	27	29	98
GO:0032872 regulation of stress-activated MAPK cascade	43	0.00283083467397656	1.769	0.261	Biological Process	GO:0032872	regulation of stress-activated MAPK cascade	0.000294242296525926	0.00283083467397656	0	43	43	165
GO:0060560 developmental growth involved in morphogenesis	45	0.00286275719020956	1.851	0.257	Biological Process	GO:0060560	developmental growth involved in morphogenesis	0.000298007414264688	0.00286275719020956	2	43	45	175
GO:0060038 cardiac muscle cell proliferation	15	0.00286275719020956	0.617	0.395	Biological Process	GO:0060038	cardiac muscle cell proliferation	0.000298172017995334	0.00286275719020956	2	13	15	38
GO:0051403 stress-activated MAPK cascade	46	0.00286555143389899	1.892	0.256	Biological Process	GO:0051403	stress-activated MAPK cascade	0.000298769169905503	0.00286555143389899	1	45	46	180
GO:0030858 positive regulation of epithelial cell differentiation	18	0.00287237739831832	0.74	0.36	Biological Process	GO:0030858	positive regulation of epithelial cell differentiation	0.000300094551389308	0.00287237739831832	2	16	18	50
GO:0051148 negative regulation of muscle cell differentiation	18	0.00287237739831832	0.74	0.36	Biological Process	GO:0051148	negative regulation of muscle cell differentiation	0.000300094551389308	0.00287237739831832	0	18	18	50
GO:0086003 cardiac muscle cell contraction	16	0.00291811545401641	0.658	0.381	Biological Process	GO:0086003	cardiac muscle cell contraction	0.000306071389697678	0.00291811545401641	0	16	16	42
GO:0002011 morphogenesis of an epithelial sheet	17	0.00291811545401641	0.699	0.37	Biological Process	GO:0002011	morphogenesis of an epithelial sheet	0.000306120005965615	0.00291811545401641	1	16	17	46
GO:0034121 regulation of toll-like receptor signaling pathway	17	0.00291811545401641	0.699	0.37	Biological Process	GO:0034121	regulation of toll-like receptor signaling pathway	0.000306120005965615	0.00291811545401641	0	17	17	46
GO:0055017 cardiac muscle tissue growth	17	0.00291811545401641	0.699	0.37	Biological Process	GO:0055017	cardiac muscle tissue growth	0.000306120005965615	0.00291811545401641	2	15	17	46
GO:0042101 T cell receptor complex	8	0.00297929068904831	0.325	0.615	Cellular Component	GO:0042101	T cell receptor complex	0.000190097755736856	0.00297929068904831	0	8	8	13
GO:0042471 ear morphogenesis	30	0.00298267430996774	1.234	0.291	Biological Process	GO:0042471	ear morphogenesis	0.000313211072182276	0.00298267430996774	1	29	30	103
GO:0005261 cation channel activity	64	0.00298379870018414	2.6	0.249	Molecular Function	GO:0005261	cation channel activity	7.65461437169974e-05	0.00298379870018414	8	56	64	257
GO:0003283 atrial septum development	10	0.00302645592638254	0.411	0.5	Biological Process	GO:0003283	atrial septum development	0.000319748414826656	0.00302645592638254	1	9	10	20
GO:0006929 substrate-dependent cell migration	10	0.00302645592638254	0.411	0.5	Biological Process	GO:0006929	substrate-dependent cell migration	0.000319748414826656	0.00302645592638254	0	10	10	20
GO:0010712 regulation of collagen metabolic process	10	0.00302645592638254	0.411	0.5	Biological Process	GO:0010712	regulation of collagen metabolic process	0.000319748414826656	0.00302645592638254	0	10	10	20
GO:0042269 regulation of natural killer cell mediated cytotoxicity	10	0.00302645592638254	0.411	0.5	Biological Process	GO:0042269	regulation of natural killer cell mediated cytotoxicity	0.000319748414826656	0.00302645592638254	0	10	10	20
GO:0044246 regulation of multicellular organismal metabolic process	10	0.00302645592638254	0.411	0.5	Biological Process	GO:0044246	regulation of multicellular organismal metabolic process	0.000319748414826656	0.00302645592638254	0	10	10	20
GO:0098901 regulation of cardiac muscle cell action potential	10	0.00302645592638254	0.411	0.5	Biological Process	GO:0098901	regulation of cardiac muscle cell action potential	0.000319748414826656	0.00302645592638254	0	10	10	20
GO:0042476 odontogenesis	28	0.00308007042024659	1.152	0.298	Biological Process	GO:0042476	odontogenesis	0.000326259090049901	0.00308007042024659	2	26	28	94
GO:0001953 negative regulation of cell-matrix adhesion	12	0.00308007042024659	0.494	0.444	Biological Process	GO:0001953	negative regulation of cell-matrix adhesion	0.000326728974180628	0.00308007042024659	2	10	12	27
GO:0007157 heterophilic cell-cell adhesion via plasma membrane cell adhesion molecules	12	0.00308007042024659	0.494	0.444	Biological Process	GO:0007157	heterophilic cell-cell adhesion via plasma membrane cell adhesion molecules	0.000326728974180628	0.00308007042024659	1	11	12	27
GO:0042267 natural killer cell mediated cytotoxicity	12	0.00308007042024659	0.494	0.444	Biological Process	GO:0042267	natural killer cell mediated cytotoxicity	0.000326728974180628	0.00308007042024659	0	12	12	27
GO:0048738 cardiac muscle tissue development	40	0.00308459084328493	1.645	0.265	Biological Process	GO:0048738	cardiac muscle tissue development	0.000327538008570155	0.00308459084328493	3	37	40	151
GO:0021700 developmental maturation	50	0.00315463735162183	2.057	0.249	Biological Process	GO:0021700	developmental maturation	0.000335312911533353	0.00315463735162183	7	43	50	201
GO:0060538 skeletal muscle organ development	35	0.00317345753506266	1.44	0.276	Biological Process	GO:0060538	skeletal muscle organ development	0.000337652356043415	0.00317345753506266	2	33	35	127
GO:0005126 cytokine receptor binding	54	0.00323428906694474	2.193	0.26	Molecular Function	GO:0005126	cytokine receptor binding	8.45991104029811e-05	0.00323428906694474	3	51	54	208
GO:0006796 phosphate-containing compound metabolic process	451	0.00325094950353599	18.552	0.178	Biological Process	GO:0006796	phosphate-containing compound metabolic process	0.000346244701957631	0.00325094950353599	33	418	451	2540
GO:0030162 regulation of proteolysis	121	0.00327878841874795	4.977	0.207	Biological Process	GO:0030162	regulation of proteolysis	0.000349559966019704	0.00327878841874795	9	112	121	584
GO:0097530 granulocyte migration	29	0.00329916989913758	1.193	0.293	Biological Process	GO:0097530	granulocyte migration	0.000352085325204406	0.00329916989913758	0	29	29	99
GO:0017046 peptide hormone binding	16	0.00332255576910308	0.65	0.421	Molecular Function	GO:0017046	peptide hormone binding	8.85792030998307e-05	0.00332255576910308	1	15	16	38
GO:0010876 lipid localization	65	0.00333894915433835	2.674	0.233	Biological Process	GO:0010876	lipid localization	0.000356687229391983	0.00333894915433835	6	59	65	279
GO:0043506 regulation of JUN kinase activity	20	0.00334224633624837	0.823	0.339	Biological Process	GO:0043506	regulation of JUN kinase activity	0.000357396494240425	0.00334224633624837	0	20	20	59
GO:0042056 chemoattractant activity	12	0.00334853778121852	0.487	0.5	Molecular Function	GO:0042056	chemoattractant activity	9.09562576387324e-05	0.00334853778121852	1	11	12	24
GO:0007219 Notch signaling pathway	37	0.00334863288384322	1.522	0.27	Biological Process	GO:0007219	Notch signaling pathway	0.000358437148767323	0.00334863288384322	1	36	37	137
GO:0003414 chondrocyte morphogenesis involved in endochondral bone morphogenesis	9	0.00345361176405878	0.37	0.529	Biological Process	GO:0003414	chondrocyte morphogenesis involved in endochondral bone morphogenesis	0.000372551474165142	0.00345361176405878	0	9	9	17
GO:0003422 growth plate cartilage morphogenesis	9	0.00345361176405878	0.37	0.529	Biological Process	GO:0003422	growth plate cartilage morphogenesis	0.000372551474165142	0.00345361176405878	0	9	9	17
GO:0003429 growth plate cartilage chondrocyte morphogenesis	9	0.00345361176405878	0.37	0.529	Biological Process	GO:0003429	growth plate cartilage chondrocyte morphogenesis	0.000372551474165142	0.00345361176405878	0	9	9	17
GO:0035162 embryonic hemopoiesis	9	0.00345361176405878	0.37	0.529	Biological Process	GO:0035162	embryonic hemopoiesis	0.000372551474165142	0.00345361176405878	0	9	9	17
GO:0090171 chondrocyte morphogenesis	9	0.00345361176405878	0.37	0.529	Biological Process	GO:0090171	chondrocyte morphogenesis	0.000372551474165142	0.00345361176405878	0	9	9	17
GO:1902993 positive regulation of amyloid precursor protein catabolic process	9	0.00345361176405878	0.37	0.529	Biological Process	GO:1902993	positive regulation of amyloid precursor protein catabolic process	0.000372551474165142	0.00345361176405878	0	9	9	17
GO:0031128 developmental induction	13	0.00345361176405878	0.535	0.419	Biological Process	GO:0031128	developmental induction	0.000372625561553185	0.00345361176405878	1	12	13	31
GO:0097028 dendritic cell differentiation	13	0.00345361176405878	0.535	0.419	Biological Process	GO:0097028	dendritic cell differentiation	0.000372625561553185	0.00345361176405878	0	13	13	31
GO:0007519 skeletal muscle tissue development	34	0.00355091389876799	1.399	0.276	Biological Process	GO:0007519	skeletal muscle tissue development	0.000383503253034338	0.00355091389876799	2	32	34	123
GO:0071383 cellular response to steroid hormone stimulus	46	0.00360507892044821	1.892	0.253	Biological Process	GO:0071383	cellular response to steroid hormone stimulus	0.000389738261670077	0.00360507892044821	4	42	46	182
GO:0001976 neurological system process involved in regulation of systemic arterial blood pressure	7	0.00360716530877884	0.288	0.636	Biological Process	GO:0001976	neurological system process involved in regulation of systemic arterial blood pressure	0.000390734496645844	0.00360716530877884	2	5	7	11
GO:1902548 negative regulation of cellular response to vascular endothelial growth factor stimulus	7	0.00360716530877884	0.288	0.636	Biological Process	GO:1902548	negative regulation of cellular response to vascular endothelial growth factor stimulus	0.000390734496645844	0.00360716530877884	0	7	7	11
GO:0001906 cell killing	28	0.0036421239661852	1.152	0.295	Biological Process	GO:0001906	cell killing	0.00039529942844185	0.0036421239661852	0	28	28	95
GO:0031638 zymogen activation	28	0.0036421239661852	1.152	0.295	Biological Process	GO:0031638	zymogen activation	0.00039529942844185	0.0036421239661852	3	25	28	95
GO:0045666 positive regulation of neuron differentiation	55	0.00367636055900986	2.262	0.241	Biological Process	GO:0045666	positive regulation of neuron differentiation	0.000399408042785282	0.00367636055900986	3	52	55	228
GO:0045668 negative regulation of osteoblast differentiation	14	0.00369269590982114	0.576	0.4	Biological Process	GO:0045668	negative regulation of osteoblast differentiation	0.000401577228522371	0.00369269590982114	0	14	14	35
GO:0098655 cation transmembrane transport	129	0.00369522415164467	5.306	0.204	Biological Process	GO:0098655	cation transmembrane transport	0.000402246919188753	0.00369522415164467	12	117	129	631
GO:0032693 negative regulation of interleukin-10 production	8	0.00371973194396737	0.329	0.571	Biological Process	GO:0032693	negative regulation of interleukin-10 production	0.000405709466380801	0.00371973194396737	0	8	8	14
GO:0072111 cell proliferation involved in kidney development	8	0.00371973194396737	0.329	0.571	Biological Process	GO:0072111	cell proliferation involved in kidney development	0.000405709466380801	0.00371973194396737	0	8	8	14
GO:0042982 amyloid precursor protein metabolic process	17	0.00376216347781103	0.699	0.362	Biological Process	GO:0042982	amyloid precursor protein metabolic process	0.000411141249631523	0.00376216347781103	0	17	17	47
GO:0050922 negative regulation of chemotaxis	17	0.00376216347781103	0.699	0.362	Biological Process	GO:0050922	negative regulation of chemotaxis	0.000411141249631523	0.00376216347781103	1	16	17	47
GO:0030003 cellular cation homeostasis	97	0.00377630678737167	3.99	0.214	Biological Process	GO:0030003	cellular cation homeostasis	0.000413090284186368	0.00377630678737167	8	89	97	453
GO:0071706 tumor necrosis factor superfamily cytokine production	32	0.00380327389242383	1.316	0.281	Biological Process	GO:0071706	tumor necrosis factor superfamily cytokine production	0.000417726971289342	0.00380327389242383	0	32	32	114
GO:0098727 maintenance of cell number	32	0.00380327389242383	1.316	0.281	Biological Process	GO:0098727	maintenance of cell number	0.000417726971289342	0.00380327389242383	1	31	32	114
GO:0035567 non-canonical Wnt signaling pathway	16	0.00380327389242383	0.658	0.372	Biological Process	GO:0035567	non-canonical Wnt signaling pathway	0.000418085247393191	0.00380327389242383	0	16	16	43
GO:0034204 lipid translocation	11	0.00380327389242383	0.452	0.458	Biological Process	GO:0034204	lipid translocation	0.000418477952056035	0.00380327389242383	1	10	11	24
GO:0048333 mesodermal cell differentiation	11	0.00380327389242383	0.452	0.458	Biological Process	GO:0048333	mesodermal cell differentiation	0.000418477952056035	0.00380327389242383	2	9	11	24
GO:1903115 regulation of actin filament-based movement	11	0.00380327389242383	0.452	0.458	Biological Process	GO:1903115	regulation of actin filament-based movement	0.000418477952056035	0.00380327389242383	0	11	11	24
GO:0098771 inorganic ion homeostasis	108	0.00380692542813957	4.443	0.21	Biological Process	GO:0098771	inorganic ion homeostasis	0.000419286413461371	0.00380692542813957	8	100	108	514
GO:2001056 positive regulation of cysteine-type endopeptidase activity	29	0.0038430773013423	1.193	0.29	Biological Process	GO:2001056	positive regulation of cysteine-type endopeptidase activity	0.000423678642771633	0.0038430773013423	3	26	29	100
GO:0090279 regulation of calcium ion import	21	0.00385691435952825	0.864	0.328	Biological Process	GO:0090279	regulation of calcium ion import	0.000425616123639854	0.00385691435952825	2	19	21	64
GO:0008083 growth factor activity	33	0.00400235040540476	1.34	0.3	Molecular Function	GO:0008083	growth factor activity	0.00011072901020989	0.00400235040540476	0	33	33	110
GO:1903038 negative regulation of leukocyte cell-cell adhesion	27	0.00401237897230942	1.111	0.297	Biological Process	GO:1903038	negative regulation of leukocyte cell-cell adhesion	0.000443200497528891	0.00401237897230942	0	27	27	91
GO:0045598 regulation of fat cell differentiation	30	0.00406710029289091	1.234	0.286	Biological Process	GO:0045598	regulation of fat cell differentiation	0.000449679393562877	0.00406710029289091	2	28	30	105
GO:0048704 embryonic skeletal system morphogenesis	25	0.00409304882239794	1.028	0.305	Biological Process	GO:0048704	embryonic skeletal system morphogenesis	0.000452985640423487	0.00409304882239794	2	23	25	82
GO:0009628 response to abiotic stimulus	132	0.00415091872460332	5.43	0.203	Biological Process	GO:0009628	response to abiotic stimulus	0.000460705020548852	0.00415091872460332	12	120	132	650
GO:0043116 negative regulation of vascular permeability	5	0.00415091872460332	0.206	0.833	Biological Process	GO:0043116	negative regulation of vascular permeability	0.00046249420251696	0.00415091872460332	0	5	5	6
GO:0060449 bud elongation involved in lung branching	5	0.00415091872460332	0.206	0.833	Biological Process	GO:0060449	bud elongation involved in lung branching	0.00046249420251696	0.00415091872460332	0	5	5	6
GO:0061438 renal system vasculature morphogenesis	5	0.00415091872460332	0.206	0.833	Biological Process	GO:0061438	renal system vasculature morphogenesis	0.00046249420251696	0.00415091872460332	0	5	5	6
GO:0061439 kidney vasculature morphogenesis	5	0.00415091872460332	0.206	0.833	Biological Process	GO:0061439	kidney vasculature morphogenesis	0.00046249420251696	0.00415091872460332	0	5	5	6
GO:0072161 mesenchymal cell differentiation involved in kidney development	5	0.00415091872460332	0.206	0.833	Biological Process	GO:0072161	mesenchymal cell differentiation involved in kidney development	0.00046249420251696	0.00415091872460332	0	5	5	6
GO:2001012 mesenchymal cell differentiation involved in renal system development	5	0.00415091872460332	0.206	0.833	Biological Process	GO:2001012	mesenchymal cell differentiation involved in renal system development	0.00046249420251696	0.00415091872460332	0	5	5	6
GO:0051048 negative regulation of secretion	37	0.00435851568919944	1.522	0.266	Biological Process	GO:0051048	negative regulation of secretion	0.00048609020185068	0.00435851568919944	4	33	37	139
GO:0006942 regulation of striated muscle contraction	19	0.00439670771376573	0.782	0.339	Biological Process	GO:0006942	regulation of striated muscle contraction	0.000491311689664129	0.00439670771376573	0	19	19	56
GO:0033555 multicellular organismal response to stress	19	0.00439670771376573	0.782	0.339	Biological Process	GO:0033555	multicellular organismal response to stress	0.000491311689664129	0.00439670771376573	1	18	19	56
GO:0050716 positive regulation of interleukin-1 secretion	12	0.00439670771376573	0.494	0.429	Biological Process	GO:0050716	positive regulation of interleukin-1 secretion	0.000491758677097822	0.00439670771376573	0	12	12	28
GO:0071346 cellular response to interferon-gamma	22	0.00440008682065505	0.905	0.319	Biological Process	GO:0071346	cellular response to interferon-gamma	0.000492606664677544	0.00440008682065505	0	22	22	69
GO:0048167 regulation of synaptic plasticity	32	0.00441082569243557	1.316	0.278	Biological Process	GO:0048167	regulation of synaptic plasticity	0.000494280114449836	0.00441082569243557	5	27	32	115
GO:0034767 positive regulation of ion transmembrane transport	26	0.00441880452839799	1.07	0.299	Biological Process	GO:0034767	positive regulation of ion transmembrane transport	0.000496118316349352	0.00441880452839799	2	24	26	87
GO:0035051 cardiocyte differentiation	26	0.00441880452839799	1.07	0.299	Biological Process	GO:0035051	cardiocyte differentiation	0.000496118316349352	0.00441880452839799	1	25	26	87
GO:0030424 axon	68	0.00448230435941996	2.766	0.231	Cellular Component	GO:0030424	axon	0.000290930645990954	0.00448230435941996	9	59	68	295
GO:0097191 extrinsic apoptotic signaling pathway	43	0.00453966175108033	1.769	0.254	Biological Process	GO:0097191	extrinsic apoptotic signaling pathway	0.000510172434797192	0.00453966175108033	4	39	43	169
GO:0003143 embryonic heart tube morphogenesis	18	0.00462184381675338	0.74	0.346	Biological Process	GO:0003143	embryonic heart tube morphogenesis	0.000520889352278049	0.00462184381675338	2	16	18	52
GO:0045913 positive regulation of carbohydrate metabolic process	18	0.00462184381675338	0.74	0.346	Biological Process	GO:0045913	positive regulation of carbohydrate metabolic process	0.000520889352278049	0.00462184381675338	2	16	18	52
GO:0048521 negative regulation of behavior	18	0.00462184381675338	0.74	0.346	Biological Process	GO:0048521	negative regulation of behavior	0.000520889352278049	0.00462184381675338	1	17	18	52
GO:0042036 negative regulation of cytokine biosynthetic process	10	0.00465470592798624	0.411	0.476	Biological Process	GO:0042036	negative regulation of cytokine biosynthetic process	0.000526084699477561	0.00465470592798624	0	10	10	21
GO:0042403 thyroid hormone metabolic process	10	0.00465470592798624	0.411	0.476	Biological Process	GO:0042403	thyroid hormone metabolic process	0.000526084699477561	0.00465470592798624	3	7	10	21
GO:0045662 negative regulation of myoblast differentiation	10	0.00465470592798624	0.411	0.476	Biological Process	GO:0045662	negative regulation of myoblast differentiation	0.000526084699477561	0.00465470592798624	0	10	10	21
GO:0070098 chemokine-mediated signaling pathway	21	0.00475343668198312	0.864	0.323	Biological Process	GO:0070098	chemokine-mediated signaling pathway	0.000538259041010801	0.00475343668198312	0	21	21	65
GO:0097202 activation of cysteine-type endopeptidase activity	21	0.00475343668198312	0.864	0.323	Biological Process	GO:0097202	activation of cysteine-type endopeptidase activity	0.000538259041010801	0.00475343668198312	3	18	21	65
GO:1902930 regulation of alcohol biosynthetic process	13	0.0047585613992118	0.535	0.406	Biological Process	GO:1902930	regulation of alcohol biosynthetic process	0.000539347681290858	0.0047585613992118	2	11	13	32
GO:0043507 positive regulation of JUN kinase activity	17	0.00481116449776529	0.699	0.354	Biological Process	GO:0043507	positive regulation of JUN kinase activity	0.000545823811198241	0.00481116449776529	0	17	17	48
GO:0090066 regulation of anatomical structure size	78	0.0049282351823339	3.209	0.221	Biological Process	GO:0090066	regulation of anatomical structure size	0.00055963187681027	0.0049282351823339	4	74	78	353
GO:0048706 embryonic skeletal system development	31	0.00493430830008634	1.275	0.279	Biological Process	GO:0048706	embryonic skeletal system development	0.000560848630626201	0.00493430830008634	2	29	31	111
GO:0055117 regulation of cardiac muscle contraction	16	0.00494196971198495	0.658	0.364	Biological Process	GO:0055117	regulation of cardiac muscle contraction	0.000563586810071633	0.00494196971198495	0	16	16	44
GO:0045137 development of primary sexual characteristics	37	0.00494196971198495	1.522	0.264	Biological Process	GO:0045137	development of primary sexual characteristics	0.000563904991134523	0.00494196971198495	3	34	37	140
GO:0032731 positive regulation of interleukin-1 beta production	14	0.00494196971198495	0.576	0.389	Biological Process	GO:0032731	positive regulation of interleukin-1 beta production	0.000564359109295151	0.00494196971198495	0	14	14	36
GO:0042987 amyloid precursor protein catabolic process	14	0.00494196971198495	0.576	0.389	Biological Process	GO:0042987	amyloid precursor protein catabolic process	0.000564359109295151	0.00494196971198495	0	14	14	36
GO:1903524 positive regulation of blood circulation	14	0.00494196971198495	0.576	0.389	Biological Process	GO:1903524	positive regulation of blood circulation	0.000564359109295151	0.00494196971198495	0	14	14	36
GO:0045599 negative regulation of fat cell differentiation	15	0.00496650137475845	0.617	0.375	Biological Process	GO:0045599	negative regulation of fat cell differentiation	0.000571024311126597	0.00496650137475845	2	13	15	40
GO:0002291 T cell activation via T cell receptor contact with antigen bound to MHC molecule on antigen presenting cell	4	0.00496650137475845	0.165	1	Biological Process	GO:0002291	T cell activation via T cell receptor contact with antigen bound to MHC molecule on antigen presenting cell	0.000572466080906353	0.00496650137475845	0	4	4	4
GO:0002370 natural killer cell cytokine production	4	0.00496650137475845	0.165	1	Biological Process	GO:0002370	natural killer cell cytokine production	0.000572466080906353	0.00496650137475845	0	4	4	4
GO:0002727 regulation of natural killer cell cytokine production	4	0.00496650137475845	0.165	1	Biological Process	GO:0002727	regulation of natural killer cell cytokine production	0.000572466080906353	0.00496650137475845	0	4	4	4
GO:0003150 muscular septum morphogenesis	4	0.00496650137475845	0.165	1	Biological Process	GO:0003150	muscular septum morphogenesis	0.000572466080906353	0.00496650137475845	0	4	4	4
GO:0051387 negative regulation of neurotrophin TRK receptor signaling pathway	4	0.00496650137475845	0.165	1	Biological Process	GO:0051387	negative regulation of neurotrophin TRK receptor signaling pathway	0.000572466080906353	0.00496650137475845	0	4	4	4
GO:0060665 regulation of branching involved in salivary gland morphogenesis by mesenchymal-epithelial signaling	4	0.00496650137475845	0.165	1	Biological Process	GO:0060665	regulation of branching involved in salivary gland morphogenesis by mesenchymal-epithelial signaling	0.000572466080906353	0.00496650137475845	0	4	4	4
GO:0061343 cell adhesion involved in heart morphogenesis	4	0.00496650137475845	0.165	1	Biological Process	GO:0061343	cell adhesion involved in heart morphogenesis	0.000572466080906353	0.00496650137475845	0	4	4	4
GO:0072124 regulation of glomerular mesangial cell proliferation	4	0.00496650137475845	0.165	1	Biological Process	GO:0072124	regulation of glomerular mesangial cell proliferation	0.000572466080906353	0.00496650137475845	0	4	4	4
GO:0072284 metanephric S-shaped body morphogenesis	4	0.00496650137475845	0.165	1	Biological Process	GO:0072284	metanephric S-shaped body morphogenesis	0.000572466080906353	0.00496650137475845	1	3	4	4
GO:0044297 cell body	55	0.00496957252542866	2.238	0.241	Cellular Component	GO:0044297	cell body	0.000328024589137205	0.00496957252542866	4	51	55	228
GO:0061180 mammary gland epithelium development	20	0.00506973123342432	0.823	0.328	Biological Process	GO:0061180	mammary gland epithelium development	0.000584906498461517	0.00506973123342432	1	19	20	61
GO:0055080 cation homeostasis	106	0.00529270296770845	4.36	0.209	Biological Process	GO:0055080	cation homeostasis	0.000611196657204661	0.00529270296770845	8	98	106	508
GO:0043535 regulation of blood vessel endothelial cell migration	22	0.00531443587207935	0.905	0.314	Biological Process	GO:0043535	regulation of blood vessel endothelial cell migration	0.000614841795690838	0.00531443587207935	0	22	22	70
GO:1902106 negative regulation of leukocyte differentiation	22	0.00531443587207935	0.905	0.314	Biological Process	GO:1902106	negative regulation of leukocyte differentiation	0.000614841795690838	0.00531443587207935	0	22	22	70
GO:0060322 head development	104	0.0053328097778791	4.278	0.209	Biological Process	GO:0060322	head development	0.000617573127714663	0.0053328097778791	7	97	104	497
GO:0001936 regulation of endothelial cell proliferation	24	0.0053328097778791	0.987	0.304	Biological Process	GO:0001936	regulation of endothelial cell proliferation	0.000618106891250809	0.0053328097778791	0	24	24	79
GO:0051961 negative regulation of nervous system development	49	0.00539005680417366	2.016	0.244	Biological Process	GO:0051961	negative regulation of nervous system development	0.000625317988391475	0.00539005680417366	1	48	49	201
GO:0046427 positive regulation of JAK-STAT cascade	19	0.00543737083763688	0.782	0.333	Biological Process	GO:0046427	positive regulation of JAK-STAT cascade	0.000631387896646863	0.00543737083763688	0	19	19	57
GO:0090090 negative regulation of canonical Wnt signaling pathway	30	0.00547308943938288	1.234	0.28	Biological Process	GO:0090090	negative regulation of canonical Wnt signaling pathway	0.000636120212589314	0.00547308943938288	1	29	30	107
GO:0045860 positive regulation of protein kinase activity	79	0.00550534146171562	3.25	0.219	Biological Process	GO:0045860	positive regulation of protein kinase activity	0.000643030656749301	0.00550534146171562	2	77	79	360
GO:0032703 negative regulation of interleukin-2 production	9	0.00550534146171562	0.37	0.5	Biological Process	GO:0032703	negative regulation of interleukin-2 production	0.000643064483395957	0.00550534146171562	0	9	9	18
GO:0050926 regulation of positive chemotaxis	9	0.00550534146171562	0.37	0.5	Biological Process	GO:0050926	regulation of positive chemotaxis	0.000643064483395957	0.00550534146171562	0	9	9	18
GO:0060602 branch elongation of an epithelium	9	0.00550534146171562	0.37	0.5	Biological Process	GO:0060602	branch elongation of an epithelium	0.000643064483395957	0.00550534146171562	1	8	9	18
GO:0018149 peptide cross-linking	11	0.00550534146171562	0.452	0.44	Biological Process	GO:0018149	peptide cross-linking	0.000643397453169201	0.00550534146171562	1	10	11	25
GO:0060536 cartilage morphogenesis	11	0.00550534146171562	0.452	0.44	Biological Process	GO:0060536	cartilage morphogenesis	0.000643397453169201	0.00550534146171562	0	11	11	25
GO:0051248 negative regulation of protein metabolic process	179	0.00563498974780557	7.363	0.193	Biological Process	GO:0051248	negative regulation of protein metabolic process	0.000659151134905149	0.00563498974780557	11	168	179	926
GO:0055002 striated muscle cell development	31	0.0056580420747141	1.275	0.277	Biological Process	GO:0055002	striated muscle cell development	0.000662452100618166	0.0056580420747141	2	29	31	112
GO:0001505 regulation of neurotransmitter levels	40	0.00568531142785729	1.645	0.256	Biological Process	GO:0001505	regulation of neurotransmitter levels	0.000666252177797185	0.00568531142785729	5	35	40	156
GO:0098662 inorganic cation transmembrane transport	117	0.00573160321399991	4.813	0.205	Biological Process	GO:0098662	inorganic cation transmembrane transport	0.00067228932047558	0.00573160321399991	9	108	117	571
GO:0016043 cellular component organization	827	0.00574289261990946	34.019	0.169	Biological Process	GO:0016043	cellular component organization	0.000675065472697976	0.00574289261990946	72	755	827	4903
GO:0003073 regulation of systemic arterial blood pressure	21	0.00574289261990946	0.864	0.318	Biological Process	GO:0003073	regulation of systemic arterial blood pressure	0.000675898513635447	0.00574289261990946	2	19	21	66
GO:0014074 response to purine-containing compound	21	0.00574289261990946	0.864	0.318	Biological Process	GO:0014074	response to purine-containing compound	0.000675898513635447	0.00574289261990946	2	19	21	66
GO:0042116 macrophage activation	18	0.00574289261990946	0.74	0.34	Biological Process	GO:0042116	macrophage activation	0.000676067478596328	0.00574289261990946	0	18	18	53
GO:0044708 single-organism behavior	72	0.00586689019689574	2.962	0.223	Biological Process	GO:0044708	single-organism behavior	0.000691291516630275	0.00586689019689574	7	65	72	323
GO:0005938 cell cortex	51	0.00587192017592585	2.075	0.244	Cellular Component	GO:0005938	cell cortex	0.000397296885081164	0.00587192017592585	4	47	51	209
GO:0044449 contractile fiber part	35	0.00587192017592585	1.424	0.271	Cellular Component	GO:0044449	contractile fiber part	0.000400505006498793	0.00587192017592585	2	33	35	129
GO:0051338 regulation of transferase activity	149	0.00603941374092789	6.129	0.198	Biological Process	GO:0051338	regulation of transferase activity	0.000712265011215082	0.00603941374092789	8	141	149	754
GO:0070997 neuron death	48	0.00605573655835394	1.974	0.244	Biological Process	GO:0070997	neuron death	0.000714836972223171	0.00605573655835394	1	47	48	197
GO:0042310 vasoconstriction	17	0.00606607642469092	0.699	0.347	Biological Process	GO:0042310	vasoconstriction	0.000716705536343143	0.00606607642469092	1	16	17	49
GO:0048639 positive regulation of developmental growth	34	0.00608582065328473	1.399	0.268	Biological Process	GO:0048639	positive regulation of developmental growth	0.000721386353789145	0.00608582065328473	2	32	34	127
GO:0034205 beta-amyloid formation	12	0.00608582065328473	0.494	0.414	Biological Process	GO:0034205	beta-amyloid formation	0.000721638812642458	0.00608582065328473	0	12	12	29
GO:0045684 positive regulation of epidermis development	12	0.00608582065328473	0.494	0.414	Biological Process	GO:0045684	positive regulation of epidermis development	0.000721638812642458	0.00608582065328473	1	11	12	29
GO:1902895 positive regulation of pri-miRNA transcription from RNA polymerase II promoter	12	0.00608582065328473	0.494	0.414	Biological Process	GO:1902895	positive regulation of pri-miRNA transcription from RNA polymerase II promoter	0.000721638812642458	0.00608582065328473	0	12	12	29
GO:0033077 T cell differentiation in thymus	20	0.00622543110684331	0.823	0.323	Biological Process	GO:0033077	T cell differentiation in thymus	0.000739523490098254	0.00622543110684331	1	19	20	62
GO:0071594 thymocyte aggregation	20	0.00622543110684331	0.823	0.323	Biological Process	GO:0071594	thymocyte aggregation	0.000739523490098254	0.00622543110684331	1	19	20	62
GO:0003174 mitral valve development	6	0.00625943909700155	0.247	0.667	Biological Process	GO:0003174	mitral valve development	0.000750961483707997	0.00625943909700155	0	6	6	9
GO:0031953 negative regulation of protein autophosphorylation	6	0.00625943909700155	0.247	0.667	Biological Process	GO:0031953	negative regulation of protein autophosphorylation	0.000750961483707997	0.00625943909700155	0	6	6	9
GO:0046321 positive regulation of fatty acid oxidation	6	0.00625943909700155	0.247	0.667	Biological Process	GO:0046321	positive regulation of fatty acid oxidation	0.000750961483707997	0.00625943909700155	0	6	6	9
GO:0048266 behavioral response to pain	6	0.00625943909700155	0.247	0.667	Biological Process	GO:0048266	behavioral response to pain	0.000750961483707997	0.00625943909700155	0	6	6	9
GO:0061029 eyelid development in camera-type eye	6	0.00625943909700155	0.247	0.667	Biological Process	GO:0061029	eyelid development in camera-type eye	0.000750961483707997	0.00625943909700155	0	6	6	9
GO:0072075 metanephric mesenchyme development	6	0.00625943909700155	0.247	0.667	Biological Process	GO:0072075	metanephric mesenchyme development	0.000750961483707997	0.00625943909700155	0	6	6	9
GO:1900747 negative regulation of vascular endothelial growth factor signaling pathway	6	0.00625943909700155	0.247	0.667	Biological Process	GO:1900747	negative regulation of vascular endothelial growth factor signaling pathway	0.000750961483707997	0.00625943909700155	0	6	6	9
GO:0002825 regulation of T-helper 1 type immune response	8	0.00625943909700155	0.329	0.533	Biological Process	GO:0002825	regulation of T-helper 1 type immune response	0.00075158738863687	0.00625943909700155	0	8	8	15
GO:0008211 glucocorticoid metabolic process	8	0.00625943909700155	0.329	0.533	Biological Process	GO:0008211	glucocorticoid metabolic process	0.00075158738863687	0.00625943909700155	4	4	8	15
GO:0040037 negative regulation of fibroblast growth factor receptor signaling pathway	8	0.00625943909700155	0.329	0.533	Biological Process	GO:0040037	negative regulation of fibroblast growth factor receptor signaling pathway	0.00075158738863687	0.00625943909700155	0	8	8	15
GO:0048532 anatomical structure arrangement	8	0.00625943909700155	0.329	0.533	Biological Process	GO:0048532	anatomical structure arrangement	0.00075158738863687	0.00625943909700155	0	8	8	15
GO:0072077 renal vesicle morphogenesis	8	0.00625943909700155	0.329	0.533	Biological Process	GO:0072077	renal vesicle morphogenesis	0.00075158738863687	0.00625943909700155	1	7	8	15
GO:0017157 regulation of exocytosis	42	0.00631813497369463	1.728	0.251	Biological Process	GO:0017157	regulation of exocytosis	0.000759310099925912	0.00631813497369463	5	37	42	167
GO:0045446 endothelial cell differentiation	22	0.00633657629179075	0.905	0.31	Biological Process	GO:0045446	endothelial cell differentiation	0.000762563330064512	0.00633657629179075	0	22	22	71
GO:0001894 tissue homeostasis	40	0.00633657629179075	1.645	0.255	Biological Process	GO:0001894	tissue homeostasis	0.000762880192377756	0.00633657629179075	4	36	40	157
GO:0006809 nitric oxide biosynthetic process	13	0.0063481890803549	0.535	0.394	Biological Process	GO:0006809	nitric oxide biosynthetic process	0.000764956445106327	0.0063481890803549	0	13	13	33
GO:0051346 negative regulation of hydrolase activity	74	0.006394585889004	3.044	0.221	Biological Process	GO:0051346	negative regulation of hydrolase activity	0.000771230367341685	0.006394585889004	5	69	74	335
GO:0002020 protease binding	28	0.00641893414098851	1.137	0.311	Molecular Function	GO:0002020	protease binding	0.000180815046225028	0.00641893414098851	4	24	28	90
GO:0001653 peptide receptor activity	38	0.00644057992867961	1.543	0.279	Molecular Function	GO:0001653	peptide receptor activity	0.000184664515057715	0.00644057992867961	3	35	38	136
GO:0032655 regulation of interleukin-12 production	14	0.006454649795931	0.576	0.378	Biological Process	GO:0032655	regulation of interleukin-12 production	0.00077985353265655	0.006454649795931	1	13	14	37
GO:2001057 reactive nitrogen species metabolic process	14	0.006454649795931	0.576	0.378	Biological Process	GO:2001057	reactive nitrogen species metabolic process	0.00077985353265655	0.006454649795931	1	13	14	37
GO:0008134 transcription factor binding	104	0.00660597994836485	4.224	0.218	Molecular Function	GO:0008134	transcription factor binding	0.000192729797286298	0.00660597994836485	8	96	104	476
GO:1904894 positive regulation of STAT cascade	19	0.00665328857630621	0.782	0.328	Biological Process	GO:1904894	positive regulation of STAT cascade	0.000804563900051131	0.00665328857630621	0	19	19	58
GO:0022843 voltage-gated cation channel activity	36	0.00665434564705924	1.462	0.283	Molecular Function	GO:0022843	voltage-gated cation channel activity	0.000197488125340289	0.00665434564705924	3	33	36	127
GO:0090190 positive regulation of branching involved in ureteric bud morphogenesis	7	0.00670592593195742	0.288	0.583	Biological Process	GO:0090190	positive regulation of branching involved in ureteric bud morphogenesis	0.000812361927875197	0.00670592593195742	2	5	7	12
GO:2000484 positive regulation of interleukin-8 secretion	7	0.00670592593195742	0.288	0.583	Biological Process	GO:2000484	positive regulation of interleukin-8 secretion	0.000812361927875197	0.00670592593195742	1	6	7	12
GO:0035270 endocrine system development	28	0.00673933491411154	1.152	0.283	Biological Process	GO:0035270	endocrine system development	0.000817129059664203	0.00673933491411154	2	26	28	99
GO:1903305 regulation of regulated secretory pathway	33	0.00678037479496856	1.357	0.268	Biological Process	GO:1903305	regulation of regulated secretory pathway	0.00082282937368703	0.00678037479496856	5	28	33	123
GO:0032689 negative regulation of interferon-gamma production	10	0.00683933602094832	0.411	0.455	Biological Process	GO:0032689	negative regulation of interferon-gamma production	0.000831445827565345	0.00683933602094832	0	10	10	22
GO:0046633 alpha-beta T cell proliferation	10	0.00683933602094832	0.411	0.455	Biological Process	GO:0046633	alpha-beta T cell proliferation	0.000831445827565345	0.00683933602094832	1	9	10	22
GO:0035710 CD4-positive, alpha-beta T cell activation	21	0.00692791751712615	0.864	0.313	Biological Process	GO:0035710	CD4-positive, alpha-beta T cell activation	0.000842954604423318	0.00692791751712615	0	21	21	67
GO:0001227 transcriptional repressor activity, RNA polymerase II transcription regulatory region sequence-specific binding	51	0.00701258847280318	2.071	0.255	Molecular Function	GO:0001227	transcriptional repressor activity, RNA polymerase II transcription regulatory region sequence-specific binding	0.000211647539420619	0.00701258847280318	4	47	51	200
GO:0009615 response to virus	50	0.00715158503419341	2.057	0.239	Biological Process	GO:0009615	response to virus	0.000870933333936597	0.00715158503419341	2	48	50	209
GO:0034764 positive regulation of transmembrane transport	26	0.00717498273034542	1.07	0.289	Biological Process	GO:0034764	positive regulation of transmembrane transport	0.000874549225010589	0.00717498273034542	2	24	26	90
GO:0005884 actin filament	28	0.00727351929473326	1.139	0.289	Cellular Component	GO:0005884	actin filament	0.000504105297654781	0.00727351929473326	1	27	28	97
GO:0040008 regulation of growth	89	0.00747253158381093	3.661	0.212	Biological Process	GO:0040008	regulation of growth	0.000911615326216438	0.00747253158381093	5	84	89	419
GO:0001738 morphogenesis of a polarized epithelium	20	0.00758777195480356	0.823	0.317	Biological Process	GO:0001738	morphogenesis of a polarized epithelium	0.00092810585282022	0.00758777195480356	1	19	20	63
GO:0003014 renal system process	20	0.00758777195480356	0.823	0.317	Biological Process	GO:0003014	renal system process	0.00092810585282022	0.00758777195480356	1	19	20	63
GO:0051928 positive regulation of calcium ion transport	20	0.00758777195480356	0.823	0.317	Biological Process	GO:0051928	positive regulation of calcium ion transport	0.00092810585282022	0.00758777195480356	2	18	20	63
GO:0060419 heart growth	17	0.0076074324306142	0.699	0.34	Biological Process	GO:0060419	heart growth	0.000931323316470877	0.0076074324306142	2	15	17	50
GO:0008528 G-protein coupled peptide receptor activity	36	0.00762435970865561	1.462	0.281	Molecular Function	GO:0008528	G-protein coupled peptide receptor activity	0.000233946651020117	0.00762435970865561	3	33	36	128
GO:0044309 neuron spine	24	0.00764182751660554	0.976	0.304	Cellular Component	GO:0044309	neuron spine	0.000550541227532938	0.00764182751660554	1	23	24	79
GO:0035976 AP1 complex	4	0.00764182751660554	0.163	1	Cellular Component	GO:0035976	AP1 complex	0.000554729653892334	0.00764182751660554	0	4	4	4
GO:0045177 apical part of cell	52	0.00764182751660554	2.116	0.24	Cellular Component	GO:0045177	apical part of cell	0.000554852162921855	0.00764182751660554	4	48	52	217
GO:0048638 regulation of developmental growth	56	0.00766254756256852	2.304	0.232	Biological Process	GO:0048638	regulation of developmental growth	0.000938889227034087	0.00766254756256852	3	53	56	241
GO:0002367 cytokine production involved in immune response	22	0.00766502868352269	0.905	0.306	Biological Process	GO:0002367	cytokine production involved in immune response	0.000940012063741486	0.00766502868352269	0	22	22	72
GO:0010464 regulation of mesenchymal cell proliferation	11	0.00780423633794245	0.452	0.423	Biological Process	GO:0010464	regulation of mesenchymal cell proliferation	0.000960418786594349	0.00780423633794245	1	10	11	26
GO:0034260 negative regulation of GTPase activity	11	0.00780423633794245	0.452	0.423	Biological Process	GO:0034260	negative regulation of GTPase activity	0.000960418786594349	0.00780423633794245	0	11	11	26
GO:0042088 T-helper 1 type immune response	11	0.00780423633794245	0.452	0.423	Biological Process	GO:0042088	T-helper 1 type immune response	0.000960418786594349	0.00780423633794245	0	11	11	26
GO:0043537 negative regulation of blood vessel endothelial cell migration	11	0.00780423633794245	0.452	0.423	Biological Process	GO:0043537	negative regulation of blood vessel endothelial cell migration	0.000960418786594349	0.00780423633794245	0	11	11	26
GO:0034612 response to tumor necrosis factor	35	0.00798949020500464	1.44	0.261	Biological Process	GO:0034612	response to tumor necrosis factor	0.000984070313681268	0.00798949020500464	1	34	35	134
GO:0030888 regulation of B cell proliferation	16	0.00799421544578914	0.658	0.348	Biological Process	GO:0030888	regulation of B cell proliferation	0.000987214299255661	0.00799421544578914	0	16	16	46
GO:0051279 regulation of release of sequestered calcium ion into cytosol	16	0.00799421544578914	0.658	0.348	Biological Process	GO:0051279	regulation of release of sequestered calcium ion into cytosol	0.000987214299255661	0.00799421544578914	2	14	16	46
GO:1903510 mucopolysaccharide metabolic process	16	0.00799421544578914	0.658	0.348	Biological Process	GO:1903510	mucopolysaccharide metabolic process	0.000987214299255661	0.00799421544578914	1	15	16	46
GO:0043169 cation binding	487	0.00805815950760508	19.781	0.179	Molecular Function	GO:0043169	cation binding	0.000251310809593317	0.00805815950760508	43	444	487	2716
GO:0034101 erythrocyte homeostasis	29	0.00816463905499642	1.193	0.276	Biological Process	GO:0034101	erythrocyte homeostasis	0.00100913229213021	0.00816463905499642	0	29	29	105
GO:1901654 response to ketone	19	0.00822093381617516	0.782	0.322	Biological Process	GO:1901654	response to ketone	0.00101696841781122	0.00822093381617516	3	16	19	59
GO:0043197 dendritic spine	23	0.00833918465569544	0.936	0.307	Cellular Component	GO:0043197	dendritic spine	0.00061465937506226	0.00833918465569544	1	22	23	75
GO:0001916 positive regulation of T cell mediated cytotoxicity	12	0.00834395435573814	0.494	0.4	Biological Process	GO:0001916	positive regulation of T cell mediated cytotoxicity	0.00103486069939237	0.00834395435573814	0	12	12	30
GO:0043030 regulation of macrophage activation	12	0.00834395435573814	0.494	0.4	Biological Process	GO:0043030	regulation of macrophage activation	0.00103486069939237	0.00834395435573814	0	12	12	30
GO:0060071 Wnt signaling pathway, planar cell polarity pathway	12	0.00834395435573814	0.494	0.4	Biological Process	GO:0060071	Wnt signaling pathway, planar cell polarity pathway	0.00103486069939237	0.00834395435573814	0	12	12	30
GO:0016485 protein processing	52	0.00837653267852748	2.139	0.235	Biological Process	GO:0016485	protein processing	0.00103979606585289	0.00837653267852748	5	47	52	221
GO:0006869 lipid transport	56	0.00838091910744672	2.304	0.231	Biological Process	GO:0006869	lipid transport	0.00104123586389921	0.00838091910744672	5	51	56	242
GO:0090100 positive regulation of transmembrane receptor protein serine/threonine kinase signaling pathway	26	0.00842078820490259	1.07	0.286	Biological Process	GO:0090100	positive regulation of transmembrane receptor protein serine/threonine kinase signaling pathway	0.00104708871600327	0.00842078820490259	0	26	26	91
GO:0014009 glial cell proliferation	9	0.00846844196661269	0.37	0.474	Biological Process	GO:0014009	glial cell proliferation	0.00105482355870851	0.00846844196661269	0	9	9	19
GO:0051497 negative regulation of stress fiber assembly	9	0.00846844196661269	0.37	0.474	Biological Process	GO:0051497	negative regulation of stress fiber assembly	0.00105482355870851	0.00846844196661269	0	9	9	19
GO:0043292 contractile fiber	37	0.00867057599074539	1.505	0.261	Cellular Component	GO:0043292	contractile fiber	0.000648623946502405	0.00867057599074539	2	35	37	142
GO:0007163 establishment or maintenance of cell polarity	44	0.0086981250282889	1.81	0.244	Biological Process	GO:0007163	establishment or maintenance of cell polarity	0.00108436191731793	0.0086981250282889	4	40	44	180
GO:0031098 stress-activated protein kinase signaling cascade	50	0.00872969216299658	2.057	0.237	Biological Process	GO:0031098	stress-activated protein kinase signaling cascade	0.0010892298308279	0.00872969216299658	2	48	50	211
GO:1903707 negative regulation of hemopoiesis	28	0.00918857996099775	1.152	0.277	Biological Process	GO:1903707	negative regulation of hemopoiesis	0.00114746821647328	0.00918857996099775	0	28	28	101
GO:0043255 regulation of carbohydrate biosynthetic process	20	0.00924516881802941	0.823	0.312	Biological Process	GO:0043255	regulation of carbohydrate biosynthetic process	0.00115651027517492	0.00924516881802941	2	18	20	64
GO:0060350 endochondral bone morphogenesis	20	0.00924516881802941	0.823	0.312	Biological Process	GO:0060350	endochondral bone morphogenesis	0.00115651027517492	0.00924516881802941	1	19	20	64
GO:0098636 protein complex involved in cell adhesion	13	0.00933431555283564	0.529	0.394	Cellular Component	GO:0098636	protein complex involved in cell adhesion	0.000708545405000725	0.00933431555283564	1	12	13	33
GO:0043280 positive regulation of cysteine-type endopeptidase activity involved in apoptotic process	25	0.00945638386778206	1.028	0.287	Biological Process	GO:0043280	positive regulation of cysteine-type endopeptidase activity involved in apoptotic process	0.0011839420887769	0.00945638386778206	2	23	25	87
GO:0098660 inorganic ion transmembrane transport	129	0.00947904671837396	5.306	0.199	Biological Process	GO:0098660	inorganic ion transmembrane transport	0.00118779209493138	0.00947904671837396	12	117	129	648
GO:0010827 regulation of glucose transport	17	0.00955459334111024	0.699	0.333	Biological Process	GO:0010827	regulation of glucose transport	0.0011982793058929	0.00955459334111024	0	17	17	51
GO:0010817 regulation of hormone levels	69	0.00959228215269744	2.838	0.22	Biological Process	GO:0010817	regulation of hormone levels	0.00120446314555456	0.00959228215269744	13	56	69	313
GO:0006887 exocytosis	61	0.00959228215269744	2.509	0.226	Biological Process	GO:0006887	exocytosis	0.00120505542266555	0.00959228215269744	7	54	61	270
GO:0019827 stem cell population maintenance	30	0.00970990342007835	1.234	0.27	Biological Process	GO:0019827	stem cell population maintenance	0.0012208691726773	0.00970990342007835	1	29	30	111
GO:0001935 endothelial cell proliferation	26	0.00990321183817868	1.07	0.283	Biological Process	GO:0001935	endothelial cell proliferation	0.00124834846373794	0.00990321183817868	0	26	26	92
GO:0002040 sprouting angiogenesis	26	0.00990321183817868	1.07	0.283	Biological Process	GO:0002040	sprouting angiogenesis	0.00124834846373794	0.00990321183817868	0	26	26	92
GO:0034111 negative regulation of homotypic cell-cell adhesion	26	0.00990321183817868	1.07	0.283	Biological Process	GO:0034111	negative regulation of homotypic cell-cell adhesion	0.00124834846373794	0.00990321183817868	0	26	26	92
GO:1901214 regulation of neuron death	42	0.00996395612175471	1.728	0.246	Biological Process	GO:1901214	regulation of neuron death	0.00125706999036346	0.00996395612175471	1	41	42	171
GO:0003433 chondrocyte development involved in endochondral bone morphogenesis	10	0.00998653017234819	0.411	0.435	Biological Process	GO:0003433	chondrocyte development involved in endochondral bone morphogenesis	0.00126845255580835	0.00998653017234819	0	10	10	23
GO:0032814 regulation of natural killer cell activation	10	0.00998653017234819	0.411	0.435	Biological Process	GO:0032814	regulation of natural killer cell activation	0.00126845255580835	0.00998653017234819	0	10	10	23
GO:0032885 regulation of polysaccharide biosynthetic process	10	0.00998653017234819	0.411	0.435	Biological Process	GO:0032885	regulation of polysaccharide biosynthetic process	0.00126845255580835	0.00998653017234819	0	10	10	23
GO:0034122 negative regulation of toll-like receptor signaling pathway	10	0.00998653017234819	0.411	0.435	Biological Process	GO:0034122	negative regulation of toll-like receptor signaling pathway	0.00126845255580835	0.00998653017234819	0	10	10	23
GO:0061037 negative regulation of cartilage development	10	0.00998653017234819	0.411	0.435	Biological Process	GO:0061037	negative regulation of cartilage development	0.00126845255580835	0.00998653017234819	0	10	10	23
GO:0071711 basement membrane organization	10	0.00998653017234819	0.411	0.435	Biological Process	GO:0071711	basement membrane organization	0.00126845255580835	0.00998653017234819	0	10	10	23
GO:0072606 interleukin-8 secretion	10	0.00998653017234819	0.411	0.435	Biological Process	GO:0072606	interleukin-8 secretion	0.00126845255580835	0.00998653017234819	1	9	10	23
GO:0086004 regulation of cardiac muscle cell contraction	10	0.00998653017234819	0.411	0.435	Biological Process	GO:0086004	regulation of cardiac muscle cell contraction	0.00126845255580835	0.00998653017234819	0	10	10	23
GO:0001947 heart looping	16	0.0100877522676934	0.658	0.34	Biological Process	GO:0001947	heart looping	0.00128454232486812	0.0100877522676934	2	14	16	47
GO:0032623 interleukin-2 production	16	0.0100877522676934	0.658	0.34	Biological Process	GO:0032623	interleukin-2 production	0.00128454232486812	0.0100877522676934	3	13	16	47
GO:0042130 negative regulation of T cell proliferation	16	0.0100877522676934	0.658	0.34	Biological Process	GO:0042130	negative regulation of T cell proliferation	0.00128454232486812	0.0100877522676934	0	16	16	47
GO:0006939 smooth muscle contraction	21	0.0100892928384692	0.864	0.304	Biological Process	GO:0006939	smooth muscle contraction	0.00128581629700821	0.0100892928384692	4	17	21	69
GO:0006836 neurotransmitter transport	39	0.0101488908924713	1.604	0.25	Biological Process	GO:0006836	neurotransmitter transport	0.00129449585787958	0.0101488908924713	5	34	39	156
GO:0035108 limb morphogenesis	34	0.0101493601643831	1.399	0.26	Biological Process	GO:0035108	limb morphogenesis	0.00129760323439385	0.0101493601643831	2	32	34	131
GO:0002717 positive regulation of natural killer cell mediated immunity	8	0.0101493601643831	0.329	0.5	Biological Process	GO:0002717	positive regulation of natural killer cell mediated immunity	0.00129997680131347	0.0101493601643831	0	8	8	16
GO:0010002 cardioblast differentiation	8	0.0101493601643831	0.329	0.5	Biological Process	GO:0010002	cardioblast differentiation	0.00129997680131347	0.0101493601643831	0	8	8	16
GO:0032965 regulation of collagen biosynthetic process	8	0.0101493601643831	0.329	0.5	Biological Process	GO:0032965	regulation of collagen biosynthetic process	0.00129997680131347	0.0101493601643831	0	8	8	16
GO:0072643 interferon-gamma secretion	8	0.0101493601643831	0.329	0.5	Biological Process	GO:0072643	interferon-gamma secretion	0.00129997680131347	0.0101493601643831	1	7	8	16
GO:0008406 gonad development	35	0.010176137044107	1.44	0.257	Biological Process	GO:0008406	gonad development	0.0013044935853999	0.010176137044107	3	32	35	136
GO:0042493 response to drug	36	0.0101892261777523	1.481	0.255	Biological Process	GO:0042493	response to drug	0.00130725997644274	0.0101892261777523	3	33	36	141
GO:0046660 female sex differentiation	24	0.0103984594655488	0.987	0.289	Biological Process	GO:0046660	female sex differentiation	0.00133743672647375	0.0103984594655488	3	21	24	83
GO:0050868 negative regulation of T cell activation	24	0.0103984594655488	0.987	0.289	Biological Process	GO:0050868	negative regulation of T cell activation	0.00133743672647375	0.0103984594655488	0	24	24	83
GO:0071621 granulocyte chemotaxis	24	0.0103984594655488	0.987	0.289	Biological Process	GO:0071621	granulocyte chemotaxis	0.00133743672647375	0.0103984594655488	0	24	24	83
GO:0000768 syncytium formation by plasma membrane fusion	15	0.0105592131395558	0.617	0.349	Biological Process	GO:0000768	syncytium formation by plasma membrane fusion	0.00136149666269029	0.0105592131395558	0	15	15	43
GO:0030166 proteoglycan biosynthetic process	15	0.0105592131395558	0.617	0.349	Biological Process	GO:0030166	proteoglycan biosynthetic process	0.00136149666269029	0.0105592131395558	0	15	15	43
GO:0043502 regulation of muscle adaptation	15	0.0105592131395558	0.617	0.349	Biological Process	GO:0043502	regulation of muscle adaptation	0.00136149666269029	0.0105592131395558	0	15	15	43
GO:0003209 cardiac atrium morphogenesis	11	0.0107400109990221	0.452	0.407	Biological Process	GO:0003209	cardiac atrium morphogenesis	0.00139608053262878	0.0107400109990221	1	10	11	27
GO:0030224 monocyte differentiation	11	0.0107400109990221	0.452	0.407	Biological Process	GO:0030224	monocyte differentiation	0.00139608053262878	0.0107400109990221	0	11	11	27
GO:0030851 granulocyte differentiation	11	0.0107400109990221	0.452	0.407	Biological Process	GO:0030851	granulocyte differentiation	0.00139608053262878	0.0107400109990221	1	10	11	27
GO:2000826 regulation of heart morphogenesis	11	0.0107400109990221	0.452	0.407	Biological Process	GO:2000826	regulation of heart morphogenesis	0.00139608053262878	0.0107400109990221	1	10	11	27
GO:0002064 epithelial cell development	43	0.0107400109990221	1.769	0.243	Biological Process	GO:0002064	epithelial cell development	0.00139806898025693	0.0107400109990221	1	42	43	177
GO:0010951 negative regulation of endopeptidase activity	43	0.0107400109990221	1.769	0.243	Biological Process	GO:0010951	negative regulation of endopeptidase activity	0.00139806898025693	0.0107400109990221	5	38	43	177
GO:0006919 activation of cysteine-type endopeptidase activity involved in apoptotic process	18	0.0107400109990221	0.74	0.321	Biological Process	GO:0006919	activation of cysteine-type endopeptidase activity involved in apoptotic process	0.00139992038908133	0.0107400109990221	2	16	18	56
GO:0002431 Fc receptor mediated stimulatory signaling pathway	5	0.0107400109990221	0.206	0.714	Biological Process	GO:0002431	Fc receptor mediated stimulatory signaling pathway	0.00141119683033834	0.0107400109990221	0	5	5	7
GO:0010838 positive regulation of keratinocyte proliferation	5	0.0107400109990221	0.206	0.714	Biological Process	GO:0010838	positive regulation of keratinocyte proliferation	0.00141119683033834	0.0107400109990221	0	5	5	7
GO:0021800 cerebral cortex tangential migration	5	0.0107400109990221	0.206	0.714	Biological Process	GO:0021800	cerebral cortex tangential migration	0.00141119683033834	0.0107400109990221	0	5	5	7
GO:0044387 negative regulation of protein kinase activity by regulation of protein phosphorylation	5	0.0107400109990221	0.206	0.714	Biological Process	GO:0044387	negative regulation of protein kinase activity by regulation of protein phosphorylation	0.00141119683033834	0.0107400109990221	0	5	5	7
GO:0045607 regulation of auditory receptor cell differentiation	5	0.0107400109990221	0.206	0.714	Biological Process	GO:0045607	regulation of auditory receptor cell differentiation	0.00141119683033834	0.0107400109990221	0	5	5	7
GO:0045631 regulation of mechanoreceptor differentiation	5	0.0107400109990221	0.206	0.714	Biological Process	GO:0045631	regulation of mechanoreceptor differentiation	0.00141119683033834	0.0107400109990221	0	5	5	7
GO:0060693 regulation of branching involved in salivary gland morphogenesis	5	0.0107400109990221	0.206	0.714	Biological Process	GO:0060693	regulation of branching involved in salivary gland morphogenesis	0.00141119683033834	0.0107400109990221	0	5	5	7
GO:0070099 regulation of chemokine-mediated signaling pathway	5	0.0107400109990221	0.206	0.714	Biological Process	GO:0070099	regulation of chemokine-mediated signaling pathway	0.00141119683033834	0.0107400109990221	0	5	5	7
GO:0086042 cardiac muscle cell-cardiac muscle cell adhesion	5	0.0107400109990221	0.206	0.714	Biological Process	GO:0086042	cardiac muscle cell-cardiac muscle cell adhesion	0.00141119683033834	0.0107400109990221	0	5	5	7
GO:0100002 negative regulation of protein kinase activity by protein phosphorylation	5	0.0107400109990221	0.206	0.714	Biological Process	GO:0100002	negative regulation of protein kinase activity by protein phosphorylation	0.00141119683033834	0.0107400109990221	0	5	5	7
GO:1901722 regulation of cell proliferation involved in kidney development	5	0.0107400109990221	0.206	0.714	Biological Process	GO:1901722	regulation of cell proliferation involved in kidney development	0.00141119683033834	0.0107400109990221	0	5	5	7
GO:1902913 positive regulation of neuroepithelial cell differentiation	5	0.0107400109990221	0.206	0.714	Biological Process	GO:1902913	positive regulation of neuroepithelial cell differentiation	0.00141119683033834	0.0107400109990221	0	5	5	7
GO:1904321 response to forskolin	5	0.0107400109990221	0.206	0.714	Biological Process	GO:1904321	response to forskolin	0.00141119683033834	0.0107400109990221	0	5	5	7
GO:1904322 cellular response to forskolin	5	0.0107400109990221	0.206	0.714	Biological Process	GO:1904322	cellular response to forskolin	0.00141119683033834	0.0107400109990221	0	5	5	7
GO:2000096 positive regulation of Wnt signaling pathway, planar cell polarity pathway	5	0.0107400109990221	0.206	0.714	Biological Process	GO:2000096	positive regulation of Wnt signaling pathway, planar cell polarity pathway	0.00141119683033834	0.0107400109990221	0	5	5	7
GO:2000980 regulation of inner ear receptor cell differentiation	5	0.0107400109990221	0.206	0.714	Biological Process	GO:2000980	regulation of inner ear receptor cell differentiation	0.00141119683033834	0.0107400109990221	0	5	5	7
GO:0045862 positive regulation of proteolysis	59	0.0107594320964549	2.427	0.226	Biological Process	GO:0045862	positive regulation of proteolysis	0.00141489807827539	0.0107594320964549	4	55	59	261
GO:0001913 T cell mediated cytotoxicity	14	0.0107875226280034	0.576	0.359	Biological Process	GO:0001913	T cell mediated cytotoxicity	0.00142204923864504	0.0107875226280034	0	14	14	39
GO:0032330 regulation of chondrocyte differentiation	14	0.0107875226280034	0.576	0.359	Biological Process	GO:0032330	regulation of chondrocyte differentiation	0.00142204923864504	0.0107875226280034	0	14	14	39
GO:0032615 interleukin-12 production	14	0.0107875226280034	0.576	0.359	Biological Process	GO:0032615	interleukin-12 production	0.00142204923864504	0.0107875226280034	1	13	14	39
GO:0030027 lamellipodium	33	0.0108379066634418	1.343	0.266	Cellular Component	GO:0030027	lamellipodium	0.000834602273312347	0.0108379066634418	1	32	33	124
GO:0015914 phospholipid transport	20	0.0108488199177017	0.823	0.308	Biological Process	GO:0015914	phospholipid transport	0.0014312886014701	0.0108488199177017	2	18	20	65
GO:0004715 non-membrane spanning protein tyrosine kinase activity	15	0.0108576062067392	0.609	0.395	Molecular Function	GO:0004715	non-membrane spanning protein tyrosine kinase activity	0.000344079069931877	0.0108576062067392	3	12	15	38
GO:0003230 cardiac atrium development	12	0.0109527259056264	0.494	0.387	Biological Process	GO:0003230	cardiac atrium development	0.00145311447065922	0.0109527259056264	1	11	12	31
GO:0007520 myoblast fusion	12	0.0109527259056264	0.494	0.387	Biological Process	GO:0007520	myoblast fusion	0.00145311447065922	0.0109527259056264	0	12	12	31
GO:0040019 positive regulation of embryonic development	12	0.0109527259056264	0.494	0.387	Biological Process	GO:0040019	positive regulation of embryonic development	0.00145311447065922	0.0109527259056264	2	10	12	31
GO:0060612 adipose tissue development	12	0.0109527259056264	0.494	0.387	Biological Process	GO:0060612	adipose tissue development	0.00145311447065922	0.0109527259056264	2	10	12	31
GO:0098900 regulation of action potential	12	0.0109527259056264	0.494	0.387	Biological Process	GO:0098900	regulation of action potential	0.00145311447065922	0.0109527259056264	0	12	12	31
GO:0099558 maintenance of synapse structure	12	0.0109527259056264	0.494	0.387	Biological Process	GO:0099558	maintenance of synapse structure	0.00145311447065922	0.0109527259056264	0	12	12	31
GO:0008347 glial cell migration	13	0.0109527259056264	0.535	0.371	Biological Process	GO:0008347	glial cell migration	0.00145669733495405	0.0109527259056264	0	13	13	35
GO:0014015 positive regulation of gliogenesis	13	0.0109527259056264	0.535	0.371	Biological Process	GO:0014015	positive regulation of gliogenesis	0.00145669733495405	0.0109527259056264	1	12	13	35
GO:0048002 antigen processing and presentation of peptide antigen	13	0.0109527259056264	0.535	0.371	Biological Process	GO:0048002	antigen processing and presentation of peptide antigen	0.00145669733495405	0.0109527259056264	0	13	13	35
GO:1900047 negative regulation of hemostasis	13	0.0109527259056264	0.535	0.371	Biological Process	GO:1900047	negative regulation of hemostasis	0.00145669733495405	0.0109527259056264	1	12	13	35
GO:0030178 negative regulation of Wnt signaling pathway	34	0.0112066446914116	1.399	0.258	Biological Process	GO:0030178	negative regulation of Wnt signaling pathway	0.00149286250723109	0.0112066446914116	1	33	34	132
GO:0035107 appendage morphogenesis	34	0.0112066446914116	1.399	0.258	Biological Process	GO:0035107	appendage morphogenesis	0.00149286250723109	0.0112066446914116	2	32	34	132
GO:1990266 neutrophil migration	23	0.0113201456041461	0.946	0.291	Biological Process	GO:1990266	neutrophil migration	0.00150919150881041	0.0113201456041461	0	23	23	79
GO:0014911 positive regulation of smooth muscle cell migration	7	0.0113868977472545	0.288	0.538	Biological Process	GO:0014911	positive regulation of smooth muscle cell migration	0.00152538935744655	0.0113868977472545	0	7	7	13
GO:0014912 negative regulation of smooth muscle cell migration	7	0.0113868977472545	0.288	0.538	Biological Process	GO:0014912	negative regulation of smooth muscle cell migration	0.00152538935744655	0.0113868977472545	0	7	7	13
GO:0045725 positive regulation of glycogen biosynthetic process	7	0.0113868977472545	0.288	0.538	Biological Process	GO:0045725	positive regulation of glycogen biosynthetic process	0.00152538935744655	0.0113868977472545	0	7	7	13
GO:0070875 positive regulation of glycogen metabolic process	7	0.0113868977472545	0.288	0.538	Biological Process	GO:0070875	positive regulation of glycogen metabolic process	0.00152538935744655	0.0113868977472545	0	7	7	13
GO:0086069 bundle of His cell to Purkinje myocyte communication	7	0.0113868977472545	0.288	0.538	Biological Process	GO:0086069	bundle of His cell to Purkinje myocyte communication	0.00152538935744655	0.0113868977472545	0	7	7	13
GO:1901213 regulation of transcription from RNA polymerase II promoter involved in heart development	7	0.0113868977472545	0.288	0.538	Biological Process	GO:1901213	regulation of transcription from RNA polymerase II promoter involved in heart development	0.00152538935744655	0.0113868977472545	0	7	7	13
GO:0061371 determination of heart left/right asymmetry	17	0.0113920556729568	0.699	0.327	Biological Process	GO:0061371	determination of heart left/right asymmetry	0.00152729728336298	0.0113920556729568	2	15	17	52
GO:0030218 erythrocyte differentiation	27	0.0114750881895105	1.111	0.276	Biological Process	GO:0030218	erythrocyte differentiation	0.00153965503322564	0.0114750881895105	0	27	27	98
GO:0042035 regulation of cytokine biosynthetic process	21	0.0117077744054682	0.864	0.3	Biological Process	GO:0042035	regulation of cytokine biosynthetic process	0.0015733767975728	0.0117077744054682	2	19	21	70
GO:0060021 palate development	21	0.0117077744054682	0.864	0.3	Biological Process	GO:0060021	palate development	0.0015733767975728	0.0117077744054682	0	21	21	70
GO:0045580 regulation of T cell differentiation	28	0.0118059929551915	1.152	0.272	Biological Process	GO:0045580	regulation of T cell differentiation	0.00158783731765688	0.0118059929551915	1	27	28	103
GO:0045335 phagocytic vesicle	19	0.0118160942118589	0.773	0.322	Cellular Component	GO:0045335	phagocytic vesicle	0.000922929250871267	0.0118160942118589	0	19	19	59
GO:0072593 reactive oxygen species metabolic process	42	0.0118830671183577	1.728	0.243	Biological Process	GO:0072593	reactive oxygen species metabolic process	0.00159947276670556	0.0118830671183577	4	38	42	173
GO:0038061 NIK/NF-kappaB signaling	24	0.0118955216942896	0.987	0.286	Biological Process	GO:0038061	NIK/NF-kappaB signaling	0.00160241991843812	0.0118955216942896	0	24	24	84
GO:0043086 negative regulation of catalytic activity	122	0.0119321381600683	5.019	0.199	Biological Process	GO:0043086	negative regulation of catalytic activity	0.00160862710800195	0.0119321381600683	9	113	122	613
GO:0030017 sarcomere	32	0.0119972680385181	1.302	0.267	Cellular Component	GO:0030017	sarcomere	0.000956339739523455	0.0119972680385181	2	30	32	120
GO:0001772 immunological synapse	12	0.0119972680385181	0.488	0.4	Cellular Component	GO:0001772	immunological synapse	0.000963476971190126	0.0119972680385181	1	11	12	30
GO:0060041 retina development in camera-type eye	29	0.0120239127084965	1.193	0.269	Biological Process	GO:0060041	retina development in camera-type eye	0.00162722698820019	0.0120239127084965	4	25	29	108
GO:0021561 facial nerve development	6	0.0120239127084965	0.247	0.6	Biological Process	GO:0021561	facial nerve development	0.00163127541286087	0.0120239127084965	0	6	6	10
GO:0021604 cranial nerve structural organization	6	0.0120239127084965	0.247	0.6	Biological Process	GO:0021604	cranial nerve structural organization	0.00163127541286087	0.0120239127084965	0	6	6	10
GO:0021610 facial nerve morphogenesis	6	0.0120239127084965	0.247	0.6	Biological Process	GO:0021610	facial nerve morphogenesis	0.00163127541286087	0.0120239127084965	0	6	6	10
GO:0030238 male sex determination	6	0.0120239127084965	0.247	0.6	Biological Process	GO:0030238	male sex determination	0.00163127541286087	0.0120239127084965	1	5	6	10
GO:0050711 negative regulation of interleukin-1 secretion	6	0.0120239127084965	0.247	0.6	Biological Process	GO:0050711	negative regulation of interleukin-1 secretion	0.00163127541286087	0.0120239127084965	1	5	6	10
GO:0071371 cellular response to gonadotropin stimulus	6	0.0120239127084965	0.247	0.6	Biological Process	GO:0071371	cellular response to gonadotropin stimulus	0.00163127541286087	0.0120239127084965	1	5	6	10
GO:0072178 nephric duct morphogenesis	6	0.0120239127084965	0.247	0.6	Biological Process	GO:0072178	nephric duct morphogenesis	0.00163127541286087	0.0120239127084965	1	5	6	10
GO:0016323 basolateral plasma membrane	34	0.0120301830447829	1.383	0.262	Cellular Component	GO:0016323	basolateral plasma membrane	0.000979354835328861	0.0120301830447829	3	31	34	130
GO:0032233 positive regulation of actin filament bundle assembly	16	0.0121410680188423	0.658	0.333	Biological Process	GO:0032233	positive regulation of actin filament bundle assembly	0.00165390158170305	0.0121410680188423	0	16	16	48
GO:2000648 positive regulation of stem cell proliferation	16	0.0121410680188423	0.658	0.333	Biological Process	GO:2000648	positive regulation of stem cell proliferation	0.00165390158170305	0.0121410680188423	4	12	16	48
GO:0021884 forebrain neuron development	9	0.0121410680188423	0.37	0.45	Biological Process	GO:0021884	forebrain neuron development	0.00165624867643004	0.0121410680188423	2	7	9	20
GO:0045606 positive regulation of epidermal cell differentiation	9	0.0121410680188423	0.37	0.45	Biological Process	GO:0045606	positive regulation of epidermal cell differentiation	0.00165624867643004	0.0121410680188423	1	8	9	20
GO:0046640 regulation of alpha-beta T cell proliferation	9	0.0121410680188423	0.37	0.45	Biological Process	GO:0046640	regulation of alpha-beta T cell proliferation	0.00165624867643004	0.0121410680188423	1	8	9	20
GO:0072273 metanephric nephron morphogenesis	9	0.0121410680188423	0.37	0.45	Biological Process	GO:0072273	metanephric nephron morphogenesis	0.00165624867643004	0.0121410680188423	1	8	9	20
GO:2000482 regulation of interleukin-8 secretion	9	0.0121410680188423	0.37	0.45	Biological Process	GO:2000482	regulation of interleukin-8 secretion	0.00165624867643004	0.0121410680188423	1	8	9	20
GO:0044087 regulation of cellular component biogenesis	138	0.012540320141567	5.677	0.195	Biological Process	GO:0044087	regulation of cellular component biogenesis	0.00171205310767254	0.012540320141567	4	134	138	706
GO:0006949 syncytium formation	15	0.0129752868933007	0.617	0.341	Biological Process	GO:0006949	syncytium formation	0.00177420865542409	0.0129752868933007	0	15	15	44
GO:0050873 brown fat cell differentiation	15	0.0129752868933007	0.617	0.341	Biological Process	GO:0050873	brown fat cell differentiation	0.00177420865542409	0.0129752868933007	1	14	15	44
GO:0008277 regulation of G-protein coupled receptor protein signaling pathway	23	0.0132305555408724	0.946	0.287	Biological Process	GO:0008277	regulation of G-protein coupled receptor protein signaling pathway	0.00181335356894983	0.0132305555408724	3	20	23	80
GO:0030316 osteoclast differentiation	23	0.0132305555408724	0.946	0.287	Biological Process	GO:0030316	osteoclast differentiation	0.00181335356894983	0.0132305555408724	1	22	23	80
GO:0046632 alpha-beta T cell differentiation	23	0.0132305555408724	0.946	0.287	Biological Process	GO:0046632	alpha-beta T cell differentiation	0.00181335356894983	0.0132305555408724	0	23	23	80
GO:0005244 voltage-gated ion channel activity	40	0.0132622035510776	1.625	0.265	Molecular Function	GO:0005244	voltage-gated ion channel activity	0.000427553749217806	0.0132622035510776	3	37	40	151
GO:0008013 beta-catenin binding	23	0.0132622035510776	0.934	0.319	Molecular Function	GO:0008013	beta-catenin binding	0.000433623355543283	0.0132622035510776	1	22	23	72
GO:1902532 negative regulation of intracellular signal transduction	83	0.0134221739937529	3.414	0.21	Biological Process	GO:1902532	negative regulation of intracellular signal transduction	0.00184105025189389	0.0134221739937529	6	77	83	395
GO:0044706 multi-multicellular organism process	28	0.0135349950010336	1.152	0.269	Biological Process	GO:0044706	multi-multicellular organism process	0.00185797121849462	0.0135349950010336	3	25	28	104
GO:0003418 growth plate cartilage chondrocyte differentiation	10	0.0136208524828861	0.411	0.417	Biological Process	GO:0003418	growth plate cartilage chondrocyte differentiation	0.0018755772727743	0.0136208524828861	0	10	10	24
GO:0032735 positive regulation of interleukin-12 production	10	0.0136208524828861	0.411	0.417	Biological Process	GO:0032735	positive regulation of interleukin-12 production	0.0018755772727743	0.0136208524828861	1	9	10	24
GO:0048596 embryonic camera-type eye morphogenesis	10	0.0136208524828861	0.411	0.417	Biological Process	GO:0048596	embryonic camera-type eye morphogenesis	0.0018755772727743	0.0136208524828861	0	10	10	24
GO:0050718 positive regulation of interleukin-1 beta secretion	10	0.0136208524828861	0.411	0.417	Biological Process	GO:0050718	positive regulation of interleukin-1 beta secretion	0.0018755772727743	0.0136208524828861	0	10	10	24
GO:0050919 negative chemotaxis	14	0.013623395357462	0.576	0.35	Biological Process	GO:0050919	negative chemotaxis	0.00188029343038574	0.013623395357462	0	14	14	40
GO:0097035 regulation of membrane lipid distribution	14	0.013623395357462	0.576	0.35	Biological Process	GO:0097035	regulation of membrane lipid distribution	0.00188029343038574	0.013623395357462	1	13	14	40
GO:0098868 bone growth	14	0.013623395357462	0.576	0.35	Biological Process	GO:0098868	bone growth	0.00188029343038574	0.013623395357462	1	13	14	40
GO:0030100 regulation of endocytosis	39	0.0136461701456596	1.604	0.245	Biological Process	GO:0030100	regulation of endocytosis	0.00188489456236918	0.0136461701456596	2	37	39	159
GO:0046872 metal ion binding	470	0.0139701556893287	19.09	0.179	Molecular Function	GO:0046872	metal ion binding	0.000463797925299645	0.0139701556893287	42	428	470	2631
GO:0045665 negative regulation of neuron differentiation	36	0.014047803043761	1.481	0.25	Biological Process	GO:0045665	negative regulation of neuron differentiation	0.00194337196257564	0.014047803043761	1	35	36	144
GO:0051402 neuron apoptotic process	36	0.014047803043761	1.481	0.25	Biological Process	GO:0051402	neuron apoptotic process	0.00194337196257564	0.014047803043761	1	35	36	144
GO:0071772 response to BMP	35	0.0140976160487679	1.44	0.252	Biological Process	GO:0071772	response to BMP	0.00195469355000145	0.0140976160487679	2	33	35	139
GO:0071773 cellular response to BMP stimulus	35	0.0140976160487679	1.44	0.252	Biological Process	GO:0071773	cellular response to BMP stimulus	0.00195469355000145	0.0140976160487679	2	33	35	139
GO:0002262 myeloid cell homeostasis	32	0.0140976160487679	1.316	0.258	Biological Process	GO:0002262	myeloid cell homeostasis	0.0019562870684061	0.0140976160487679	0	32	32	124
GO:0017156 calcium ion regulated exocytosis	32	0.0140976160487679	1.316	0.258	Biological Process	GO:0017156	calcium ion regulated exocytosis	0.0019562870684061	0.0140976160487679	5	27	32	124
GO:0006509 membrane protein ectodomain proteolysis	13	0.0140994664396822	0.535	0.361	Biological Process	GO:0006509	membrane protein ectodomain proteolysis	0.00196106241902213	0.0140994664396822	0	13	13	36
GO:0046209 nitric oxide metabolic process	13	0.0140994664396822	0.535	0.361	Biological Process	GO:0046209	nitric oxide metabolic process	0.00196106241902213	0.0140994664396822	0	13	13	36
GO:0050435 beta-amyloid metabolic process	13	0.0140994664396822	0.535	0.361	Biological Process	GO:0050435	beta-amyloid metabolic process	0.00196106241902213	0.0140994664396822	0	13	13	36
GO:0046620 regulation of organ growth	19	0.0141011785367051	0.782	0.306	Biological Process	GO:0046620	regulation of organ growth	0.00196280692589752	0.0141011785367051	2	17	19	62
GO:0003254 regulation of membrane depolarization	11	0.0142117193376977	0.452	0.393	Biological Process	GO:0003254	regulation of membrane depolarization	0.00198122996856058	0.0142117193376977	1	10	11	28
GO:0048009 insulin-like growth factor receptor signaling pathway	11	0.0142117193376977	0.452	0.393	Biological Process	GO:0048009	insulin-like growth factor receptor signaling pathway	0.00198122996856058	0.0142117193376977	0	11	11	28
GO:0090175 regulation of establishment of planar polarity	12	0.0143452274954114	0.494	0.375	Biological Process	GO:0090175	regulation of establishment of planar polarity	0.00200137454428024	0.0143452274954114	0	12	12	32
GO:0070324 thyroid hormone binding	5	0.0144407501485627	0.203	0.833	Molecular Function	GO:0070324	thyroid hormone binding	0.000492143421199627	0.0144407501485627	0	5	5	6
GO:0022832 voltage-gated channel activity	40	0.0144407501485627	1.625	0.263	Molecular Function	GO:0022832	voltage-gated channel activity	0.000493949200252648	0.0144407501485627	3	37	40	152
GO:0007613 memory	22	0.0146828421434806	0.905	0.289	Biological Process	GO:0007613	memory	0.00205004536711133	0.0146828421434806	2	20	22	76
GO:0042611 MHC protein complex	8	0.0149405962802742	0.325	0.5	Cellular Component	GO:0042611	MHC protein complex	0.00123272246536916	0.0149405962802742	0	8	8	16
GO:0001701 in utero embryonic development	70	0.0150614838005212	2.879	0.215	Biological Process	GO:0001701	in utero embryonic development	0.00210452097116565	0.0150614838005212	6	64	70	325
GO:0042113 B cell activation	45	0.015099533741107	1.851	0.236	Biological Process	GO:0042113	B cell activation	0.00211735994568929	0.015099533741107	3	42	45	191
GO:0046661 male sex differentiation	27	0.015099533741107	1.111	0.27	Biological Process	GO:0046661	male sex differentiation	0.00212145908688786	0.015099533741107	2	25	27	100
GO:0005979 regulation of glycogen biosynthetic process	8	0.015099533741107	0.329	0.471	Biological Process	GO:0005979	regulation of glycogen biosynthetic process	0.00212435486988975	0.015099533741107	0	8	8	17
GO:0010962 regulation of glucan biosynthetic process	8	0.015099533741107	0.329	0.471	Biological Process	GO:0010962	regulation of glucan biosynthetic process	0.00212435486988975	0.015099533741107	0	8	8	17
GO:0032692 negative regulation of interleukin-1 production	8	0.015099533741107	0.329	0.471	Biological Process	GO:0032692	negative regulation of interleukin-1 production	0.00212435486988975	0.015099533741107	1	7	8	17
GO:0050927 positive regulation of positive chemotaxis	8	0.015099533741107	0.329	0.471	Biological Process	GO:0050927	positive regulation of positive chemotaxis	0.00212435486988975	0.015099533741107	0	8	8	17
GO:0072079 nephron tubule formation	8	0.015099533741107	0.329	0.471	Biological Process	GO:0072079	nephron tubule formation	0.00212435486988975	0.015099533741107	0	8	8	17
GO:0072170 metanephric tubule development	8	0.015099533741107	0.329	0.471	Biological Process	GO:0072170	metanephric tubule development	0.00212435486988975	0.015099533741107	0	8	8	17
GO:0090382 phagosome maturation	8	0.015099533741107	0.329	0.471	Biological Process	GO:0090382	phagosome maturation	0.00212435486988975	0.015099533741107	0	8	8	17
GO:0016192 vesicle-mediated transport	193	0.0151228693043105	7.939	0.187	Biological Process	GO:0016192	vesicle-mediated transport	0.00212925347111219	0.0151228693043105	15	178	193	1032
GO:0046887 positive regulation of hormone secretion	20	0.0152458892021554	0.823	0.299	Biological Process	GO:0046887	positive regulation of hormone secretion	0.00214983161487503	0.0152458892021554	3	17	20	67
GO:0051153 regulation of striated muscle cell differentiation	20	0.0152458892021554	0.823	0.299	Biological Process	GO:0051153	regulation of striated muscle cell differentiation	0.00214983161487503	0.0152458892021554	1	19	20	67
GO:0060173 limb development	38	0.0152938789786584	1.563	0.245	Biological Process	GO:0060173	limb development	0.00215823246777137	0.0152938789786584	3	35	38	155
GO:0050864 regulation of B cell activation	28	0.0153300137346638	1.152	0.267	Biological Process	GO:0050864	regulation of B cell activation	0.00216663991899076	0.0153300137346638	3	25	28	105
GO:0071901 negative regulation of protein serine/threonine kinase activity	28	0.0153300137346638	1.152	0.267	Biological Process	GO:0071901	negative regulation of protein serine/threonine kinase activity	0.00216663991899076	0.0153300137346638	2	26	28	105
GO:0072676 lymphocyte migration	23	0.0153300137346638	0.946	0.284	Biological Process	GO:0072676	lymphocyte migration	0.00216824465171401	0.0153300137346638	0	23	23	81
GO:0001736 establishment of planar polarity	15	0.0161393030293721	0.617	0.333	Biological Process	GO:0001736	establishment of planar polarity	0.00228615701495005	0.0161393030293721	0	15	15	45
GO:0007164 establishment of tissue polarity	15	0.0161393030293721	0.617	0.333	Biological Process	GO:0007164	establishment of tissue polarity	0.00228615701495005	0.0161393030293721	0	15	15	45
GO:0044089 positive regulation of cellular component biogenesis	83	0.0162121550404135	3.414	0.209	Biological Process	GO:0044089	positive regulation of cellular component biogenesis	0.00229857356347174	0.0162121550404135	0	83	83	398
GO:0010466 negative regulation of peptidase activity	46	0.0162121550404135	1.892	0.234	Biological Process	GO:0010466	negative regulation of peptidase activity	0.00229994037962494	0.0162121550404135	5	41	46	197
GO:0051090 regulation of sequence-specific DNA binding transcription factor activity	63	0.0163854020707273	2.592	0.219	Biological Process	GO:0051090	regulation of sequence-specific DNA binding transcription factor activity	0.00232626849182743	0.0163854020707273	3	60	63	288
GO:0034332 adherens junction organization	25	0.0165643021405771	1.028	0.275	Biological Process	GO:0034332	adherens junction organization	0.0023534367959585	0.0165643021405771	0	25	25	91
GO:0010976 positive regulation of neuron projection development	40	0.0165681074122556	1.645	0.241	Biological Process	GO:0010976	positive regulation of neuron projection development	0.00235574735238887	0.0165681074122556	1	39	40	166
GO:1901681 sulfur compound binding	41	0.0166116935347372	1.665	0.259	Molecular Function	GO:1901681	sulfur compound binding	0.000576562803771059	0.0166116935347372	2	39	41	158
GO:2000177 regulation of neural precursor cell proliferation	19	0.0169342012357158	0.782	0.302	Biological Process	GO:2000177	regulation of neural precursor cell proliferation	0.00240960966199909	0.0169342012357158	4	15	19	63
GO:2000379 positive regulation of reactive oxygen species metabolic process	17	0.0169682963458556	0.699	0.315	Biological Process	GO:2000379	positive regulation of reactive oxygen species metabolic process	0.00241627379863536	0.0169682963458556	2	15	17	54
GO:0007612 learning	26	0.0169852110760554	1.07	0.271	Biological Process	GO:0007612	learning	0.00242231137555111	0.0169852110760554	4	22	26	96
GO:0050806 positive regulation of synaptic transmission	26	0.0169852110760554	1.07	0.271	Biological Process	GO:0050806	positive regulation of synaptic transmission	0.00242231137555111	0.0169852110760554	1	25	26	96
GO:0048736 appendage development	38	0.0170711073203136	1.563	0.244	Biological Process	GO:0048736	appendage development	0.00243638493536364	0.0170711073203136	3	35	38	156
GO:0015057 thrombin receptor activity	4	0.0171125680063048	0.162	1	Molecular Function	GO:0015057	thrombin receptor activity	0.000602555211489606	0.0171125680063048	1	3	4	4
GO:0010171 body morphogenesis	14	0.0171719589422647	0.576	0.341	Biological Process	GO:0010171	body morphogenesis	0.00245444728819038	0.0171719589422647	1	13	14	41
GO:0032663 regulation of interleukin-2 production	14	0.0171719589422647	0.576	0.341	Biological Process	GO:0032663	regulation of interleukin-2 production	0.00245444728819038	0.0171719589422647	3	11	14	41
GO:0001759 organ induction	9	0.0172025665804223	0.37	0.429	Biological Process	GO:0001759	organ induction	0.0025038716591444	0.0172025665804223	1	8	9	21
GO:0032232 negative regulation of actin filament bundle assembly	9	0.0172025665804223	0.37	0.429	Biological Process	GO:0032232	negative regulation of actin filament bundle assembly	0.0025038716591444	0.0172025665804223	0	9	9	21
GO:1904645 response to beta-amyloid	9	0.0172025665804223	0.37	0.429	Biological Process	GO:1904645	response to beta-amyloid	0.0025038716591444	0.0172025665804223	1	8	9	21
GO:0002578 negative regulation of antigen processing and presentation	4	0.0172025665804223	0.165	0.8	Biological Process	GO:0002578	negative regulation of antigen processing and presentation	0.00250843963062455	0.0172025665804223	0	4	4	5
GO:0002580 regulation of antigen processing and presentation of peptide or polysaccharide antigen via MHC class II	4	0.0172025665804223	0.165	0.8	Biological Process	GO:0002580	regulation of antigen processing and presentation of peptide or polysaccharide antigen via MHC class II	0.00250843963062455	0.0172025665804223	0	4	4	5
GO:0003330 regulation of extracellular matrix constituent secretion	4	0.0172025665804223	0.165	0.8	Biological Process	GO:0003330	regulation of extracellular matrix constituent secretion	0.00250843963062455	0.0172025665804223	0	4	4	5
GO:0021894 cerebral cortex GABAergic interneuron development	4	0.0172025665804223	0.165	0.8	Biological Process	GO:0021894	cerebral cortex GABAergic interneuron development	0.00250843963062455	0.0172025665804223	2	2	4	5
GO:0031581 hemidesmosome assembly	4	0.0172025665804223	0.165	0.8	Biological Process	GO:0031581	hemidesmosome assembly	0.00250843963062455	0.0172025665804223	0	4	4	5
GO:0032802 low-density lipoprotein particle receptor catabolic process	4	0.0172025665804223	0.165	0.8	Biological Process	GO:0032802	low-density lipoprotein particle receptor catabolic process	0.00250843963062455	0.0172025665804223	0	4	4	5
GO:0032803 regulation of low-density lipoprotein particle receptor catabolic process	4	0.0172025665804223	0.165	0.8	Biological Process	GO:0032803	regulation of low-density lipoprotein particle receptor catabolic process	0.00250843963062455	0.0172025665804223	0	4	4	5
GO:0042473 outer ear morphogenesis	4	0.0172025665804223	0.165	0.8	Biological Process	GO:0042473	outer ear morphogenesis	0.00250843963062455	0.0172025665804223	1	3	4	5
GO:0044648 histone H3-K4 dimethylation	4	0.0172025665804223	0.165	0.8	Biological Process	GO:0044648	histone H3-K4 dimethylation	0.00250843963062455	0.0172025665804223	0	4	4	5
GO:0045349 interferon-alpha biosynthetic process	4	0.0172025665804223	0.165	0.8	Biological Process	GO:0045349	interferon-alpha biosynthetic process	0.00250843963062455	0.0172025665804223	0	4	4	5
GO:0045354 regulation of interferon-alpha biosynthetic process	4	0.0172025665804223	0.165	0.8	Biological Process	GO:0045354	regulation of interferon-alpha biosynthetic process	0.00250843963062455	0.0172025665804223	0	4	4	5
GO:0045636 positive regulation of melanocyte differentiation	4	0.0172025665804223	0.165	0.8	Biological Process	GO:0045636	positive regulation of melanocyte differentiation	0.00250843963062455	0.0172025665804223	0	4	4	5
GO:0050942 positive regulation of pigment cell differentiation	4	0.0172025665804223	0.165	0.8	Biological Process	GO:0050942	positive regulation of pigment cell differentiation	0.00250843963062455	0.0172025665804223	0	4	4	5
GO:0052805 imidazole-containing compound catabolic process	4	0.0172025665804223	0.165	0.8	Biological Process	GO:0052805	imidazole-containing compound catabolic process	0.00250843963062455	0.0172025665804223	0	4	4	5
GO:0060437 lung growth	4	0.0172025665804223	0.165	0.8	Biological Process	GO:0060437	lung growth	0.00250843963062455	0.0172025665804223	0	4	4	5
GO:0060509 Type I pneumocyte differentiation	4	0.0172025665804223	0.165	0.8	Biological Process	GO:0060509	Type I pneumocyte differentiation	0.00250843963062455	0.0172025665804223	0	4	4	5
GO:0060753 regulation of mast cell chemotaxis	4	0.0172025665804223	0.165	0.8	Biological Process	GO:0060753	regulation of mast cell chemotaxis	0.00250843963062455	0.0172025665804223	0	4	4	5
GO:0060947 cardiac vascular smooth muscle cell differentiation	4	0.0172025665804223	0.165	0.8	Biological Process	GO:0060947	cardiac vascular smooth muscle cell differentiation	0.00250843963062455	0.0172025665804223	1	3	4	5
GO:0072007 mesangial cell differentiation	4	0.0172025665804223	0.165	0.8	Biological Process	GO:0072007	mesangial cell differentiation	0.00250843963062455	0.0172025665804223	0	4	4	5
GO:0072103 glomerulus vasculature morphogenesis	4	0.0172025665804223	0.165	0.8	Biological Process	GO:0072103	glomerulus vasculature morphogenesis	0.00250843963062455	0.0172025665804223	0	4	4	5
GO:0072104 glomerular capillary formation	4	0.0172025665804223	0.165	0.8	Biological Process	GO:0072104	glomerular capillary formation	0.00250843963062455	0.0172025665804223	0	4	4	5
GO:0072110 glomerular mesangial cell proliferation	4	0.0172025665804223	0.165	0.8	Biological Process	GO:0072110	glomerular mesangial cell proliferation	0.00250843963062455	0.0172025665804223	0	4	4	5
GO:0072239 metanephric glomerulus vasculature development	4	0.0172025665804223	0.165	0.8	Biological Process	GO:0072239	metanephric glomerulus vasculature development	0.00250843963062455	0.0172025665804223	0	4	4	5
GO:0090131 mesenchyme migration	4	0.0172025665804223	0.165	0.8	Biological Process	GO:0090131	mesenchyme migration	0.00250843963062455	0.0172025665804223	2	2	4	5
GO:0007420 brain development	94	0.017262920428973	3.867	0.204	Biological Process	GO:0007420	brain development	0.00251908442537946	0.017262920428973	7	87	94	461
GO:0042613 MHC class II protein complex	7	0.0173924466398697	0.285	0.538	Cellular Component	GO:0042613	MHC class II protein complex	0.00145415395448856	0.0173924466398697	0	7	7	13
GO:1901215 negative regulation of neuron death	32	0.0176270228225812	1.316	0.254	Biological Process	GO:1901215	negative regulation of neuron death	0.00257409894225708	0.0176270228225812	1	31	32	126
GO:0046546 development of primary male sexual characteristics	23	0.0176442928056939	0.946	0.28	Biological Process	GO:0046546	development of primary male sexual characteristics	0.00258039064747303	0.0176442928056939	1	22	23	82
GO:0050852 T cell receptor signaling pathway	23	0.0176442928056939	0.946	0.28	Biological Process	GO:0050852	T cell receptor signaling pathway	0.00258039064747303	0.0176442928056939	2	21	23	82
GO:0002263 cell activation involved in immune response	41	0.0177018571189855	1.687	0.238	Biological Process	GO:0002263	cell activation involved in immune response	0.00259070016590215	0.0177018571189855	3	38	41	172
GO:0030111 regulation of Wnt signaling pathway	55	0.0177068175853235	2.262	0.224	Biological Process	GO:0030111	regulation of Wnt signaling pathway	0.0025940265326324	0.0177068175853235	1	54	55	246
GO:0003416 endochondral bone growth	13	0.0177068175853235	0.535	0.351	Biological Process	GO:0003416	endochondral bone growth	0.00260088389913682	0.0177068175853235	1	12	13	37
GO:0048146 positive regulation of fibroblast proliferation	13	0.0177068175853235	0.535	0.351	Biological Process	GO:0048146	positive regulation of fibroblast proliferation	0.00260088389913682	0.0177068175853235	0	13	13	37
GO:0050819 negative regulation of coagulation	13	0.0177068175853235	0.535	0.351	Biological Process	GO:0050819	negative regulation of coagulation	0.00260088389913682	0.0177068175853235	0	13	13	37
GO:0071260 cellular response to mechanical stimulus	13	0.0177068175853235	0.535	0.351	Biological Process	GO:0071260	cellular response to mechanical stimulus	0.00260088389913682	0.0177068175853235	0	13	13	37
GO:0061008 hepaticobiliary system development	20	0.0177588658628542	0.823	0.294	Biological Process	GO:0061008	hepaticobiliary system development	0.00261042617533249	0.0177588658628542	1	19	20	68
GO:0010714 positive regulation of collagen metabolic process	7	0.0178133044858443	0.288	0.5	Biological Process	GO:0010714	positive regulation of collagen metabolic process	0.0026450692485123	0.0178133044858443	0	7	7	14
GO:0010832 negative regulation of myotube differentiation	7	0.0178133044858443	0.288	0.5	Biological Process	GO:0010832	negative regulation of myotube differentiation	0.0026450692485123	0.0178133044858443	0	7	7	14
GO:0021783 preganglionic parasympathetic fiber development	7	0.0178133044858443	0.288	0.5	Biological Process	GO:0021783	preganglionic parasympathetic fiber development	0.0026450692485123	0.0178133044858443	0	7	7	14
GO:0030325 adrenal gland development	7	0.0178133044858443	0.288	0.5	Biological Process	GO:0030325	adrenal gland development	0.0026450692485123	0.0178133044858443	0	7	7	14
GO:0032691 negative regulation of interleukin-1 beta production	7	0.0178133044858443	0.288	0.5	Biological Process	GO:0032691	negative regulation of interleukin-1 beta production	0.0026450692485123	0.0178133044858443	1	6	7	14
GO:0032967 positive regulation of collagen biosynthetic process	7	0.0178133044858443	0.288	0.5	Biological Process	GO:0032967	positive regulation of collagen biosynthetic process	0.0026450692485123	0.0178133044858443	0	7	7	14
GO:0043114 regulation of vascular permeability	7	0.0178133044858443	0.288	0.5	Biological Process	GO:0043114	regulation of vascular permeability	0.0026450692485123	0.0178133044858443	0	7	7	14
GO:0044253 positive regulation of multicellular organismal metabolic process	7	0.0178133044858443	0.288	0.5	Biological Process	GO:0044253	positive regulation of multicellular organismal metabolic process	0.0026450692485123	0.0178133044858443	0	7	7	14
GO:0061323 cell proliferation involved in heart morphogenesis	7	0.0178133044858443	0.288	0.5	Biological Process	GO:0061323	cell proliferation involved in heart morphogenesis	0.0026450692485123	0.0178133044858443	1	6	7	14
GO:0072176 nephric duct development	7	0.0178133044858443	0.288	0.5	Biological Process	GO:0072176	nephric duct development	0.0026450692485123	0.0178133044858443	1	6	7	14
GO:1902004 positive regulation of beta-amyloid formation	7	0.0178133044858443	0.288	0.5	Biological Process	GO:1902004	positive regulation of beta-amyloid formation	0.0026450692485123	0.0178133044858443	0	7	7	14
GO:1902931 negative regulation of alcohol biosynthetic process	7	0.0178133044858443	0.288	0.5	Biological Process	GO:1902931	negative regulation of alcohol biosynthetic process	0.0026450692485123	0.0178133044858443	0	7	7	14
GO:1903779 regulation of cardiac conduction	7	0.0178133044858443	0.288	0.5	Biological Process	GO:1903779	regulation of cardiac conduction	0.0026450692485123	0.0178133044858443	0	7	7	14
GO:2000136 regulation of cell proliferation involved in heart morphogenesis	7	0.0178133044858443	0.288	0.5	Biological Process	GO:2000136	regulation of cell proliferation involved in heart morphogenesis	0.0026450692485123	0.0178133044858443	1	6	7	14
GO:0050853 B cell receptor signaling pathway	16	0.0179027167179834	0.658	0.32	Biological Process	GO:0050853	B cell receptor signaling pathway	0.00266217088681049	0.0179027167179834	2	14	16	50
GO:0071230 cellular response to amino acid stimulus	16	0.0179027167179834	0.658	0.32	Biological Process	GO:0071230	cellular response to amino acid stimulus	0.00266217088681049	0.0179027167179834	1	15	16	50
GO:0032269 negative regulation of cellular protein metabolic process	165	0.0180335016985636	6.787	0.189	Biological Process	GO:0032269	negative regulation of cellular protein metabolic process	0.00269004842205746	0.0180335016985636	11	154	165	872
GO:0032760 positive regulation of tumor necrosis factor production	18	0.0180335016985636	0.74	0.305	Biological Process	GO:0032760	positive regulation of tumor necrosis factor production	0.0026937023437391	0.0180335016985636	0	18	18	59
GO:0043954 cellular component maintenance	18	0.0180335016985636	0.74	0.305	Biological Process	GO:0043954	cellular component maintenance	0.0026937023437391	0.0180335016985636	0	18	18	59
GO:0007626 locomotory behavior	39	0.0180335016985636	1.604	0.241	Biological Process	GO:0007626	locomotory behavior	0.00269620327709066	0.0180335016985636	5	34	39	162
GO:0003338 metanephros morphogenesis	10	0.0180335016985636	0.411	0.4	Biological Process	GO:0003338	metanephros morphogenesis	0.00269703048584436	0.0180335016985636	1	9	10	25
GO:0016601 Rac protein signal transduction	10	0.0180335016985636	0.411	0.4	Biological Process	GO:0016601	Rac protein signal transduction	0.00269703048584436	0.0180335016985636	0	10	10	25
GO:0038179 neurotrophin signaling pathway	10	0.0180335016985636	0.411	0.4	Biological Process	GO:0038179	neurotrophin signaling pathway	0.00269703048584436	0.0180335016985636	0	10	10	25
GO:1903428 positive regulation of reactive oxygen species biosynthetic process	10	0.0180335016985636	0.411	0.4	Biological Process	GO:1903428	positive regulation of reactive oxygen species biosynthetic process	0.00269703048584436	0.0180335016985636	2	8	10	25
GO:0001914 regulation of T cell mediated cytotoxicity	12	0.0180545898523116	0.494	0.364	Biological Process	GO:0001914	regulation of T cell mediated cytotoxicity	0.00270789917237961	0.0180545898523116	0	12	12	33
GO:0043277 apoptotic cell clearance	12	0.0180545898523116	0.494	0.364	Biological Process	GO:0043277	apoptotic cell clearance	0.00270789917237961	0.0180545898523116	0	12	12	33
GO:0071526 semaphorin-plexin signaling pathway	12	0.0180545898523116	0.494	0.364	Biological Process	GO:0071526	semaphorin-plexin signaling pathway	0.00270789917237961	0.0180545898523116	0	12	12	33
GO:0090280 positive regulation of calcium ion import	12	0.0180545898523116	0.494	0.364	Biological Process	GO:0090280	positive regulation of calcium ion import	0.00270789917237961	0.0180545898523116	2	10	12	33
GO:0003413 chondrocyte differentiation involved in endochondral bone morphogenesis	11	0.0183027184773974	0.452	0.379	Biological Process	GO:0003413	chondrocyte differentiation involved in endochondral bone morphogenesis	0.00275098011939944	0.0183027184773974	0	11	11	29
GO:0048846 axon extension involved in axon guidance	11	0.0183027184773974	0.452	0.379	Biological Process	GO:0048846	axon extension involved in axon guidance	0.00275098011939944	0.0183027184773974	0	11	11	29
GO:1902284 neuron projection extension involved in neuron projection guidance	11	0.0183027184773974	0.452	0.379	Biological Process	GO:1902284	neuron projection extension involved in neuron projection guidance	0.00275098011939944	0.0183027184773974	0	11	11	29
GO:0001540 beta-amyloid binding	15	0.018373641527825	0.609	0.375	Molecular Function	GO:0001540	beta-amyloid binding	0.000656201483136609	0.018373641527825	0	15	15	40
GO:1901861 regulation of muscle tissue development	25	0.0183881366678123	1.028	0.272	Biological Process	GO:1901861	regulation of muscle tissue development	0.00276578318857811	0.0183881366678123	3	22	25	92
GO:0051015 actin filament binding	43	0.018477318358489	1.747	0.254	Molecular Function	GO:0051015	actin filament binding	0.000669198652822541	0.018477318358489	2	41	43	169
GO:0045621 positive regulation of lymphocyte differentiation	21	0.0185001974824989	0.864	0.288	Biological Process	GO:0045621	positive regulation of lymphocyte differentiation	0.00278461470492906	0.0185001974824989	0	21	21	73
GO:0019900 kinase binding	116	0.0191458177076125	4.712	0.208	Molecular Function	GO:0019900	kinase binding	0.000703040589867058	0.0191458177076125	6	110	116	559
GO:0010676 positive regulation of cellular carbohydrate metabolic process	15	0.0193505658144496	0.617	0.326	Biological Process	GO:0010676	positive regulation of cellular carbohydrate metabolic process	0.00291467768383442	0.0193505658144496	2	13	15	46
GO:0050890 cognition	45	0.0193559570183266	1.851	0.232	Biological Process	GO:0050890	cognition	0.00291755745677372	0.0193559570183266	5	40	45	194
GO:0060606 tube closure	22	0.0194331610814147	0.905	0.282	Biological Process	GO:0060606	tube closure	0.00293298563401272	0.0194331610814147	0	22	22	78
GO:0034333 adherens junction assembly	19	0.0194331610814147	0.782	0.297	Biological Process	GO:0034333	adherens junction assembly	0.00293869606976929	0.0194331610814147	0	19	19	64
GO:0046634 regulation of alpha-beta T cell activation	19	0.0194331610814147	0.782	0.297	Biological Process	GO:0046634	regulation of alpha-beta T cell activation	0.00293869606976929	0.0194331610814147	1	18	19	64
GO:0030326 embryonic limb morphogenesis	29	0.0194331610814147	1.193	0.259	Biological Process	GO:0030326	embryonic limb morphogenesis	0.00293957441419541	0.0194331610814147	2	27	29	112
GO:0035113 embryonic appendage morphogenesis	29	0.0194331610814147	1.193	0.259	Biological Process	GO:0035113	embryonic appendage morphogenesis	0.00293957441419541	0.0194331610814147	2	27	29	112
GO:0098772 molecular function regulator	208	0.0198220554410943	8.448	0.192	Molecular Function	GO:0098772	molecular function regulator	0.000737843109980372	0.0198220554410943	14	194	208	1084
GO:0032637 interleukin-8 production	17	0.0198292894824985	0.699	0.309	Biological Process	GO:0032637	interleukin-8 production	0.00300161341701746	0.0198292894824985	1	16	17	55
GO:0071702 organic substance transport	328	0.0198320549814998	13.492	0.177	Biological Process	GO:0071702	organic substance transport	0.00300415062106257	0.0198320549814998	27	301	328	1853
GO:0014020 primary neural tube formation	23	0.0201657730692108	0.946	0.277	Biological Process	GO:0014020	primary neural tube formation	0.00305685631718942	0.0201657730692108	1	22	23	83
GO:0004672 protein kinase activity	119	0.0203505055252967	4.833	0.206	Molecular Function	GO:0004672	protein kinase activity	0.000767750459958376	0.0203505055252967	11	108	119	577
GO:0009059 macromolecule biosynthetic process	669	0.020423505846026	27.52	0.169	Biological Process	GO:0009059	macromolecule biosynthetic process	0.00310928039206344	0.020423505846026	51	618	669	3969
GO:0003161 cardiac conduction system development	6	0.020423505846026	0.247	0.545	Biological Process	GO:0003161	cardiac conduction system development	0.0031199245123189	0.020423505846026	0	6	6	11
GO:0014850 response to muscle activity	6	0.020423505846026	0.247	0.545	Biological Process	GO:0014850	response to muscle activity	0.0031199245123189	0.020423505846026	1	5	6	11
GO:0034698 response to gonadotropin	6	0.020423505846026	0.247	0.545	Biological Process	GO:0034698	response to gonadotropin	0.0031199245123189	0.020423505846026	1	5	6	11
GO:0035886 vascular smooth muscle cell differentiation	6	0.020423505846026	0.247	0.545	Biological Process	GO:0035886	vascular smooth muscle cell differentiation	0.0031199245123189	0.020423505846026	2	4	6	11
GO:0045651 positive regulation of macrophage differentiation	6	0.020423505846026	0.247	0.545	Biological Process	GO:0045651	positive regulation of macrophage differentiation	0.0031199245123189	0.020423505846026	0	6	6	11
GO:0050930 induction of positive chemotaxis	6	0.020423505846026	0.247	0.545	Biological Process	GO:0050930	induction of positive chemotaxis	0.0031199245123189	0.020423505846026	0	6	6	11
GO:0060601 lateral sprouting from an epithelium	6	0.020423505846026	0.247	0.545	Biological Process	GO:0060601	lateral sprouting from an epithelium	0.0031199245123189	0.020423505846026	0	6	6	11
GO:0072160 nephron tubule epithelial cell differentiation	6	0.020423505846026	0.247	0.545	Biological Process	GO:0072160	nephron tubule epithelial cell differentiation	0.0031199245123189	0.020423505846026	1	5	6	11
GO:0097154 GABAergic neuron differentiation	6	0.020423505846026	0.247	0.545	Biological Process	GO:0097154	GABAergic neuron differentiation	0.0031199245123189	0.020423505846026	2	4	6	11
GO:2000696 regulation of epithelial cell differentiation involved in kidney development	6	0.020423505846026	0.247	0.545	Biological Process	GO:2000696	regulation of epithelial cell differentiation involved in kidney development	0.0031199245123189	0.020423505846026	2	4	6	11
GO:0048858 cell projection morphogenesis	134	0.0205721374645578	5.512	0.193	Biological Process	GO:0048858	cell projection morphogenesis	0.00314482733808164	0.0205721374645578	9	125	134	694
GO:0002286 T cell activation involved in immune response	20	0.0205842920283828	0.823	0.29	Biological Process	GO:0002286	T cell activation involved in immune response	0.00315108326852607	0.0205842920283828	0	20	20	69
GO:0007200 phospholipase C-activating G-protein coupled receptor signaling pathway	20	0.0205842920283828	0.823	0.29	Biological Process	GO:0007200	phospholipase C-activating G-protein coupled receptor signaling pathway	0.00315108326852607	0.0205842920283828	4	16	20	69
GO:0010830 regulation of myotube differentiation	14	0.0205920604592629	0.576	0.333	Biological Process	GO:0010830	regulation of myotube differentiation	0.00316547110360851	0.0205920604592629	1	13	14	42
GO:0032720 negative regulation of tumor necrosis factor production	14	0.0205920604592629	0.576	0.333	Biological Process	GO:0032720	negative regulation of tumor necrosis factor production	0.00316547110360851	0.0205920604592629	0	14	14	42
GO:0045058 T cell selection	14	0.0205920604592629	0.576	0.333	Biological Process	GO:0045058	T cell selection	0.00316547110360851	0.0205920604592629	1	13	14	42
GO:0045071 negative regulation of viral genome replication	14	0.0205920604592629	0.576	0.333	Biological Process	GO:0045071	negative regulation of viral genome replication	0.00316547110360851	0.0205920604592629	0	14	14	42
GO:0060351 cartilage development involved in endochondral bone morphogenesis	14	0.0205920604592629	0.576	0.333	Biological Process	GO:0060351	cartilage development involved in endochondral bone morphogenesis	0.00316547110360851	0.0205920604592629	1	13	14	42
GO:2000737 negative regulation of stem cell differentiation	14	0.0205920604592629	0.576	0.333	Biological Process	GO:2000737	negative regulation of stem cell differentiation	0.00316547110360851	0.0205920604592629	1	13	14	42
GO:0005319 lipid transporter activity	27	0.0206023291704028	1.097	0.29	Molecular Function	GO:0005319	lipid transporter activity	0.000790171228117656	0.0206023291704028	1	26	27	93
GO:0004867 serine-type endopeptidase inhibitor activity	21	0.0206023291704028	0.853	0.318	Molecular Function	GO:0004867	serine-type endopeptidase inhibitor activity	0.000802523505885254	0.0206023291704028	3	18	21	66
GO:0022857 transmembrane transporter activity	189	0.0206023291704028	7.677	0.194	Molecular Function	GO:0022857	transmembrane transporter activity	0.000814515674694018	0.0206023291704028	23	166	189	976
GO:0001085 RNA polymerase II transcription factor binding	36	0.0206023291704028	1.462	0.265	Molecular Function	GO:0001085	RNA polymerase II transcription factor binding	0.000818704227596489	0.0206023291704028	4	32	36	136
GO:0005901 caveola	17	0.0208782490142842	0.692	0.321	Cellular Component	GO:0005901	caveola	0.00176856454796467	0.0208782490142842	0	17	17	53
GO:0001771 immunological synapse formation	5	0.0211787072587344	0.206	0.625	Biological Process	GO:0001771	immunological synapse formation	0.0032828014349347	0.0211787072587344	0	5	5	8
GO:0010172 embryonic body morphogenesis	5	0.0211787072587344	0.206	0.625	Biological Process	GO:0010172	embryonic body morphogenesis	0.0032828014349347	0.0211787072587344	1	4	5	8
GO:0032808 lacrimal gland development	5	0.0211787072587344	0.206	0.625	Biological Process	GO:0032808	lacrimal gland development	0.0032828014349347	0.0211787072587344	1	4	5	8
GO:0034135 regulation of toll-like receptor 2 signaling pathway	5	0.0211787072587344	0.206	0.625	Biological Process	GO:0034135	regulation of toll-like receptor 2 signaling pathway	0.0032828014349347	0.0211787072587344	0	5	5	8
GO:0043568 positive regulation of insulin-like growth factor receptor signaling pathway	5	0.0211787072587344	0.206	0.625	Biological Process	GO:0043568	positive regulation of insulin-like growth factor receptor signaling pathway	0.0032828014349347	0.0211787072587344	0	5	5	8
GO:0050713 negative regulation of interleukin-1 beta secretion	5	0.0211787072587344	0.206	0.625	Biological Process	GO:0050713	negative regulation of interleukin-1 beta secretion	0.0032828014349347	0.0211787072587344	1	4	5	8
GO:0060638 mesenchymal-epithelial cell signaling	5	0.0211787072587344	0.206	0.625	Biological Process	GO:0060638	mesenchymal-epithelial cell signaling	0.0032828014349347	0.0211787072587344	1	4	5	8
GO:0070493 thrombin receptor signaling pathway	5	0.0211787072587344	0.206	0.625	Biological Process	GO:0070493	thrombin receptor signaling pathway	0.0032828014349347	0.0211787072587344	1	4	5	8
GO:0072070 loop of Henle development	5	0.0211787072587344	0.206	0.625	Biological Process	GO:0072070	loop of Henle development	0.0032828014349347	0.0211787072587344	0	5	5	8
GO:0072102 glomerulus morphogenesis	5	0.0211787072587344	0.206	0.625	Biological Process	GO:0072102	glomerulus morphogenesis	0.0032828014349347	0.0211787072587344	0	5	5	8
GO:0072497 mesenchymal stem cell differentiation	5	0.0211787072587344	0.206	0.625	Biological Process	GO:0072497	mesenchymal stem cell differentiation	0.0032828014349347	0.0211787072587344	0	5	5	8
GO:1901203 positive regulation of extracellular matrix assembly	5	0.0211787072587344	0.206	0.625	Biological Process	GO:1901203	positive regulation of extracellular matrix assembly	0.0032828014349347	0.0211787072587344	0	5	5	8
GO:0021954 central nervous system neuron development	18	0.0212040885581196	0.74	0.3	Biological Process	GO:0021954	central nervous system neuron development	0.00330149791927332	0.0212040885581196	2	16	18	60
GO:1903557 positive regulation of tumor necrosis factor superfamily cytokine production	18	0.0212040885581196	0.74	0.3	Biological Process	GO:1903557	positive regulation of tumor necrosis factor superfamily cytokine production	0.00330149791927332	0.0212040885581196	0	18	18	60
GO:0002483 antigen processing and presentation of endogenous peptide antigen	8	0.0212040885581196	0.329	0.444	Biological Process	GO:0002483	antigen processing and presentation of endogenous peptide antigen	0.00330938717908479	0.0212040885581196	0	8	8	18
GO:0002507 tolerance induction	8	0.0212040885581196	0.329	0.444	Biological Process	GO:0002507	tolerance induction	0.00330938717908479	0.0212040885581196	0	8	8	18
GO:0003159 morphogenesis of an endothelium	8	0.0212040885581196	0.329	0.444	Biological Process	GO:0003159	morphogenesis of an endothelium	0.00330938717908479	0.0212040885581196	1	7	8	18
GO:0030204 chondroitin sulfate metabolic process	8	0.0212040885581196	0.329	0.444	Biological Process	GO:0030204	chondroitin sulfate metabolic process	0.00330938717908479	0.0212040885581196	1	7	8	18
GO:0045823 positive regulation of heart contraction	8	0.0212040885581196	0.329	0.444	Biological Process	GO:0045823	positive regulation of heart contraction	0.00330938717908479	0.0212040885581196	0	8	8	18
GO:0048011 neurotrophin TRK receptor signaling pathway	8	0.0212040885581196	0.329	0.444	Biological Process	GO:0048011	neurotrophin TRK receptor signaling pathway	0.00330938717908479	0.0212040885581196	0	8	8	18
GO:0048857 neural nucleus development	8	0.0212040885581196	0.329	0.444	Biological Process	GO:0048857	neural nucleus development	0.00330938717908479	0.0212040885581196	0	8	8	18
GO:0051797 regulation of hair follicle development	8	0.0212040885581196	0.329	0.444	Biological Process	GO:0051797	regulation of hair follicle development	0.00330938717908479	0.0212040885581196	0	8	8	18
GO:0002366 leukocyte activation involved in immune response	40	0.0212253559308879	1.645	0.237	Biological Process	GO:0002366	leukocyte activation involved in immune response	0.00331497386721057	0.0212253559308879	3	37	40	169
GO:0019233 sensory perception of pain	16	0.0212749539874214	0.658	0.314	Biological Process	GO:0019233	sensory perception of pain	0.00333137846665851	0.0212749539874214	2	14	16	51
GO:0030101 natural killer cell activation	16	0.0212749539874214	0.658	0.314	Biological Process	GO:0030101	natural killer cell activation	0.00333137846665851	0.0212749539874214	1	15	16	51
GO:0030865 cortical cytoskeleton organization	16	0.0212749539874214	0.658	0.314	Biological Process	GO:0030865	cortical cytoskeleton organization	0.00333137846665851	0.0212749539874214	1	15	16	51
GO:1901222 regulation of NIK/NF-kappaB signaling	21	0.0212749539874214	0.864	0.284	Biological Process	GO:1901222	regulation of NIK/NF-kappaB signaling	0.00333181097591708	0.0212749539874214	0	21	21	74
GO:1901652 response to peptide	53	0.0213568139748239	2.18	0.223	Biological Process	GO:1901652	response to peptide	0.00334691230649147	0.0213568139748239	6	47	53	238
GO:0010314 phosphatidylinositol-5-phosphate binding	7	0.0214443707582457	0.284	0.583	Molecular Function	GO:0010314	phosphatidylinositol-5-phosphate binding	0.000879776311926791	0.0214443707582457	0	7	7	12
GO:0015276 ligand-gated ion channel activity	33	0.0214443707582457	1.34	0.27	Molecular Function	GO:0015276	ligand-gated ion channel activity	0.000884526359243534	0.0214443707582457	5	28	33	122
GO:0022834 ligand-gated channel activity	33	0.0214443707582457	1.34	0.27	Molecular Function	GO:0022834	ligand-gated channel activity	0.000884526359243534	0.0214443707582457	5	28	33	122
GO:0022892 substrate-specific transporter activity	184	0.0214547258442499	7.474	0.194	Molecular Function	GO:0022892	substrate-specific transporter activity	0.00089574559611305	0.0214547258442499	23	161	184	949
GO:0007269 neurotransmitter secretion	29	0.0215548579451485	1.193	0.257	Biological Process	GO:0007269	neurotransmitter secretion	0.00338188198833624	0.0215548579451485	4	25	29	113
GO:0043523 regulation of neuron apoptotic process	30	0.0215548579451485	1.234	0.254	Biological Process	GO:0043523	regulation of neuron apoptotic process	0.00338255382132498	0.0215548579451485	1	29	30	118
GO:0007611 learning or memory	39	0.0215915263735967	1.604	0.238	Biological Process	GO:0007611	learning or memory	0.00339061465326217	0.0215915263735967	4	35	39	164
GO:0008305 integrin complex	11	0.021633569433122	0.448	0.393	Cellular Component	GO:0008305	integrin complex	0.00185634589195106	0.021633569433122	0	11	11	28
GO:0051604 protein maturation	55	0.0217187556978042	2.262	0.221	Biological Process	GO:0051604	protein maturation	0.00341291417919773	0.0217187556978042	6	49	55	249
GO:0043325 phosphatidylinositol-3,4-bisphosphate binding	10	0.0218205423329847	0.406	0.455	Molecular Function	GO:0043325	phosphatidylinositol-3,4-bisphosphate binding	0.000921994746464141	0.0218205423329847	1	9	10	22
GO:0042089 cytokine biosynthetic process	22	0.0221466519518976	0.905	0.278	Biological Process	GO:0042089	cytokine biosynthetic process	0.0034825202086522	0.0221466519518976	2	20	22	79
GO:0045927 positive regulation of growth	42	0.0223506457792772	1.728	0.233	Biological Process	GO:0045927	positive regulation of growth	0.00351698549651483	0.0223506457792772	2	40	42	180
GO:0001776 leukocyte homeostasis	19	0.0226170453767227	0.782	0.292	Biological Process	GO:0001776	leukocyte homeostasis	0.00356132089363201	0.0226170453767227	0	19	19	65
GO:0030195 negative regulation of blood coagulation	12	0.0228340654302243	0.494	0.353	Biological Process	GO:0030195	negative regulation of blood coagulation	0.00360413749487582	0.0228340654302243	0	12	12	34
GO:0032024 positive regulation of insulin secretion	12	0.0228340654302243	0.494	0.353	Biological Process	GO:0032024	positive regulation of insulin secretion	0.00360413749487582	0.0228340654302243	1	11	12	34
GO:0035136 forelimb morphogenesis	12	0.0228340654302243	0.494	0.353	Biological Process	GO:0035136	forelimb morphogenesis	0.00360413749487582	0.0228340654302243	0	12	12	34
GO:0044070 regulation of anion transport	23	0.0228340654302243	0.946	0.274	Biological Process	GO:0044070	regulation of anion transport	0.0036052503691776	0.0228340654302243	1	22	23	84
GO:0003006 developmental process involved in reproduction	96	0.0228796106789702	3.949	0.201	Biological Process	GO:0003006	developmental process involved in reproduction	0.00364392737241107	0.0228796106789702	13	83	96	478
GO:0045061 thymic T cell selection	9	0.0228796106789702	0.37	0.409	Biological Process	GO:0045061	thymic T cell selection	0.00366170492716066	0.0228796106789702	1	8	9	22
GO:0072207 metanephric epithelium development	9	0.0228796106789702	0.37	0.409	Biological Process	GO:0072207	metanephric epithelium development	0.00366170492716066	0.0228796106789702	0	9	9	22
GO:0086019 cell-cell signaling involved in cardiac conduction	9	0.0228796106789702	0.37	0.409	Biological Process	GO:0086019	cell-cell signaling involved in cardiac conduction	0.00366170492716066	0.0228796106789702	0	9	9	22
GO:0098815 modulation of excitatory postsynaptic potential	9	0.0228796106789702	0.37	0.409	Biological Process	GO:0098815	modulation of excitatory postsynaptic potential	0.00366170492716066	0.0228796106789702	1	8	9	22
GO:2000778 positive regulation of interleukin-6 secretion	9	0.0228796106789702	0.37	0.409	Biological Process	GO:2000778	positive regulation of interleukin-6 secretion	0.00366170492716066	0.0228796106789702	0	9	9	22
GO:0033619 membrane protein proteolysis	15	0.0228796106789702	0.617	0.319	Biological Process	GO:0033619	membrane protein proteolysis	0.00367880363334989	0.0228796106789702	0	15	15	47
GO:0072678 T cell migration	15	0.0228796106789702	0.617	0.319	Biological Process	GO:0072678	T cell migration	0.00367880363334989	0.0228796106789702	0	15	15	47
GO:0007045 cell-substrate adherens junction assembly	17	0.0228796106789702	0.699	0.304	Biological Process	GO:0007045	cell-substrate adherens junction assembly	0.00369978730098961	0.0228796106789702	0	17	17	56
GO:0048041 focal adhesion assembly	17	0.0228796106789702	0.699	0.304	Biological Process	GO:0048041	focal adhesion assembly	0.00369978730098961	0.0228796106789702	0	17	17	56
GO:0001959 regulation of cytokine-mediated signaling pathway	24	0.0228796106789702	0.987	0.27	Biological Process	GO:0001959	regulation of cytokine-mediated signaling pathway	0.00370223699876569	0.0228796106789702	1	23	24	89
GO:0002581 negative regulation of antigen processing and presentation of peptide or polysaccharide antigen via MHC class II	3	0.0228796106789702	0.123	1	Biological Process	GO:0002581	negative regulation of antigen processing and presentation of peptide or polysaccharide antigen via MHC class II	0.0037028747119581	0.0228796106789702	0	3	3	3
GO:0002729 positive regulation of natural killer cell cytokine production	3	0.0228796106789702	0.123	1	Biological Process	GO:0002729	positive regulation of natural killer cell cytokine production	0.0037028747119581	0.0228796106789702	0	3	3	3
GO:0003274 endocardial cushion fusion	3	0.0228796106789702	0.123	1	Biological Process	GO:0003274	endocardial cushion fusion	0.0037028747119581	0.0228796106789702	0	3	3	3
GO:0010693 negative regulation of alkaline phosphatase activity	3	0.0228796106789702	0.123	1	Biological Process	GO:0010693	negative regulation of alkaline phosphatase activity	0.0037028747119581	0.0228796106789702	0	3	3	3
GO:0021679 cerebellar molecular layer development	3	0.0228796106789702	0.123	1	Biological Process	GO:0021679	cerebellar molecular layer development	0.0037028747119581	0.0228796106789702	0	3	3	3
GO:0034136 negative regulation of toll-like receptor 2 signaling pathway	3	0.0228796106789702	0.123	1	Biological Process	GO:0034136	negative regulation of toll-like receptor 2 signaling pathway	0.0037028747119581	0.0228796106789702	0	3	3	3
GO:0034242 negative regulation of syncytium formation by plasma membrane fusion	3	0.0228796106789702	0.123	1	Biological Process	GO:0034242	negative regulation of syncytium formation by plasma membrane fusion	0.0037028747119581	0.0228796106789702	0	3	3	3
GO:0038042 dimeric G-protein coupled receptor signaling pathway	3	0.0228796106789702	0.123	1	Biological Process	GO:0038042	dimeric G-protein coupled receptor signaling pathway	0.0037028747119581	0.0228796106789702	0	3	3	3
GO:0038044 transforming growth factor-beta secretion	3	0.0228796106789702	0.123	1	Biological Process	GO:0038044	transforming growth factor-beta secretion	0.0037028747119581	0.0228796106789702	0	3	3	3
GO:0044467 glial cell-derived neurotrophic factor secretion	3	0.0228796106789702	0.123	1	Biological Process	GO:0044467	glial cell-derived neurotrophic factor secretion	0.0037028747119581	0.0228796106789702	1	2	3	3
GO:0048369 lateral mesoderm morphogenesis	3	0.0228796106789702	0.123	1	Biological Process	GO:0048369	lateral mesoderm morphogenesis	0.0037028747119581	0.0228796106789702	1	2	3	3
GO:0048370 lateral mesoderm formation	3	0.0228796106789702	0.123	1	Biological Process	GO:0048370	lateral mesoderm formation	0.0037028747119581	0.0228796106789702	1	2	3	3
GO:0048371 lateral mesodermal cell differentiation	3	0.0228796106789702	0.123	1	Biological Process	GO:0048371	lateral mesodermal cell differentiation	0.0037028747119581	0.0228796106789702	1	2	3	3
GO:0050955 thermoception	3	0.0228796106789702	0.123	1	Biological Process	GO:0050955	thermoception	0.0037028747119581	0.0228796106789702	0	3	3	3
GO:0060748 tertiary branching involved in mammary gland duct morphogenesis	3	0.0228796106789702	0.123	1	Biological Process	GO:0060748	tertiary branching involved in mammary gland duct morphogenesis	0.0037028747119581	0.0228796106789702	0	3	3	3
GO:0072034 renal vesicle induction	3	0.0228796106789702	0.123	1	Biological Process	GO:0072034	renal vesicle induction	0.0037028747119581	0.0228796106789702	0	3	3	3
GO:0072190 ureter urothelium development	3	0.0228796106789702	0.123	1	Biological Process	GO:0072190	ureter urothelium development	0.0037028747119581	0.0228796106789702	0	3	3	3
GO:0072513 positive regulation of secondary heart field cardioblast proliferation	3	0.0228796106789702	0.123	1	Biological Process	GO:0072513	positive regulation of secondary heart field cardioblast proliferation	0.0037028747119581	0.0228796106789702	1	2	3	3
GO:0097646 calcitonin family receptor signaling pathway	3	0.0228796106789702	0.123	1	Biological Process	GO:0097646	calcitonin family receptor signaling pathway	0.0037028747119581	0.0228796106789702	0	3	3	3
GO:1900166 regulation of glial cell-derived neurotrophic factor secretion	3	0.0228796106789702	0.123	1	Biological Process	GO:1900166	regulation of glial cell-derived neurotrophic factor secretion	0.0037028747119581	0.0228796106789702	1	2	3	3
GO:1900168 positive regulation of glial cell-derived neurotrophic factor secretion	3	0.0228796106789702	0.123	1	Biological Process	GO:1900168	positive regulation of glial cell-derived neurotrophic factor secretion	0.0037028747119581	0.0228796106789702	1	2	3	3
GO:1901529 positive regulation of anion channel activity	3	0.0228796106789702	0.123	1	Biological Process	GO:1901529	positive regulation of anion channel activity	0.0037028747119581	0.0228796106789702	0	3	3	3
GO:1901624 negative regulation of lymphocyte chemotaxis	3	0.0228796106789702	0.123	1	Biological Process	GO:1901624	negative regulation of lymphocyte chemotaxis	0.0037028747119581	0.0228796106789702	0	3	3	3
GO:1903598 positive regulation of gap junction assembly	3	0.0228796106789702	0.123	1	Biological Process	GO:1903598	positive regulation of gap junction assembly	0.0037028747119581	0.0228796106789702	0	3	3	3
GO:1903961 positive regulation of anion transmembrane transport	3	0.0228796106789702	0.123	1	Biological Process	GO:1903961	positive regulation of anion transmembrane transport	0.0037028747119581	0.0228796106789702	0	3	3	3
GO:2000137 negative regulation of cell proliferation involved in heart morphogenesis	3	0.0228796106789702	0.123	1	Biological Process	GO:2000137	negative regulation of cell proliferation involved in heart morphogenesis	0.0037028747119581	0.0228796106789702	0	3	3	3
GO:0001518 voltage-gated sodium channel complex	8	0.0229165054967835	0.325	0.471	Cellular Component	GO:0001518	voltage-gated sodium channel complex	0.00201685416913386	0.0229165054967835	0	8	8	17
GO:0030057 desmosome	8	0.0229165054967835	0.325	0.471	Cellular Component	GO:0030057	desmosome	0.00201685416913386	0.0229165054967835	0	8	8	17
GO:0061134 peptidase regulator activity	44	0.0229262524850132	1.787	0.249	Molecular Function	GO:0061134	peptidase regulator activity	0.00098024721389644	0.0229262524850132	4	40	44	177
GO:0030513 positive regulation of BMP signaling pathway	11	0.0230912248059708	0.452	0.367	Biological Process	GO:0030513	positive regulation of BMP signaling pathway	0.00374452294150879	0.0230912248059708	0	11	11	30
GO:0030857 negative regulation of epithelial cell differentiation	11	0.0230912248059708	0.452	0.367	Biological Process	GO:0030857	negative regulation of epithelial cell differentiation	0.00374452294150879	0.0230912248059708	1	10	11	30
GO:0048048 embryonic eye morphogenesis	11	0.0230912248059708	0.452	0.367	Biological Process	GO:0048048	embryonic eye morphogenesis	0.00374452294150879	0.0230912248059708	0	11	11	30
GO:0060759 regulation of response to cytokine stimulus	25	0.0232330486882636	1.028	0.266	Biological Process	GO:0060759	regulation of response to cytokine stimulus	0.00377577591900857	0.0232330486882636	1	24	25	94
GO:0042475 odontogenesis of dentin-containing tooth	20	0.0232330486882636	0.823	0.286	Biological Process	GO:0042475	odontogenesis of dentin-containing tooth	0.00378216585690738	0.0232330486882636	2	18	20	70
GO:0019883 antigen processing and presentation of endogenous antigen	10	0.0232330486882636	0.411	0.385	Biological Process	GO:0019883	antigen processing and presentation of endogenous antigen	0.00378241279787562	0.0232330486882636	0	10	10	26
GO:0035116 embryonic hindlimb morphogenesis	10	0.0232330486882636	0.411	0.385	Biological Process	GO:0035116	embryonic hindlimb morphogenesis	0.00378241279787562	0.0232330486882636	0	10	10	26
GO:0045879 negative regulation of smoothened signaling pathway	10	0.0232330486882636	0.411	0.385	Biological Process	GO:0045879	negative regulation of smoothened signaling pathway	0.00378241279787562	0.0232330486882636	0	10	10	26
GO:0051154 negative regulation of striated muscle cell differentiation	10	0.0232330486882636	0.411	0.385	Biological Process	GO:0051154	negative regulation of striated muscle cell differentiation	0.00378241279787562	0.0232330486882636	0	10	10	26
GO:0043112 receptor metabolic process	32	0.0233903455947876	1.316	0.248	Biological Process	GO:0043112	receptor metabolic process	0.00381051992650903	0.0233903455947876	1	31	32	129
GO:0031225 anchored component of membrane	15	0.0236983265218185	0.61	0.333	Cellular Component	GO:0031225	anchored component of membrane	0.00211173206630066	0.0236983265218185	2	13	15	45
GO:0099531 presynaptic process involved in synaptic transmission	30	0.0237245364062058	1.234	0.252	Biological Process	GO:0099531	presynaptic process involved in synaptic transmission	0.00386749733531354	0.0237245364062058	4	26	30	119
GO:0043433 negative regulation of sequence-specific DNA binding transcription factor activity	28	0.0237695647015585	1.152	0.257	Biological Process	GO:0043433	negative regulation of sequence-specific DNA binding transcription factor activity	0.00387791480676297	0.0237695647015585	1	27	28	109
GO:0051607 defense response to virus	38	0.0237695647015585	1.563	0.237	Biological Process	GO:0051607	defense response to virus	0.00387991612690753	0.0237695647015585	1	37	38	160
GO:0010975 regulation of neuron projection development	68	0.0243566815578179	2.797	0.211	Biological Process	GO:0010975	regulation of neuron projection development	0.003978353391935	0.0243566815578179	2	66	68	322
GO:0044306 neuron projection terminus	19	0.0243629153585493	0.773	0.302	Cellular Component	GO:0044306	neuron projection terminus	0.00219775474081523	0.0243629153585493	4	15	19	63
GO:0045604 regulation of epidermal cell differentiation	14	0.0246795049754632	0.576	0.326	Biological Process	GO:0045604	regulation of epidermal cell differentiation	0.00403635531646557	0.0246795049754632	1	13	14	43
GO:1903556 negative regulation of tumor necrosis factor superfamily cytokine production	14	0.0246795049754632	0.576	0.326	Biological Process	GO:1903556	negative regulation of tumor necrosis factor superfamily cytokine production	0.00403635531646557	0.0246795049754632	0	14	14	43
GO:0030139 endocytic vesicle	30	0.0248869168178527	1.221	0.259	Cellular Component	GO:0030139	endocytic vesicle	0.00227240274574453	0.0248869168178527	0	30	30	116
GO:0002698 negative regulation of immune effector process	22	0.0251315211683065	0.905	0.275	Biological Process	GO:0002698	negative regulation of immune effector process	0.00411565238233242	0.0251315211683065	1	21	22	80
GO:0042107 cytokine metabolic process	22	0.0251315211683065	0.905	0.275	Biological Process	GO:0042107	cytokine metabolic process	0.00411565238233242	0.0251315211683065	2	20	22	80
GO:0030246 carbohydrate binding	45	0.0254309231463767	1.828	0.246	Molecular Function	GO:0030246	carbohydrate binding	0.00110013047816318	0.0254309231463767	5	40	45	183
GO:0032846 positive regulation of homeostatic process	34	0.0256112415252269	1.399	0.243	Biological Process	GO:0032846	positive regulation of homeostatic process	0.00419694952459119	0.0256112415252269	4	30	34	140
GO:0005976 polysaccharide metabolic process	23	0.0257852341433208	0.946	0.271	Biological Process	GO:0005976	polysaccharide metabolic process	0.00423372555050572	0.0257852341433208	1	22	23	85
GO:0017015 regulation of transforming growth factor beta receptor signaling pathway	23	0.0257852341433208	0.946	0.271	Biological Process	GO:0017015	regulation of transforming growth factor beta receptor signaling pathway	0.00423372555050572	0.0257852341433208	0	23	23	85
GO:0021510 spinal cord development	23	0.0257852341433208	0.946	0.271	Biological Process	GO:0021510	spinal cord development	0.00423372555050572	0.0257852341433208	3	20	23	85
GO:0043491 protein kinase B signaling	33	0.0259457690225447	1.357	0.244	Biological Process	GO:0043491	protein kinase B signaling	0.00426285575864477	0.0259457690225447	4	29	33	135
GO:0001889 liver development	19	0.0259972669233898	0.782	0.288	Biological Process	GO:0001889	liver development	0.00428962801202811	0.0259972669233898	1	18	19	66
GO:0021782 glial cell development	19	0.0259972669233898	0.782	0.288	Biological Process	GO:0021782	glial cell development	0.00428962801202811	0.0259972669233898	2	17	19	66
GO:0030593 neutrophil chemotaxis	19	0.0259972669233898	0.782	0.288	Biological Process	GO:0030593	neutrophil chemotaxis	0.00428962801202811	0.0259972669233898	0	19	19	66
GO:0003272 endocardial cushion formation	7	0.0259972669233898	0.288	0.467	Biological Process	GO:0003272	endocardial cushion formation	0.0043018658759033	0.0259972669233898	1	6	7	15
GO:0006590 thyroid hormone generation	7	0.0259972669233898	0.288	0.467	Biological Process	GO:0006590	thyroid hormone generation	0.0043018658759033	0.0259972669233898	3	4	7	15
GO:0014829 vascular smooth muscle contraction	7	0.0259972669233898	0.288	0.467	Biological Process	GO:0014829	vascular smooth muscle contraction	0.0043018658759033	0.0259972669233898	1	6	7	15
GO:0045649 regulation of macrophage differentiation	7	0.0259972669233898	0.288	0.467	Biological Process	GO:0045649	regulation of macrophage differentiation	0.0043018658759033	0.0259972669233898	0	7	7	15
GO:0045954 positive regulation of natural killer cell mediated cytotoxicity	7	0.0259972669233898	0.288	0.467	Biological Process	GO:0045954	positive regulation of natural killer cell mediated cytotoxicity	0.0043018658759033	0.0259972669233898	0	7	7	15
GO:0051127 positive regulation of actin nucleation	7	0.0259972669233898	0.288	0.467	Biological Process	GO:0051127	positive regulation of actin nucleation	0.0043018658759033	0.0259972669233898	0	7	7	15
GO:0061298 retina vasculature development in camera-type eye	7	0.0259972669233898	0.288	0.467	Biological Process	GO:0061298	retina vasculature development in camera-type eye	0.0043018658759033	0.0259972669233898	0	7	7	15
GO:0072234 metanephric nephron tubule development	7	0.0259972669233898	0.288	0.467	Biological Process	GO:0072234	metanephric nephron tubule development	0.0043018658759033	0.0259972669233898	0	7	7	15
GO:0019901 protein kinase binding	103	0.0261005900289917	4.184	0.209	Molecular Function	GO:0019901	protein kinase binding	0.00115590924846448	0.0261005900289917	6	97	103	494
GO:0017080 sodium channel regulator activity	9	0.0261005900289917	0.366	0.474	Molecular Function	GO:0017080	sodium channel regulator activity	0.00115982468102259	0.0261005900289917	0	9	9	19
GO:0019904 protein domain specific binding	93	0.0261005900289917	3.777	0.212	Molecular Function	GO:0019904	protein domain specific binding	0.00117223869932109	0.0261005900289917	1	92	93	439
GO:0005215 transporter activity	207	0.0261005900289917	8.408	0.19	Molecular Function	GO:0005215	transporter activity	0.00118161624879741	0.0261005900289917	25	182	207	1088
GO:0016202 regulation of striated muscle tissue development	24	0.0261094240146196	0.987	0.267	Biological Process	GO:0016202	regulation of striated muscle tissue development	0.00432321410347829	0.0261094240146196	2	22	24	90
GO:0045178 basal part of cell	13	0.026198428059204	0.529	0.351	Cellular Component	GO:0045178	basal part of cell	0.00242097685035549	0.026198428059204	1	12	13	37
GO:0048469 cell maturation	31	0.0263795219534314	1.275	0.248	Biological Process	GO:0048469	cell maturation	0.00437075510626772	0.0263795219534314	4	27	31	125
GO:0043524 negative regulation of neuron apoptotic process	25	0.026453799428448	1.028	0.263	Biological Process	GO:0043524	negative regulation of neuron apoptotic process	0.0043869833696935	0.026453799428448	1	24	25	95
GO:0048247 lymphocyte chemotaxis	13	0.026453799428448	0.535	0.333	Biological Process	GO:0048247	lymphocyte chemotaxis	0.00439153982606647	0.026453799428448	0	13	13	39
GO:1901655 cellular response to ketone	13	0.026453799428448	0.535	0.333	Biological Process	GO:1901655	cellular response to ketone	0.00439153982606647	0.026453799428448	2	11	13	39
GO:0002700 regulation of production of molecular mediator of immune response	26	0.0266378002682977	1.07	0.26	Biological Process	GO:0002700	regulation of production of molecular mediator of immune response	0.00442777664966042	0.0266378002682977	3	23	26	100
GO:0060078 regulation of postsynaptic membrane potential	26	0.0266378002682977	1.07	0.26	Biological Process	GO:0060078	regulation of postsynaptic membrane potential	0.00442777664966042	0.0266378002682977	4	22	26	100
GO:0030522 intracellular receptor signaling pathway	41	0.0268463215864281	1.687	0.232	Biological Process	GO:0030522	intracellular receptor signaling pathway	0.00446530527828956	0.0268463215864281	1	40	41	177
GO:0046928 regulation of neurotransmitter secretion	20	0.0271265431133193	0.823	0.282	Biological Process	GO:0046928	regulation of neurotransmitter secretion	0.00451481189729212	0.0271265431133193	3	17	20	71
GO:0008544 epidermis development	47	0.0271270041849286	1.933	0.225	Biological Process	GO:0008544	epidermis development	0.00452064279544657	0.0271270041849286	1	46	47	209
GO:0060828 regulation of canonical Wnt signaling pathway	44	0.0271270041849286	1.81	0.228	Biological Process	GO:0060828	regulation of canonical Wnt signaling pathway	0.00452175961629877	0.0271270041849286	1	43	44	193
GO:0043407 negative regulation of MAP kinase activity	17	0.0271270041849286	0.699	0.298	Biological Process	GO:0043407	negative regulation of MAP kinase activity	0.00452648013426542	0.0271270041849286	0	17	17	57
GO:0061035 regulation of cartilage development	17	0.0271270041849286	0.699	0.298	Biological Process	GO:0061035	regulation of cartilage development	0.00452648013426542	0.0271270041849286	0	17	17	57
GO:0022898 regulation of transmembrane transporter activity	36	0.027192683958981	1.481	0.238	Biological Process	GO:0022898	regulation of transmembrane transporter activity	0.00454034451745404	0.027192683958981	3	33	36	151
GO:0006469 negative regulation of protein kinase activity	40	0.0274749451445728	1.645	0.233	Biological Process	GO:0006469	negative regulation of protein kinase activity	0.00459121999350906	0.0274749451445728	2	38	40	172
GO:0002292 T cell differentiation involved in immune response	15	0.0274749451445728	0.617	0.312	Biological Process	GO:0002292	T cell differentiation involved in immune response	0.00459921365682571	0.0274749451445728	0	15	15	48
GO:0045670 regulation of osteoclast differentiation	15	0.0274749451445728	0.617	0.312	Biological Process	GO:0045670	regulation of osteoclast differentiation	0.00459921365682571	0.0274749451445728	1	14	15	48
GO:0061045 negative regulation of wound healing	15	0.0274749451445728	0.617	0.312	Biological Process	GO:0061045	negative regulation of wound healing	0.00459921365682571	0.0274749451445728	0	15	15	48
GO:0032412 regulation of ion transmembrane transporter activity	35	0.0276772394925272	1.44	0.24	Biological Process	GO:0032412	regulation of ion transmembrane transporter activity	0.00463603370625816	0.0276772394925272	3	32	35	146
GO:0051384 response to glucocorticoid	12	0.0281696998920958	0.494	0.343	Biological Process	GO:0051384	response to glucocorticoid	0.00472454105657412	0.0281696998920958	3	9	12	35
GO:0072604 interleukin-6 secretion	12	0.0281696998920958	0.494	0.343	Biological Process	GO:0072604	interleukin-6 secretion	0.00472454105657412	0.0281696998920958	0	12	12	35
GO:0034702 ion channel complex	49	0.0287692336845631	1.993	0.227	Cellular Component	GO:0034702	ion channel complex	0.00269973384372294	0.0287692336845631	6	43	49	216
GO:0043679 axon terminus	17	0.0287692336845631	0.692	0.309	Cellular Component	GO:0043679	axon terminus	0.00275841007343368	0.0287692336845631	4	13	17	55
GO:0031256 leading edge membrane	23	0.0287692336845631	0.936	0.277	Cellular Component	GO:0031256	leading edge membrane	0.00276054445375392	0.0287692336845631	1	22	23	83
GO:0031410 cytoplasmic vesicle	141	0.0287692336845631	5.736	0.191	Cellular Component	GO:0031410	cytoplasmic vesicle	0.00278514033469918	0.0287692336845631	13	128	141	738
GO:0008584 male gonad development	22	0.0288504972323449	0.905	0.272	Biological Process	GO:0008584	male gonad development	0.00484180441747825	0.0288504972323449	1	21	22	81
GO:0009798 axis specification	18	0.0289214781871265	0.74	0.29	Biological Process	GO:0009798	axis specification	0.00485989586458177	0.0289214781871265	1	17	18	62
GO:0035050 embryonic heart tube development	18	0.0289214781871265	0.74	0.29	Biological Process	GO:0035050	embryonic heart tube development	0.00485989586458177	0.0289214781871265	2	16	18	62
GO:0002931 response to ischemia	8	0.029332950515026	0.329	0.421	Biological Process	GO:0002931	response to ischemia	0.0049490698120857	0.029332950515026	0	8	8	19
GO:0008207 C21-steroid hormone metabolic process	8	0.029332950515026	0.329	0.421	Biological Process	GO:0008207	C21-steroid hormone metabolic process	0.0049490698120857	0.029332950515026	4	4	8	19
GO:0048745 smooth muscle tissue development	8	0.029332950515026	0.329	0.421	Biological Process	GO:0048745	smooth muscle tissue development	0.0049490698120857	0.029332950515026	0	8	8	19
GO:0070168 negative regulation of biomineral tissue development	8	0.029332950515026	0.329	0.421	Biological Process	GO:0070168	negative regulation of biomineral tissue development	0.0049490698120857	0.029332950515026	0	8	8	19
GO:1901623 regulation of lymphocyte chemotaxis	8	0.029332950515026	0.329	0.421	Biological Process	GO:1901623	regulation of lymphocyte chemotaxis	0.0049490698120857	0.029332950515026	0	8	8	19
GO:1903010 regulation of bone development	8	0.029332950515026	0.329	0.421	Biological Process	GO:1903010	regulation of bone development	0.0049490698120857	0.029332950515026	1	7	8	19
GO:1903844 regulation of cellular response to transforming growth factor beta stimulus	23	0.029332950515026	0.946	0.267	Biological Process	GO:1903844	regulation of cellular response to transforming growth factor beta stimulus	0.00495097338038041	0.029332950515026	0	23	23	86
GO:0042277 peptide binding	47	0.0296818665857648	1.909	0.241	Molecular Function	GO:0042277	peptide binding	0.00135867699160191	0.0296818665857648	2	45	47	195
GO:0001841 neural tube formation	24	0.0297564176551019	0.987	0.264	Biological Process	GO:0001841	neural tube formation	0.00502880597482867	0.0297564176551019	1	23	24	91
GO:0016079 synaptic vesicle exocytosis	24	0.0297564176551019	0.987	0.264	Biological Process	GO:0016079	synaptic vesicle exocytosis	0.00502880597482867	0.0297564176551019	4	20	24	91
GO:0005248 voltage-gated sodium channel activity	10	0.0299731080456194	0.406	0.435	Molecular Function	GO:0005248	voltage-gated sodium channel activity	0.00140376141028365	0.0299731080456194	0	10	10	23
GO:0001965 G-protein alpha-subunit binding	8	0.0299731080456194	0.325	0.5	Molecular Function	GO:0001965	G-protein alpha-subunit binding	0.00141723951523552	0.0299731080456194	0	8	8	16
GO:0042813 Wnt-activated receptor activity	8	0.0299731080456194	0.325	0.5	Molecular Function	GO:0042813	Wnt-activated receptor activity	0.00141723951523552	0.0299731080456194	0	8	8	16
GO:0017158 regulation of calcium ion-dependent exocytosis	25	0.0300317253904964	1.028	0.26	Biological Process	GO:0017158	regulation of calcium ion-dependent exocytosis	0.00507876928312392	0.0300317253904964	4	21	25	96
GO:1903649 regulation of cytoplasmic transport	49	0.0300317253904964	2.016	0.222	Biological Process	GO:1903649	regulation of cytoplasmic transport	0.00508174906725204	0.0300317253904964	4	45	49	221
GO:0060113 inner ear receptor cell differentiation	16	0.030035560429304	0.658	0.302	Biological Process	GO:0060113	inner ear receptor cell differentiation	0.00508624115293201	0.030035560429304	0	16	16	53
GO:0055006 cardiac cell development	14	0.030035560429304	0.576	0.318	Biological Process	GO:0055006	cardiac cell development	0.00509202375828495	0.030035560429304	0	14	14	44
GO:1903426 regulation of reactive oxygen species biosynthetic process	14	0.030035560429304	0.576	0.318	Biological Process	GO:1903426	regulation of reactive oxygen species biosynthetic process	0.00509202375828495	0.030035560429304	2	12	14	44
GO:0043900 regulation of multi-organism process	60	0.0300500074329381	2.468	0.214	Biological Process	GO:0043900	regulation of multi-organism process	0.00509827496570527	0.0300500074329381	3	57	60	281
GO:0009799 specification of symmetry	26	0.0300500074329381	1.07	0.257	Biological Process	GO:0009799	specification of symmetry	0.00510410338835291	0.0300500074329381	3	23	26	101
GO:0042552 myelination	26	0.0300500074329381	1.07	0.257	Biological Process	GO:0042552	myelination	0.00510410338835291	0.0300500074329381	2	24	26	101
GO:0001890 placenta development	27	0.0300528508600373	1.111	0.255	Biological Process	GO:0001890	placenta development	0.00510779678648856	0.0300528508600373	3	24	27	106
GO:0051897 positive regulation of protein kinase B signaling	19	0.0302035178861731	0.782	0.284	Biological Process	GO:0051897	positive regulation of protein kinase B signaling	0.00513663075256784	0.0302035178861731	1	18	19	67
GO:0030574 collagen catabolic process	10	0.0303486906197976	0.411	0.37	Biological Process	GO:0030574	collagen catabolic process	0.00518613765978553	0.0303486906197976	1	9	10	27
GO:0045428 regulation of nitric oxide biosynthetic process	10	0.0303486906197976	0.411	0.37	Biological Process	GO:0045428	regulation of nitric oxide biosynthetic process	0.00518613765978553	0.0303486906197976	0	10	10	27
GO:0060603 mammary gland duct morphogenesis	10	0.0303486906197976	0.411	0.37	Biological Process	GO:0060603	mammary gland duct morphogenesis	0.00518613765978553	0.0303486906197976	0	10	10	27
GO:0097009 energy homeostasis	10	0.0303486906197976	0.411	0.37	Biological Process	GO:0097009	energy homeostasis	0.00518613765978553	0.0303486906197976	2	8	10	27
GO:2000107 negative regulation of leukocyte apoptotic process	10	0.0303486906197976	0.411	0.37	Biological Process	GO:2000107	negative regulation of leukocyte apoptotic process	0.00518613765978553	0.0303486906197976	0	10	10	27
GO:0046883 regulation of hormone secretion	35	0.0303486906197976	1.44	0.238	Biological Process	GO:0046883	regulation of hormone secretion	0.00519996613316165	0.0303486906197976	4	31	35	147
GO:0034142 toll-like receptor 4 signaling pathway	9	0.0303486906197976	0.37	0.391	Biological Process	GO:0034142	toll-like receptor 4 signaling pathway	0.00520022430874429	0.0303486906197976	0	9	9	23
GO:0035590 purinergic nucleotide receptor signaling pathway	9	0.0303486906197976	0.37	0.391	Biological Process	GO:0035590	purinergic nucleotide receptor signaling pathway	0.00520022430874429	0.0303486906197976	0	9	9	23
GO:0035909 aorta morphogenesis	9	0.0303486906197976	0.37	0.391	Biological Process	GO:0035909	aorta morphogenesis	0.00520022430874429	0.0303486906197976	1	8	9	23
GO:0045672 positive regulation of osteoclast differentiation	9	0.0303486906197976	0.37	0.391	Biological Process	GO:0045672	positive regulation of osteoclast differentiation	0.00520022430874429	0.0303486906197976	0	9	9	23
GO:0060142 regulation of syncytium formation by plasma membrane fusion	9	0.0303486906197976	0.37	0.391	Biological Process	GO:0060142	regulation of syncytium formation by plasma membrane fusion	0.00520022430874429	0.0303486906197976	0	9	9	23
GO:0060561 apoptotic process involved in morphogenesis	9	0.0303486906197976	0.37	0.391	Biological Process	GO:0060561	apoptotic process involved in morphogenesis	0.00520022430874429	0.0303486906197976	0	9	9	23
GO:0070851 growth factor receptor binding	29	0.0304413754661621	1.178	0.274	Molecular Function	GO:0070851	growth factor receptor binding	0.0014546934956164	0.0304413754661621	1	28	29	106
GO:0061702 inflammasome complex	6	0.0305756623249028	0.244	0.545	Cellular Component	GO:0061702	inflammasome complex	0.00299365670727871	0.0305756623249028	0	6	6	11
GO:0004908 interleukin-1 receptor activity	5	0.0307182566775555	0.203	0.714	Molecular Function	GO:0004908	interleukin-1 receptor activity	0.00149882841937771	0.0307182566775555	0	5	5	7
GO:0019871 sodium channel inhibitor activity	5	0.0307182566775555	0.203	0.714	Molecular Function	GO:0019871	sodium channel inhibitor activity	0.00149882841937771	0.0307182566775555	0	5	5	7
GO:0021915 neural tube development	34	0.0309812065841724	1.399	0.239	Biological Process	GO:0021915	neural tube development	0.00531191502698394	0.0309812065841724	1	33	34	142
GO:0042100 B cell proliferation	20	0.0312280918916063	0.823	0.278	Biological Process	GO:0042100	B cell proliferation	0.00536091696077462	0.0312280918916063	0	20	20	72
GO:0046545 development of primary female sexual characteristics	20	0.0312280918916063	0.823	0.278	Biological Process	GO:0046545	development of primary female sexual characteristics	0.00536091696077462	0.0312280918916063	2	18	20	72
GO:0002418 immune response to tumor cell	6	0.0314397937579175	0.247	0.5	Biological Process	GO:0002418	immune response to tumor cell	0.00542748709676259	0.0314397937579175	0	6	6	12
GO:0002476 antigen processing and presentation of endogenous peptide antigen via MHC class Ib	6	0.0314397937579175	0.247	0.5	Biological Process	GO:0002476	antigen processing and presentation of endogenous peptide antigen via MHC class Ib	0.00542748709676259	0.0314397937579175	0	6	6	12
GO:0002827 positive regulation of T-helper 1 type immune response	6	0.0314397937579175	0.247	0.5	Biological Process	GO:0002827	positive regulation of T-helper 1 type immune response	0.00542748709676259	0.0314397937579175	0	6	6	12
GO:0010829 negative regulation of glucose transport	6	0.0314397937579175	0.247	0.5	Biological Process	GO:0010829	negative regulation of glucose transport	0.00542748709676259	0.0314397937579175	0	6	6	12
GO:0033631 cell-cell adhesion mediated by integrin	6	0.0314397937579175	0.247	0.5	Biological Process	GO:0033631	cell-cell adhesion mediated by integrin	0.00542748709676259	0.0314397937579175	0	6	6	12
GO:0048484 enteric nervous system development	6	0.0314397937579175	0.247	0.5	Biological Process	GO:0048484	enteric nervous system development	0.00542748709676259	0.0314397937579175	1	5	6	12
GO:0072044 collecting duct development	6	0.0314397937579175	0.247	0.5	Biological Process	GO:0072044	collecting duct development	0.00542748709676259	0.0314397937579175	0	6	6	12
GO:0098801 regulation of renal system process	6	0.0314397937579175	0.247	0.5	Biological Process	GO:0098801	regulation of renal system process	0.00542748709676259	0.0314397937579175	1	5	6	12
GO:1903054 negative regulation of extracellular matrix organization	6	0.0314397937579175	0.247	0.5	Biological Process	GO:1903054	negative regulation of extracellular matrix organization	0.00542748709676259	0.0314397937579175	0	6	6	12
GO:0001843 neural tube closure	21	0.0320568964405347	0.864	0.273	Biological Process	GO:0001843	neural tube closure	0.0055374427458973	0.0320568964405347	0	21	21	77
GO:0007043 cell-cell junction assembly	22	0.0328097233595309	0.905	0.268	Biological Process	GO:0007043	cell-cell junction assembly	0.00567098946648018	0.0328097233595309	0	22	22	82
GO:0001938 positive regulation of endothelial cell proliferation	15	0.0328855410109668	0.617	0.306	Biological Process	GO:0001938	positive regulation of endothelial cell proliferation	0.00569814630058629	0.0328855410109668	0	15	15	49
GO:0002260 lymphocyte homeostasis	15	0.0328855410109668	0.617	0.306	Biological Process	GO:0002260	lymphocyte homeostasis	0.00569814630058629	0.0328855410109668	0	15	15	49
GO:0046530 photoreceptor cell differentiation	15	0.0328855410109668	0.617	0.306	Biological Process	GO:0046530	photoreceptor cell differentiation	0.00569814630058629	0.0328855410109668	2	13	15	49
GO:0070613 regulation of protein processing	15	0.0328855410109668	0.617	0.306	Biological Process	GO:0070613	regulation of protein processing	0.00569814630058629	0.0328855410109668	1	14	15	49
GO:1901981 phosphatidylinositol phosphate binding	35	0.0331733762560341	1.422	0.257	Molecular Function	GO:1901981	phosphatidylinositol phosphate binding	0.00163530728022703	0.0331733762560341	2	33	35	136
GO:2001236 regulation of extrinsic apoptotic signaling pathway	29	0.0332018903487474	1.193	0.248	Biological Process	GO:2001236	regulation of extrinsic apoptotic signaling pathway	0.00575650764192042	0.0332018903487474	2	27	29	117
GO:0007368 determination of left/right symmetry	24	0.033570100786565	0.987	0.261	Biological Process	GO:0007368	determination of left/right symmetry	0.00582751989938769	0.033570100786565	3	21	24	92
GO:0007498 mesoderm development	24	0.033570100786565	0.987	0.261	Biological Process	GO:0007498	mesoderm development	0.00582751989938769	0.033570100786565	3	21	24	92
GO:0032990 cell part morphogenesis	135	0.0336441806461665	5.553	0.19	Biological Process	GO:0032990	cell part morphogenesis	0.00584397369198448	0.0336441806461665	9	126	135	712
GO:0046658 anchored component of plasma membrane	12	0.0340567793282477	0.488	0.353	Cellular Component	GO:0046658	anchored component of plasma membrane	0.00337195834933145	0.0340567793282477	2	10	12	34
GO:0009914 hormone transport	44	0.0348615700058476	1.81	0.224	Biological Process	GO:0009914	hormone transport	0.00605915761131439	0.0348615700058476	4	40	44	196
GO:0051259 protein oligomerization	41	0.0348959420846552	1.687	0.228	Biological Process	GO:0051259	protein oligomerization	0.00606885949298352	0.0348959420846552	1	40	41	180
GO:0031994 insulin-like growth factor I binding	6	0.0349538262720562	0.244	0.6	Molecular Function	GO:0031994	insulin-like growth factor I binding	0.00174793116738861	0.0349538262720562	0	6	6	10
GO:0015075 ion transmembrane transporter activity	151	0.0349538262720562	6.133	0.196	Molecular Function	GO:0015075	ion transmembrane transporter activity	0.00175824075815172	0.0349538262720562	20	131	151	772
GO:0001754 eye photoreceptor cell differentiation	12	0.0350895583754773	0.494	0.333	Biological Process	GO:0001754	eye photoreceptor cell differentiation	0.00610628037535012	0.0350895583754773	2	10	12	36
GO:0032409 regulation of transporter activity	37	0.035413373852646	1.522	0.233	Biological Process	GO:0032409	regulation of transporter activity	0.00616641377842249	0.035413373852646	3	34	37	159
GO:0033627 cell adhesion mediated by integrin	16	0.0356006794226932	0.658	0.296	Biological Process	GO:0033627	cell adhesion mediated by integrin	0.00621043793368849	0.0356006794226932	1	15	16	54
GO:0043367 CD4-positive, alpha-beta T cell differentiation	16	0.0356006794226932	0.658	0.296	Biological Process	GO:0043367	CD4-positive, alpha-beta T cell differentiation	0.00621043793368849	0.0356006794226932	0	16	16	54
GO:0043627 response to estrogen	16	0.0356006794226932	0.658	0.296	Biological Process	GO:0043627	response to estrogen	0.00621043793368849	0.0356006794226932	1	15	16	54
GO:0044249 cellular biosynthetic process	765	0.0356041065459996	31.469	0.166	Biological Process	GO:0044249	cellular biosynthetic process	0.00621483923685113	0.0356041065459996	74	691	765	4605
GO:0051493 regulation of cytoskeleton organization	88	0.0356313178011221	3.62	0.2	Biological Process	GO:0051493	regulation of cytoskeleton organization	0.00622339542835536	0.0356313178011221	5	83	88	441
GO:0097651 phosphatidylinositol 3-kinase complex, class I	3	0.0357323533715003	0.122	1	Cellular Component	GO:0097651	phosphatidylinositol 3-kinase complex, class I	0.00361647580877671	0.0357323533715003	0	3	3	3
GO:1903439 calcitonin family receptor complex	3	0.0357323533715003	0.122	1	Cellular Component	GO:1903439	calcitonin family receptor complex	0.00361647580877671	0.0357323533715003	0	3	3	3
GO:0098773 skin epidermis development	20	0.0362249875976433	0.823	0.274	Biological Process	GO:0098773	skin epidermis development	0.00633310649128239	0.0362249875976433	0	20	20	73
GO:1901615 organic hydroxy compound metabolic process	74	0.0362249875976433	3.044	0.204	Biological Process	GO:1901615	organic hydroxy compound metabolic process	0.00637250744504545	0.0362249875976433	17	57	74	362
GO:0002285 lymphocyte activation involved in immune response	30	0.0362249875976433	1.234	0.244	Biological Process	GO:0002285	lymphocyte activation involved in immune response	0.00643553844152593	0.0362249875976433	2	28	30	123
GO:0002544 chronic inflammatory response	5	0.0362249875976433	0.206	0.556	Biological Process	GO:0002544	chronic inflammatory response	0.00644760137396808	0.0362249875976433	1	4	5	9
GO:0003188 heart valve formation	5	0.0362249875976433	0.206	0.556	Biological Process	GO:0003188	heart valve formation	0.00644760137396808	0.0362249875976433	1	4	5	9
GO:0010919 regulation of inositol phosphate biosynthetic process	5	0.0362249875976433	0.206	0.556	Biological Process	GO:0010919	regulation of inositol phosphate biosynthetic process	0.00644760137396808	0.0362249875976433	2	3	5	9
GO:0035020 regulation of Rac protein signal transduction	5	0.0362249875976433	0.206	0.556	Biological Process	GO:0035020	regulation of Rac protein signal transduction	0.00644760137396808	0.0362249875976433	0	5	5	9
GO:0045078 positive regulation of interferon-gamma biosynthetic process	5	0.0362249875976433	0.206	0.556	Biological Process	GO:0045078	positive regulation of interferon-gamma biosynthetic process	0.00644760137396808	0.0362249875976433	0	5	5	9
GO:0060513 prostatic bud formation	5	0.0362249875976433	0.206	0.556	Biological Process	GO:0060513	prostatic bud formation	0.00644760137396808	0.0362249875976433	0	5	5	9
GO:0060841 venous blood vessel development	5	0.0362249875976433	0.206	0.556	Biological Process	GO:0060841	venous blood vessel development	0.00644760137396808	0.0362249875976433	2	3	5	9
GO:0071415 cellular response to purine-containing compound	5	0.0362249875976433	0.206	0.556	Biological Process	GO:0071415	cellular response to purine-containing compound	0.00644760137396808	0.0362249875976433	0	5	5	9
GO:0071636 positive regulation of transforming growth factor beta production	5	0.0362249875976433	0.206	0.556	Biological Process	GO:0071636	positive regulation of transforming growth factor beta production	0.00644760137396808	0.0362249875976433	1	4	5	9
GO:0072182 regulation of nephron tubule epithelial cell differentiation	5	0.0362249875976433	0.206	0.556	Biological Process	GO:0072182	regulation of nephron tubule epithelial cell differentiation	0.00644760137396808	0.0362249875976433	1	4	5	9
GO:0086015 SA node cell action potential	5	0.0362249875976433	0.206	0.556	Biological Process	GO:0086015	SA node cell action potential	0.00644760137396808	0.0362249875976433	0	5	5	9
GO:0086018 SA node cell to atrial cardiac muscle cell signalling	5	0.0362249875976433	0.206	0.556	Biological Process	GO:0086018	SA node cell to atrial cardiac muscle cell signalling	0.00644760137396808	0.0362249875976433	0	5	5	9
GO:0086070 SA node cell to atrial cardiac muscle cell communication	5	0.0362249875976433	0.206	0.556	Biological Process	GO:0086070	SA node cell to atrial cardiac muscle cell communication	0.00644760137396808	0.0362249875976433	0	5	5	9
GO:0097152 mesenchymal cell apoptotic process	5	0.0362249875976433	0.206	0.556	Biological Process	GO:0097152	mesenchymal cell apoptotic process	0.00644760137396808	0.0362249875976433	0	5	5	9
GO:0003417 growth plate cartilage development	11	0.0362249875976433	0.452	0.344	Biological Process	GO:0003417	growth plate cartilage development	0.00657801920134051	0.0362249875976433	1	10	11	32
GO:0030890 positive regulation of B cell proliferation	11	0.0362249875976433	0.452	0.344	Biological Process	GO:0030890	positive regulation of B cell proliferation	0.00657801920134051	0.0362249875976433	0	11	11	32
GO:0042551 neuron maturation	11	0.0362249875976433	0.452	0.344	Biological Process	GO:0042551	neuron maturation	0.00657801920134051	0.0362249875976433	1	10	11	32
GO:1902742 apoptotic process involved in development	11	0.0362249875976433	0.452	0.344	Biological Process	GO:1902742	apoptotic process involved in development	0.00657801920134051	0.0362249875976433	0	11	11	32
GO:0002423 natural killer cell mediated immune response to tumor cell	4	0.0362249875976433	0.165	0.667	Biological Process	GO:0002423	natural killer cell mediated immune response to tumor cell	0.00660033048683972	0.0362249875976433	0	4	4	6
GO:0002468 dendritic cell antigen processing and presentation	4	0.0362249875976433	0.165	0.667	Biological Process	GO:0002468	dendritic cell antigen processing and presentation	0.00660033048683972	0.0362249875976433	0	4	4	6
GO:0002551 mast cell chemotaxis	4	0.0362249875976433	0.165	0.667	Biological Process	GO:0002551	mast cell chemotaxis	0.00660033048683972	0.0362249875976433	0	4	4	6
GO:0002604 regulation of dendritic cell antigen processing and presentation	4	0.0362249875976433	0.165	0.667	Biological Process	GO:0002604	regulation of dendritic cell antigen processing and presentation	0.00660033048683972	0.0362249875976433	0	4	4	6
GO:0002855 regulation of natural killer cell mediated immune response to tumor cell	4	0.0362249875976433	0.165	0.667	Biological Process	GO:0002855	regulation of natural killer cell mediated immune response to tumor cell	0.00660033048683972	0.0362249875976433	0	4	4	6
GO:0006868 glutamine transport	4	0.0362249875976433	0.165	0.667	Biological Process	GO:0006868	glutamine transport	0.00660033048683972	0.0362249875976433	0	4	4	6
GO:0010692 regulation of alkaline phosphatase activity	4	0.0362249875976433	0.165	0.667	Biological Process	GO:0010692	regulation of alkaline phosphatase activity	0.00660033048683972	0.0362249875976433	0	4	4	6
GO:0021891 olfactory bulb interneuron development	4	0.0362249875976433	0.165	0.667	Biological Process	GO:0021891	olfactory bulb interneuron development	0.00660033048683972	0.0362249875976433	0	4	4	6
GO:0030854 positive regulation of granulocyte differentiation	4	0.0362249875976433	0.165	0.667	Biological Process	GO:0030854	positive regulation of granulocyte differentiation	0.00660033048683972	0.0362249875976433	1	3	4	6
GO:0032000 positive regulation of fatty acid beta-oxidation	4	0.0362249875976433	0.165	0.667	Biological Process	GO:0032000	positive regulation of fatty acid beta-oxidation	0.00660033048683972	0.0362249875976433	0	4	4	6
GO:0035655 interleukin-18-mediated signaling pathway	4	0.0362249875976433	0.165	0.667	Biological Process	GO:0035655	interleukin-18-mediated signaling pathway	0.00660033048683972	0.0362249875976433	0	4	4	6
GO:0035747 natural killer cell chemotaxis	4	0.0362249875976433	0.165	0.667	Biological Process	GO:0035747	natural killer cell chemotaxis	0.00660033048683972	0.0362249875976433	0	4	4	6
GO:0035989 tendon development	4	0.0362249875976433	0.165	0.667	Biological Process	GO:0035989	tendon development	0.00660033048683972	0.0362249875976433	1	3	4	6
GO:0038026 reelin-mediated signaling pathway	4	0.0362249875976433	0.165	0.667	Biological Process	GO:0038026	reelin-mediated signaling pathway	0.00660033048683972	0.0362249875976433	0	4	4	6
GO:0038030 non-canonical Wnt signaling pathway via MAPK cascade	4	0.0362249875976433	0.165	0.667	Biological Process	GO:0038030	non-canonical Wnt signaling pathway via MAPK cascade	0.00660033048683972	0.0362249875976433	0	4	4	6
GO:0045350 interferon-beta biosynthetic process	4	0.0362249875976433	0.165	0.667	Biological Process	GO:0045350	interferon-beta biosynthetic process	0.00660033048683972	0.0362249875976433	0	4	4	6
GO:0045357 regulation of interferon-beta biosynthetic process	4	0.0362249875976433	0.165	0.667	Biological Process	GO:0045357	regulation of interferon-beta biosynthetic process	0.00660033048683972	0.0362249875976433	0	4	4	6
GO:0045634 regulation of melanocyte differentiation	4	0.0362249875976433	0.165	0.667	Biological Process	GO:0045634	regulation of melanocyte differentiation	0.00660033048683972	0.0362249875976433	0	4	4	6
GO:0048087 positive regulation of developmental pigmentation	4	0.0362249875976433	0.165	0.667	Biological Process	GO:0048087	positive regulation of developmental pigmentation	0.00660033048683972	0.0362249875976433	0	4	4	6
GO:0050932 regulation of pigment cell differentiation	4	0.0362249875976433	0.165	0.667	Biological Process	GO:0050932	regulation of pigment cell differentiation	0.00660033048683972	0.0362249875976433	0	4	4	6
GO:0051799 negative regulation of hair follicle development	4	0.0362249875976433	0.165	0.667	Biological Process	GO:0051799	negative regulation of hair follicle development	0.00660033048683972	0.0362249875976433	0	4	4	6
GO:0051890 regulation of cardioblast differentiation	4	0.0362249875976433	0.165	0.667	Biological Process	GO:0051890	regulation of cardioblast differentiation	0.00660033048683972	0.0362249875976433	0	4	4	6
GO:0051901 positive regulation of mitochondrial depolarization	4	0.0362249875976433	0.165	0.667	Biological Process	GO:0051901	positive regulation of mitochondrial depolarization	0.00660033048683972	0.0362249875976433	1	3	4	6
GO:0052803 imidazole-containing compound metabolic process	4	0.0362249875976433	0.165	0.667	Biological Process	GO:0052803	imidazole-containing compound metabolic process	0.00660033048683972	0.0362249875976433	0	4	4	6
GO:0060022 hard palate development	4	0.0362249875976433	0.165	0.667	Biological Process	GO:0060022	hard palate development	0.00660033048683972	0.0362249875976433	0	4	4	6
GO:0060592 mammary gland formation	4	0.0362249875976433	0.165	0.667	Biological Process	GO:0060592	mammary gland formation	0.00660033048683972	0.0362249875976433	0	4	4	6
GO:0060872 semicircular canal development	4	0.0362249875976433	0.165	0.667	Biological Process	GO:0060872	semicircular canal development	0.00660033048683972	0.0362249875976433	1	3	4	6
GO:0060896 neural plate pattern specification	4	0.0362249875976433	0.165	0.667	Biological Process	GO:0060896	neural plate pattern specification	0.00660033048683972	0.0362249875976433	0	4	4	6
GO:0061046 regulation of branching involved in lung morphogenesis	4	0.0362249875976433	0.165	0.667	Biological Process	GO:0061046	regulation of branching involved in lung morphogenesis	0.00660033048683972	0.0362249875976433	1	3	4	6
GO:0061156 pulmonary artery morphogenesis	4	0.0362249875976433	0.165	0.667	Biological Process	GO:0061156	pulmonary artery morphogenesis	0.00660033048683972	0.0362249875976433	0	4	4	6
GO:0070100 negative regulation of chemokine-mediated signaling pathway	4	0.0362249875976433	0.165	0.667	Biological Process	GO:0070100	negative regulation of chemokine-mediated signaling pathway	0.00660033048683972	0.0362249875976433	0	4	4	6
GO:0070278 extracellular matrix constituent secretion	4	0.0362249875976433	0.165	0.667	Biological Process	GO:0070278	extracellular matrix constituent secretion	0.00660033048683972	0.0362249875976433	0	4	4	6
GO:0070673 response to interleukin-18	4	0.0362249875976433	0.165	0.667	Biological Process	GO:0070673	response to interleukin-18	0.00660033048683972	0.0362249875976433	0	4	4	6
GO:0071351 cellular response to interleukin-18	4	0.0362249875976433	0.165	0.667	Biological Process	GO:0071351	cellular response to interleukin-18	0.00660033048683972	0.0362249875976433	0	4	4	6
GO:0072050 S-shaped body morphogenesis	4	0.0362249875976433	0.165	0.667	Biological Process	GO:0072050	S-shaped body morphogenesis	0.00660033048683972	0.0362249875976433	1	3	4	6
GO:0072071 kidney interstitial fibroblast differentiation	4	0.0362249875976433	0.165	0.667	Biological Process	GO:0072071	kidney interstitial fibroblast differentiation	0.00660033048683972	0.0362249875976433	0	4	4	6
GO:0072610 interleukin-12 secretion	4	0.0362249875976433	0.165	0.667	Biological Process	GO:0072610	interleukin-12 secretion	0.00660033048683972	0.0362249875976433	1	3	4	6
GO:0086073 bundle of His cell-Purkinje myocyte adhesion involved in cell communication	4	0.0362249875976433	0.165	0.667	Biological Process	GO:0086073	bundle of His cell-Purkinje myocyte adhesion involved in cell communication	0.00660033048683972	0.0362249875976433	0	4	4	6
GO:0097084 vascular smooth muscle cell development	4	0.0362249875976433	0.165	0.667	Biological Process	GO:0097084	vascular smooth muscle cell development	0.00660033048683972	0.0362249875976433	1	3	4	6
GO:0097692 histone H3-K4 monomethylation	4	0.0362249875976433	0.165	0.667	Biological Process	GO:0097692	histone H3-K4 monomethylation	0.00660033048683972	0.0362249875976433	0	4	4	6
GO:1902459 positive regulation of stem cell population maintenance	4	0.0362249875976433	0.165	0.667	Biological Process	GO:1902459	positive regulation of stem cell population maintenance	0.00660033048683972	0.0362249875976433	0	4	4	6
GO:1904181 positive regulation of membrane depolarization	4	0.0362249875976433	0.165	0.667	Biological Process	GO:1904181	positive regulation of membrane depolarization	0.00660033048683972	0.0362249875976433	1	3	4	6
GO:1904238 pericyte cell differentiation	4	0.0362249875976433	0.165	0.667	Biological Process	GO:1904238	pericyte cell differentiation	0.00660033048683972	0.0362249875976433	0	4	4	6
GO:2000018 regulation of male gonad development	4	0.0362249875976433	0.165	0.667	Biological Process	GO:2000018	regulation of male gonad development	0.00660033048683972	0.0362249875976433	0	4	4	6
GO:2000501 regulation of natural killer cell chemotaxis	4	0.0362249875976433	0.165	0.667	Biological Process	GO:2000501	regulation of natural killer cell chemotaxis	0.00660033048683972	0.0362249875976433	0	4	4	6
GO:2000609 regulation of thyroid hormone generation	4	0.0362249875976433	0.165	0.667	Biological Process	GO:2000609	regulation of thyroid hormone generation	0.00660033048683972	0.0362249875976433	2	2	4	6
GO:2000739 regulation of mesenchymal stem cell differentiation	4	0.0362249875976433	0.165	0.667	Biological Process	GO:2000739	regulation of mesenchymal stem cell differentiation	0.00660033048683972	0.0362249875976433	0	4	4	6
GO:0000271 polysaccharide biosynthetic process	17	0.0362249875976433	0.699	0.288	Biological Process	GO:0000271	polysaccharide biosynthetic process	0.0066337988481032	0.0362249875976433	0	17	17	59
GO:0043200 response to amino acid	17	0.0362249875976433	0.699	0.288	Biological Process	GO:0043200	response to amino acid	0.0066337988481032	0.0362249875976433	1	16	17	59
GO:0002347 response to tumor cell	7	0.0362249875976433	0.288	0.438	Biological Process	GO:0002347	response to tumor cell	0.00663666848947316	0.0362249875976433	0	7	7	16
GO:0003215 cardiac right ventricle morphogenesis	7	0.0362249875976433	0.288	0.438	Biological Process	GO:0003215	cardiac right ventricle morphogenesis	0.00663666848947316	0.0362249875976433	1	6	7	16
GO:0007263 nitric oxide mediated signal transduction	7	0.0362249875976433	0.288	0.438	Biological Process	GO:0007263	nitric oxide mediated signal transduction	0.00663666848947316	0.0362249875976433	0	7	7	16
GO:0042104 positive regulation of activated T cell proliferation	7	0.0362249875976433	0.288	0.438	Biological Process	GO:0042104	positive regulation of activated T cell proliferation	0.00663666848947316	0.0362249875976433	0	7	7	16
GO:0045655 regulation of monocyte differentiation	7	0.0362249875976433	0.288	0.438	Biological Process	GO:0045655	regulation of monocyte differentiation	0.00663666848947316	0.0362249875976433	0	7	7	16
GO:0045683 negative regulation of epidermis development	7	0.0362249875976433	0.288	0.438	Biological Process	GO:0045683	negative regulation of epidermis development	0.00663666848947316	0.0362249875976433	0	7	7	16
GO:0048486 parasympathetic nervous system development	7	0.0362249875976433	0.288	0.438	Biological Process	GO:0048486	parasympathetic nervous system development	0.00663666848947316	0.0362249875976433	0	7	7	16
GO:0090026 positive regulation of monocyte chemotaxis	7	0.0362249875976433	0.288	0.438	Biological Process	GO:0090026	positive regulation of monocyte chemotaxis	0.00663666848947316	0.0362249875976433	0	7	7	16
GO:1901739 regulation of myoblast fusion	7	0.0362249875976433	0.288	0.438	Biological Process	GO:1901739	regulation of myoblast fusion	0.00663666848947316	0.0362249875976433	0	7	7	16
GO:2000647 negative regulation of stem cell proliferation	7	0.0362249875976433	0.288	0.438	Biological Process	GO:2000647	negative regulation of stem cell proliferation	0.00663666848947316	0.0362249875976433	1	6	7	16
GO:0031982 vesicle	161	0.0365695704694161	6.55	0.187	Cellular Component	GO:0031982	vesicle	0.00374144120314158	0.0365695704694161	14	147	161	862
GO:0007272 ensheathment of neurons	26	0.0366171754383637	1.07	0.252	Biological Process	GO:0007272	ensheathment of neurons	0.006716343363708	0.0366171754383637	2	24	26	103
GO:0008366 axon ensheathment	26	0.0366171754383637	1.07	0.252	Biological Process	GO:0008366	axon ensheathment	0.006716343363708	0.0366171754383637	2	24	26	103
GO:0048634 regulation of muscle organ development	24	0.0366611389117963	0.987	0.258	Biological Process	GO:0048634	regulation of muscle organ development	0.00672832353920159	0.0366611389117963	2	22	24	93
GO:0071902 positive regulation of protein serine/threonine kinase activity	46	0.0370327897158556	1.892	0.221	Biological Process	GO:0071902	positive regulation of protein serine/threonine kinase activity	0.00680048771729043	0.0370327897158556	0	46	46	208
GO:0022891 substrate-specific transmembrane transporter activity	161	0.0374206545975975	6.539	0.194	Molecular Function	GO:0022891	substrate-specific transmembrane transporter activity	0.00190114995692019	0.0374206545975975	21	140	161	831
GO:0060076 excitatory synapse	37	0.037640811338477	1.505	0.237	Cellular Component	GO:0060076	excitatory synapse	0.00389244913731225	0.037640811338477	2	35	37	156
GO:0008202 steroid metabolic process	40	0.0376776525491909	1.645	0.227	Biological Process	GO:0008202	steroid metabolic process	0.00692293156549604	0.0376776525491909	10	30	40	176
GO:0001569 patterning of blood vessels	10	0.0378056435547218	0.411	0.357	Biological Process	GO:0001569	patterning of blood vessels	0.00696664193268829	0.0378056435547218	1	9	10	28
GO:0010524 positive regulation of calcium ion transport into cytosol	10	0.0378056435547218	0.411	0.357	Biological Process	GO:0010524	positive regulation of calcium ion transport into cytosol	0.00696664193268829	0.0378056435547218	2	8	10	28
GO:0032881 regulation of polysaccharide metabolic process	10	0.0378056435547218	0.411	0.357	Biological Process	GO:0032881	regulation of polysaccharide metabolic process	0.00696664193268829	0.0378056435547218	0	10	10	28
GO:0044243 multicellular organism catabolic process	10	0.0378056435547218	0.411	0.357	Biological Process	GO:0044243	multicellular organism catabolic process	0.00696664193268829	0.0378056435547218	1	9	10	28
GO:0086010 membrane depolarization during action potential	10	0.0378056435547218	0.411	0.357	Biological Process	GO:0086010	membrane depolarization during action potential	0.00696664193268829	0.0378056435547218	0	10	10	28
GO:0032526 response to retinoic acid	15	0.0378948797970407	0.617	0.3	Biological Process	GO:0032526	response to retinoic acid	0.00699927862077592	0.0378948797970407	1	14	15	50
GO:0032677 regulation of interleukin-8 production	15	0.0378948797970407	0.617	0.3	Biological Process	GO:0032677	regulation of interleukin-8 production	0.00699927862077592	0.0378948797970407	1	14	15	50
GO:1903317 regulation of protein maturation	15	0.0378948797970407	0.617	0.3	Biological Process	GO:1903317	regulation of protein maturation	0.00699927862077592	0.0378948797970407	1	14	15	50
GO:2000401 regulation of lymphocyte migration	15	0.0378948797970407	0.617	0.3	Biological Process	GO:2000401	regulation of lymphocyte migration	0.00699927862077592	0.0378948797970407	0	15	15	50
GO:0010862 positive regulation of pathway-restricted SMAD protein phosphorylation	13	0.038164988125983	0.535	0.317	Biological Process	GO:0010862	positive regulation of pathway-restricted SMAD protein phosphorylation	0.00706139936269656	0.038164988125983	0	13	13	41
GO:0048701 embryonic cranial skeleton morphogenesis	13	0.038164988125983	0.535	0.317	Biological Process	GO:0048701	embryonic cranial skeleton morphogenesis	0.00706139936269656	0.038164988125983	1	12	13	41
GO:0050854 regulation of antigen receptor-mediated signaling pathway	13	0.038164988125983	0.535	0.317	Biological Process	GO:0050854	regulation of antigen receptor-mediated signaling pathway	0.00706139936269656	0.038164988125983	0	13	13	41
GO:0002053 positive regulation of mesenchymal cell proliferation	8	0.0384796557028288	0.329	0.4	Biological Process	GO:0002053	positive regulation of mesenchymal cell proliferation	0.00714428390252285	0.0384796557028288	1	7	8	20
GO:0035640 exploration behavior	8	0.0384796557028288	0.329	0.4	Biological Process	GO:0035640	exploration behavior	0.00714428390252285	0.0384796557028288	1	7	8	20
GO:0043567 regulation of insulin-like growth factor receptor signaling pathway	8	0.0384796557028288	0.329	0.4	Biological Process	GO:0043567	regulation of insulin-like growth factor receptor signaling pathway	0.00714428390252285	0.0384796557028288	0	8	8	20
GO:0060317 cardiac epithelial to mesenchymal transition	8	0.0384796557028288	0.329	0.4	Biological Process	GO:0060317	cardiac epithelial to mesenchymal transition	0.00714428390252285	0.0384796557028288	0	8	8	20
GO:0061311 cell surface receptor signaling pathway involved in heart development	8	0.0384796557028288	0.329	0.4	Biological Process	GO:0061311	cell surface receptor signaling pathway involved in heart development	0.00714428390252285	0.0384796557028288	0	8	8	20
GO:0090025 regulation of monocyte chemotaxis	8	0.0384796557028288	0.329	0.4	Biological Process	GO:0090025	regulation of monocyte chemotaxis	0.00714428390252285	0.0384796557028288	0	8	8	20
GO:0045687 positive regulation of glial cell differentiation	9	0.0386861070053902	0.37	0.375	Biological Process	GO:0045687	positive regulation of glial cell differentiation	0.00719501253032629	0.0386861070053902	0	9	9	24
GO:0048662 negative regulation of smooth muscle cell proliferation	9	0.0386861070053902	0.37	0.375	Biological Process	GO:0048662	negative regulation of smooth muscle cell proliferation	0.00719501253032629	0.0386861070053902	1	8	9	24
GO:0060512 prostate gland morphogenesis	9	0.0386861070053902	0.37	0.375	Biological Process	GO:0060512	prostate gland morphogenesis	0.00719501253032629	0.0386861070053902	1	8	9	24
GO:0046849 bone remodeling	19	0.0389213185277883	0.782	0.275	Biological Process	GO:0046849	bone remodeling	0.00724291602130191	0.0389213185277883	3	16	19	69
GO:0043901 negative regulation of multi-organism process	30	0.039004724028613	1.234	0.242	Biological Process	GO:0043901	negative regulation of multi-organism process	0.00726260377971076	0.039004724028613	1	29	30	124
GO:0044853 plasma membrane raft	20	0.0394493942676869	0.814	0.282	Cellular Component	GO:0044853	plasma membrane raft	0.00412287398837212	0.0394493942676869	0	20	20	71
GO:0016051 carbohydrate biosynthetic process	34	0.039913982002153	1.399	0.234	Biological Process	GO:0016051	carbohydrate biosynthetic process	0.00744463189656714	0.039913982002153	3	31	34	145
GO:0043271 negative regulation of ion transport	20	0.039913982002153	0.823	0.27	Biological Process	GO:0043271	negative regulation of ion transport	0.00744469742289917	0.039913982002153	2	18	20	74
GO:0060563 neuroepithelial cell differentiation	20	0.039913982002153	0.823	0.27	Biological Process	GO:0060563	neuroepithelial cell differentiation	0.00744469742289917	0.039913982002153	1	19	20	74
GO:0030016 myofibril	33	0.040312470267772	1.343	0.243	Cellular Component	GO:0030016	myofibril	0.00425742260253697	0.040312470267772	2	31	33	136
GO:0006813 potassium ion transport	43	0.0406110884266748	1.769	0.223	Biological Process	GO:0006813	potassium ion transport	0.00757905901948519	0.0406110884266748	5	38	43	193
GO:0031099 regeneration	21	0.0406379954861162	0.864	0.266	Biological Process	GO:0031099	regeneration	0.00758842176153522	0.0406379954861162	0	21	21	79
GO:0051260 protein homooligomerization	33	0.0408716166705619	1.357	0.236	Biological Process	GO:0051260	protein homooligomerization	0.00763641251541638	0.0408716166705619	0	33	33	140
GO:0045834 positive regulation of lipid metabolic process	24	0.0414057120332707	0.987	0.255	Biological Process	GO:0045834	positive regulation of lipid metabolic process	0.00774062558041062	0.0414057120332707	2	22	24	94
GO:0098531 transcription factor activity, direct ligand regulated sequence-specific DNA binding	14	0.0415093139198736	0.569	0.35	Molecular Function	GO:0098531	transcription factor activity, direct ligand regulated sequence-specific DNA binding	0.00212975353110015	0.0415093139198736	1	13	14	40
GO:0030850 prostate gland development	12	0.0415687676580914	0.494	0.324	Biological Process	GO:0030850	prostate gland development	0.00778887068393252	0.0415687676580914	2	10	12	37
GO:0031960 response to corticosteroid	12	0.0415687676580914	0.494	0.324	Biological Process	GO:0031960	response to corticosteroid	0.00778887068393252	0.0415687676580914	3	9	12	37
GO:0032722 positive regulation of chemokine production	12	0.0415687676580914	0.494	0.324	Biological Process	GO:0032722	positive regulation of chemokine production	0.00778887068393252	0.0415687676580914	0	12	12	37
GO:0048286 lung alveolus development	12	0.0415687676580914	0.494	0.324	Biological Process	GO:0048286	lung alveolus development	0.00778887068393252	0.0415687676580914	1	11	12	37
GO:0002790 peptide secretion	36	0.0417957156599021	1.481	0.231	Biological Process	GO:0002790	peptide secretion	0.00783585952175282	0.0417957156599021	3	33	36	156
GO:0042108 positive regulation of cytokine biosynthetic process	14	0.0419334591194783	0.576	0.304	Biological Process	GO:0042108	positive regulation of cytokine biosynthetic process	0.00786616325326395	0.0419334591194783	2	12	14	46
GO:0033218 amide binding	50	0.0421957374413831	2.031	0.233	Molecular Function	GO:0033218	amide binding	0.00220269604550869	0.0421957374413831	4	46	50	215
GO:0004879 RNA polymerase II transcription factor activity, ligand-activated sequence-specific DNA binding	13	0.0421957374413831	0.528	0.361	Molecular Function	GO:0004879	RNA polymerase II transcription factor activity, ligand-activated sequence-specific DNA binding	0.00220742288425747	0.0421957374413831	0	13	13	36
GO:0050772 positive regulation of axonogenesis	17	0.0423386642676169	0.699	0.283	Biological Process	GO:0050772	positive regulation of axonogenesis	0.00795122014554753	0.0423386642676169	0	17	17	60
GO:0071347 cellular response to interleukin-1	17	0.0423386642676169	0.699	0.283	Biological Process	GO:0071347	cellular response to interleukin-1	0.00795122014554753	0.0423386642676169	1	16	17	60
GO:0042445 hormone metabolic process	31	0.0425946723254438	1.275	0.238	Biological Process	GO:0042445	hormone metabolic process	0.00800384880039051	0.0425946723254438	10	21	31	130
GO:0071214 cellular response to abiotic stimulus	44	0.0426382722282665	1.81	0.221	Biological Process	GO:0071214	cellular response to abiotic stimulus	0.00801659642364587	0.0426382722282665	3	41	44	199
GO:0021953 central nervous system neuron differentiation	35	0.0428817044221595	1.44	0.232	Biological Process	GO:0021953	central nervous system neuron differentiation	0.00806694599801548	0.0428817044221595	5	30	35	151
[truncated: 10,297 more rows]

## Sheet: G1-vs-G3 KEGG
Pathway	Pathway_ID	KEGG_A_class	KEGG_B_class	G1-vs-G3(1403)	G1-vs-G3_Pvalue	G1-vs-G3_Qvalue
[truncated: 330 more rows]
