# Supplementary material for: Transcriptome Sequencing and Differential Analysis of Testes of 1-Year-Old and 3-Year-Old Kazakh Horses
Source: Biology (Basel). 2026 Jan 4;15(1):100. doi: 10.3390/biology15010100 (PMC12784889; doi:10.3390/biology15010100)
Supplement: Supplementary file 1 [file biology-15-00100-s001.zip › Supplementary Table/Supplementary Table S4.xlsx]

## Sheet: 20 DEGs
Rank	Gene Symbol	log₂FC	Adjusted FDR	Gene Description	Regulation Direction
1	GSTA3	1.603	6.15e-244	glutathione S-transferase alpha 3 [Source:NCBI gene;Acc:100056418]	Upregulated
2	BHMT	2.134	2.25e-206	betaine--homocysteine S-methyltransferase [Source:VGNC Symbol;Acc:VGNC:55403]	Upregulated
3	CYP11A1	2.187	7.51e-201	cytochrome P450 family 11 subfamily A member 1 [Source:VGNC Symbol;Acc:VGNC:50388]	Upregulated
4	CYP17A1	1.364	1.37e-132	cytochrome P450 family 17 subfamily A member 1 [Source:VGNC Symbol;Acc:VGNC:50389]	Upregulated
5	CAPNS1	1.454	5.39e-129	calpain small subunit 1 [Source:VGNC Symbol;Acc:VGNC:51007]	Upregulated
6	CYP19A1	1.78	4.52e-126	cytochrome P450 family 19 subfamily A member 1 [Source:VGNC Symbol;Acc:VGNC:50557]	Upregulated
7	GLIPR1L1	2.721	1.06e-122	GLIPR1 like 1 [Source:VGNC Symbol;Acc:VGNC:18376]	Upregulated
8	ENSECAG:00000039093	1.74	3.11e-120	glutathione S-transferase A1 [Source:NCBI gene;Acc:100146315]	Upregulated
9	ENSECAG:00000027990	1.471	1.97e-119	insulin like 3 [Source:NCBI gene;Acc:100146149]	Upregulated
10	HYAL4	1.342	1.18e-117	hyaluronidase 4 [Source:VGNC Symbol;Acc:VGNC:56029]	Upregulated
1	ENSECAG:00000035776	-6.17	0	tachykinin precursor 3 [Source:NCBI gene;Acc:100052673]	Downregulated
2	IGF2	-4.216	0	insulin like growth factor 2 [Source:NCBI gene;Acc:100034182]	Downregulated
3	DLK1	-3.99	0	delta like non-canonical Notch ligand 1 [Source:NCBI gene;Acc:100054933]	Downregulated
4	NRK	-3.496	0	Nik related kinase [Source:NCBI gene;Acc:100054959]	Downregulated
5	PI15	-3.445	0	peptidase inhibitor 15 [Source:VGNC Symbol;Acc:VGNC:21407]	Downregulated
6	MYH3	-3.352	0	myosin heavy chain 3 [Source:VGNC Symbol;Acc:VGNC:20480]	Downregulated
7	IGFBP3	-3.309	0	insulin like growth factor binding protein 3 [Source:VGNC Symbol;Acc:VGNC:56030]	Downregulated
8	COL3A1	-2.719	0	collagen type III alpha 1 chain [Source:HGNC Symbol;Acc:HGNC:2201]	Downregulated
9	SPON1	-1.614	0	spondin 1 [Source:VGNC Symbol;Acc:VGNC:56788]	Downregulated
10	COL1A2	-2.287	1.41e-254	collagen type I alpha 2 chain [Source:VGNC Symbol;Acc:VGNC:16731]	Downregulated
